# Supplementary material for: Antagonistic paralogs control a switch between growth and pathogen resistance in C. elegans
Source: PLoS Pathog. 2019 Jan 14;15(1):e1007528. doi: 10.1371/journal.ppat.1007528 (PMC6347328; doi:10.1371/journal.ppat.1007528)
Supplement: S1 Table — (XLSX) [file ppat.1007528.s006.xlsx]

## Sheet: List of Strains
S1 Table. List of C. elegans strains and mutations used in this study.
Strain name	Genotype
N2	wild-type
ERT54	jyIs8[pals-5p::GFP, myo-2::mCherry] X
ERT286	pals-22(jy1) III; jyIs8[pals-5p::GFP, myo-2::mCherry] X
ERT288	pals-22(jy3) III; jyIs8[pals-5p::GFP, myo-2::mCherry] X
ERT560	pals-22(jy1) pals-25(jy11) III; jyIs8[pals-5p::GFP, myo-2::mCherry] X
ERT449	pals-22(jy3) pals-25(jy9) III; jyIs8[pals-5p::GFP, myo-2::mCherry] X
ERT665	pals-22(jy1) pals-25(jy95) III; jyIs8[pals-5p::GFP, myo-2::mCherry] X
ERT666	pals-22(jy1) pals-25(jy96) III; jyIs8[pals-5p::GFP, myo-2::mCherry] X
ERT667	pals-22(jy3) pals-25(jy97) III; jyIs8[pals-5p::GFP, myo-2::mCherry] X
ERT668	pals-22(jy1) pals-25(jy98) III; jyIs8[pals-5p::GFP, myo-2::mCherry] X
ERT669	pals-22(jy1) pals-25(jy99) III; jyIs8[pals-5p::GFP, myo-2::mCherry] X
ERT670	pals-22(jy3) pals-25(jy100) III; jyIs8[pals-5p::GFP, myo-2::mCherry] X
ERT356	pals-22(jy1) III
ERT415	pals-22(jy3) III
ERT463	pals-22(jy1) pals-25(jy11) III
ERT451	pals-22(jy3) pals-25(jy9) III
ERT563	otIs381[ric-19p::GFP; elt-2::dsRed] V
ERT564	pals-22(jy1) III; otIs381[ric-19p::GFP; elt-2::dsRed] V
ERT565	pals-22(jy3) III; otIs381[ric-19p::GFP; elt-2::dsRed] V
ERT566	pals-22(jy1) pals-25(jy11) III; otIs381[ric-19p::GFP; elt-2::dsRed] V
ERT567	pals-22(jy3) pals-25(jy9) III; otIs381[ric-19p::GFP; elt-2::dsRed] V
ERT465	unc-119(ed3) III; jyEx237[pals-25::EGFP::3xFLAG, unc-119(+)]
ERT730	hsf-1(sy441) I; pals-22(jy1) pals-25(jy11) III
ERT713	pals-22/25(jy79) III
ERT714	pals-22/25(jy80) III
ERT715	pals-25(jy81) III
ERT716	pals-25(jy82) III
DA465	eat-2(ad465) II
MBA281	icbIs4[chil-27p::GFP, col-12p::mCherry-pest] II
MBA282	icbIs5[chil-27p::GFP, col-12p::mCherry-pest]
MBA352	icbIs4[chil-27p::GFP, col-12p::mCherry-pest] II; pals-22(icb88) III
MBA480	pals-22(icb89)III; icbIs5[chil-27p::GFP, col-12p::mCherry-pest]
MBA457	icbIs4[chil-27p::GFP, col-12p::mCherry-pest] II; pals-22(icb90) III
MBA791	icbIs4[chil-27p::GFP, col-12p::mCherry-pest] II; pals-22(icb90) pals-25(icb92) III
MBA792	icbIs4[chil-27p::GFP, col-12p::mCherry-pest] II; pals-22(icb90) pals-25(icb93) III

## Sheet: Mutations
pals-22 allele	mutation
pals-22(jy1)	R51STOP
pals-22(jy3)	G to A mutation of splice acceptor before exon 4
pals-22(icb88)	W110STOP
pals-22(icb89)	200 bp deletion spanning exon 1 and 2
pals-22(icb90)	W96STOP
pals-25 allele	mutation
pals-25(jy9)	P38L
pals-25(jy11)	310 bp deletion spanning first intron and exon 2
pals-25(jy95)	C27Y
pals-25(jy96)	P29S
pals-25(jy97)	G113E
pals-25(jy98)	Q234STOP
pals-25(jy99)	Q291STOP
pals-25(jy100)	Q293STOP
pals-25(icb91)	A116V
pals-25(icb92)	G40D
pals-25(jy81)	3717 bp deletion, from 69 bp upstream of pals-25 ATG to 321 bp downstream of pals-25 stop
pals-25(jy82)	3728 bp deletion, from 69 bp upstream of pals-25 ATG to 332 bp downstream of pals-25 stop
pals-22/25 allele	mutation
pals-22/25(jy79)	5936 bp deletion, from 217 bp upstream of pals-22 ATG to 322 bp downstream of pals-25 stop
pals-22/25(jy80)	5932 bp deletion, from 217 bp upstream of pals-22 ATG to 318 bp downstream of pals-25 stop
