# Supplementary material for: Antagonistic paralogs control a switch between growth and pathogen resistance in C. elegans
Source: PLoS Pathog. 2019 Jan 14;15(1):e1007528. doi: 10.1371/journal.ppat.1007528 (PMC6347328; doi:10.1371/journal.ppat.1007528)
Supplement: S2 Table — (XLSX) [file ppat.1007528.s007.xlsx]

## Sheet: Sheet1
S2 Table - RNA-seq statistics
Sample	Total reads	Mapped reads
N2 untreated s1	18137370	13484574
N2 untreated s2	16030672	11874921
N2 untreated s3	18276626	13673355
pals-22 s1	19107464	14507185
pals-22 s2	18894541	14223380
pals-22 s3	18732620	13892618
pals-22 pals-25 s1	17941481	13357308
pals-22 pals-25 s2	16413086	12281861
pals-22 pals-25 s3	18259780	13465796
N2 + DMSO s1	18803161	14326060
N2 + DMSO s2	15634974	11847764
N2 + DMSO s3	16124470	12086913
N2 + BTZ s1	17076513	12864931
N2 + BTZ s2	17438011	13260497
N2 + BTZ s3	15509958	11768290
