# Supplementary material for: Antagonistic paralogs control a switch between growth and pathogen resistance in C. elegans
Source: PLoS Pathog. 2019 Jan 14;15(1):e1007528. doi: 10.1371/journal.ppat.1007528 (PMC6347328; doi:10.1371/journal.ppat.1007528)
Supplement: S3 Table — (XLSX) [file ppat.1007528.s008.xlsx]

## Sheet: Sheet1
S3 Table - FPKM values for all genes in data set
FPKM values were averaged over the three samples for each condition
All genes use WS235 annotation
	pals-22(jy3) untreated	pals-22(jy3) pals-25(jy9) untreated	N2 + Bortezomib	N2 + DMSO	N2 untreated
dhs-2	4.81638	8.40188	2.7548	7.57826	6.88145
his-34	0.0234534	0.0383315	0	0	0.0511731
col-165	0	0.0255591	0	0	0
F57G8.5	4.58598	5.17568	1.18375	3.48216	3.04484
unc-14	46.351	36.5142	21.8619	30.9326	29.7152
lgc-53	0.399691	0.357284	0.554724	0.577608	0.306916
nlp-41	0.0234534	0.0767227	0.0527993	0.104395	0.102421
Y38E10A.8	0.0234701	0	0	0	0
T09E11.8	0	0	0	0	0
irld-37	0	0	0	0	0
C14A4.13	4.19405	3.02271	2.32328	1.46209	1.15374
T21D12.11	0.305094	0.178948	0.132075	0.026087	0.0512874
Y6G8.5	2.04458	0.153437	0.529239	0	0.0511611
F08F8.9	137.511	129.535	123.259	119.197	129.457
C50F2.5	7.10133	5.16955	3.70161	2.73267	1.58166
dmsr-7	2.14139	1.58099	0.791037	1.07917	0.688013
C16C4.1	0	0	0	0	0
ins-21	0	0	0	0	0
C08F11.11	428.854	300.112	308.671	297.32	316.057
ZK180.7	0.0938458	0.12845	0	0.13136	0.0511611
Y73C8B.5	0	0	0	0	0
Y7A9A.1	2.67896	2.64389	1.7564	1.70452	1.42105
T22C1.11	13.9096	11.4105	8.52863	12.7755	13.7619
acdh-3	218.911	218.65	199.71	195.696	221.194
F25G6.7	0.822441	0.612147	0.55678	0.661063	0.281464
srbc-23	0	0	0	0	0
F09B9.5	0.492708	0.940613	0.394657	0.418922	0.511338
lig-1	173.84	175.307	182.692	189.433	196.347
ins-7	9.06846	1.17367	0.500636	0.156882	0.709097
F20D6.8	0.49285	0.714251	0.395118	0.209178	0.282626
F12E12.2	0	0	0.0263691	0	0.051185
srbc-5	0	0	0	0	0
set-15	7.07582	5.42766	8.52609	6.71709	6.90682
srz-25	0	0	0	0	0
M153.5	0	0	0	0	0
F11A5.16	0	0	0	0	0
R01B10.2	0	0	0	0	0
spp-9	0	0.0255591	0	0	0
ins-16	0.0234611	0	0	0	0
R04B3.2	8.61294	6.20235	5.83055	4.96166	4.9892
F43E2.1	31.0514	31.4241	28.2414	27.6232	32.9742
B0035.11	111.456	115.005	126.074	119.973	121.819
R02F11.4	88.6644	82.2571	73.1156	77.6807	95.0355
Y46D2A.2	16.4163	11.7974	2.90997	8.70983	6.8724
T16H12.3	24.2234	23.8103	20.9251	23.89	25.0119
T03E6.9	0.0469065	0.0510927	0.0264203	0.0524058	0.0511731
srbc-21	0	0	0	0	0
Y41E3.13	0	0	0	0	0
K08F8.5	3.84671	3.14004	1.94971	0.94545	1.40695
Y53F4B.10	0.187637	0.512301	0.369312	0.208527	0.411401
inx-14	135.585	139.604	151.811	143.357	157.031
Y38H8A.4	7.40653	5.44264	3.83383	2.42836	2.37325
ZC13.1	12.1374	9.88736	12.8759	9.6243	11.8997
oig-5	0.422697	0.409078	0.237283	0.287708	0.230595
C16A11.7	5.97981	5.33776	4.02641	2.69751	1.54984
sod-2	102.65	108.577	104.542	89.565	110.705
nas-36	2.56441	2.39002	1.24298	1.07335	1.68736
egl-10	15.5447	12.9113	12.9397	11.347	11.7069
F52B5.3	176.236	195.712	218.676	200.692	211.287
T04F3.5	0.0938508	0.0766121	0.0792175	0.0524058	0.0511611
clec-64	0.140815	0.0767126	0.184398	0	0
fis-2	9.63609	7.89371	15.6216	6.46574	7.87479
T19D2.3	0.657501	0.281105	0.210599	0.443657	0.0768725
D1005.2	3.21603	3.88588	3.70148	2.05725	2.25171
R04D3.3	182.739	161.937	188.97	186.988	211.009
puf-8	107.201	113.537	119.255	119.895	131.253
mml-1	31.6486	23.2276	23.6926	24.6218	23.9468
dmsr-4	2.28	1.12626	2.00772	1.63818	1.461
lys-3	0.61101	0.913712	0.105688	0.156973	0.484164
F18G5.5	0.0234701	0.0255972	0	0	0
ZK1307.4	6.21848	4.85725	4.18955	3.56336	2.78675
C03H5.9	0.0469241	0.0510995	0.0263827	0.026087	0.0766862
R12E2.6	0	0	0	0	0.0256058
F26F2.3	2.2542	0.102273	199.245	0.207937	0.127634
Y41D4A.1	0.0938458	0	0	0.0261702	0
T05A8.5	0.117348	0.203873	0.0789908	0.052226	0.0512874
F28E10.1	8.04175	8.39992	4.26394	4.38778	4.22768
srx-77	0.0704113	0.0255972	0.0263827	0	0
mat-3	83.5725	81.1766	108.914	89.3767	87.568
phf-14	59.07	61.3757	59.7311	61.027	64.8648
B0416.7	1.60342	2.15996	1.52616	1.23431	1.27307
B0462.1	2.95852	0	0.157807	0	0.0256058
K12H6.8	0	0	0	0	0
E02H9.1	0.070337	0	0	0.0522419	0.0255997
pdr-1	62.6124	62.2428	62.8095	60.7879	64.9223
Y35H6.3	0.891833	1.04796	1.13247	1.15522	1.6224
mig-32	78.6005	82.1386	101.153	89.6907	92.4241
srx-68	0.0469216	0.0511745	0.0263691	0.0784144	0
VB0395L.1	2.11913	3.14292	1.39355	2.64396	2.4727
ser-1	2.34116	2.01499	1.78092	2.30369	1.51177
aakb-1	8.63376	7.84692	5.64527	6.80212	6.49447
E03H4.4	0	0	0	0	0
F56C3.8	0.0234701	0.0512428	0	0.026087	0
Y45G12C.11	0.0234701	0	0	0.026087	0.0511611
Y47D7A.13	11.8987	13.9063	1.7848	1.26318	0.995746
B0303.14	4.38474	3.98098	4.07162	3.1893	3.80492
rsy-1	54.5415	54.1996	50.3035	52.2557	54.806
egl-46	0.352883	0.382906	0.10574	0.183243	0.128482
F13E9.10	0	0	0	0	0
F38B6.2	0	0	0	0	0
cTel3X.1	0	0.0255591	0.0263827	0	0
ddl-3	63.8484	64.8005	60.816	57.3703	62.6524
Y106G6H.9	0.421274	0.153843	0.158374	0.314627	0.178685
C34C12.6	2.7068	1.9219	1.26533	1.2508	1.48123
T26A5.6	40.7869	39.132	48.7281	40.8037	46.8951
psd-1	53.1284	49.5723	31.6098	47.1825	51.258
K04G7.1	104.965	119.136	100.386	100.001	129.023
C15C6.2	56.0405	40.7427	29.3217	19.3045	16.2726
C10C5.4	30.88	28.431	8.21502	32.8535	20.701
clec-9	0.11739	0.0766121	0	0	0.0255997
R04B5.11	0	0	0	0	0
C53A5.13	14.251	11.5986	19.243	10.2774	7.80756
mxl-2	29.1322	27.6213	27.787	29.1362	29.5279
pck-1	153.38	61.6319	69.1597	87.7451	62.3638
C24H11.1	4.9501	5.13403	0.591089	2.70654	3.46482
sel-2	243.85	254.86	245.864	217.835	244.821
T24D5.1	0	0.0511063	0.105884	0	0
C03E10.1	0	0	0	0	0
F38A5.6	1.98158	1.77547	1.1163	0.735114	0.616162
Y39A1C.1	2.22866	1.94734	1.47944	1.42206	1.80037
fbxb-57	0.281355	0.0255625	0.0528259	0.0784144	0.306568
spon-1	33.5047	25.7997	28.1474	24.1911	18.6635
Y39A1A.17	0.0469065	0.0512428	0.0529002	0.0261621	0.0256058
K11D9.3	21.2162	26.3169	9.28631	14.4245	15.0094
B0024.15	0.0939142	0.0510927	0.0264203	0.026087	0.0768548
srg-41	0	0	0	0	0
C30G7.5	0	0	0	0	0
F55A12.6	0.469018	0.638244	0.396507	0.445993	0.43305
C47F8.6	0	0.0255972	0.0527518	0.026087	0
B0302.4	0	0	0	0	0
R04B5.1	0.187821	0.204245	0.0264203	0.0523898	0.0770241
F57B1.9	2.94989	3.22911	0.688924	1.08765	1.61598
osta-2	15.4703	13.2651	11.1253	7.55607	7.89663
tbc-6	12.7009	10.5331	6.96069	10.1103	8.89355
str-111	0	0	0	0	0
srw-12	0.0703147	0.0255625	0.0263691	0	0.0512754
toca-2	83.6047	81.8042	79.3377	84.5713	89.5118
ubc-12	67.272	66.4317	79.4189	68.0069	70.255
srh-243	0	0.0255625	0	0	0
H05C05.2	43.9297	47.8525	37.848	38.7591	48.2678
hsp-4	743.182	617.059	671.565	488.075	687.791
str-118	0	0	0	0	0
F23A7.5	1.97155	1.86513	0.66166	1.55377	1.63948
Y110A7A.4	53.7979	44.72	42.2371	54.6275	53.9743
sod-5	0.0938166	0.102379	0.158314	0.0261621	0.0512874
ZC239.14	3.81282	0.688506	13.9876	0.364281	0.533019
C18A3.1	19.2092	22.3699	19.2847	17.8593	21.8569
Y105C5A.1	15.7094	10.938	12.348	12.4129	13.6969
Y46G5A.15	5.6644	4.74291	3.22591	3.34708	4.19332
F46B6.10	0.0234701	0.0511063	0.0264203	0	0
T24B8.7	304.936	308.995	316.54	310.71	338.197
Y34D9A.3	54.9135	49.9864	52.9412	50.3163	57.1719
F55F8.3	110.472	114.588	123.081	124.414	107.969
clec-225	0.328396	0.689957	0.603226	0.521002	0.666096
ZK742.7	0.0704597	0.102273	0.0264203	0.0261702	0.128208
srh-237	7.18291	5.68963	1.34667	3.49169	5.01124
C34D10.1	3.84303	3.73242	4.78404	4.65764	4.24273
B0228.7	54.515	51.3525	39.9996	34.2783	35.0132
C47E8.1	1.67272	1.27106	0.744558	0.499887	0.671214
B0244.9	2.40612	1.60247	1.40608	1.1359	0.71976
Y43F8B.14	2.94038	0.486789	1.9655	0.418179	0.230787
pgp-8	18.7704	4.46432	31.1954	1.89064	2.31299
F56A11.5	54.5789	55.2089	72.8587	53.3299	53.3538
C36B7.2	0.0234701	0.0255591	0.0264203	0	0.051185
F48F7.3	0.117354	0.0768235	0.474753	0.0261702	0.0513902
ZC434.9	31.7011	51.8164	11.2259	23.28	18.2499
mgl-2	7.56543	6.22198	2.37157	5.58797	6.78617
nhr-267	0	0.0510927	0	0	0
T24C4.3	0.0234611	0.0255625	0.0528259	0	0.0256058
dis-3	160.501	185.364	184.77	190.265	174.604
ttr-57	0	0	0.0263827	0	0
dct-6	57.2663	44.2231	20.1356	39.5005	43.5989
micu-1	104.636	98.0695	99.8515	88.9136	95.4008
ZC262.12	0	0	0	0	0
R102.3	1.43615	0.938366	0.531167	0.130655	0.358301
Y71F9AL.17	500.599	487.101	463.365	467.479	483.074
C25G4.8	2.49725	2.15584	1.5396	1.13933	0.791272
avr-14	4.42218	3.13581	2.13524	2.37792	2.108
npr-2	0.44668	0.840536	0.211606	0.156882	0.308167
Y57G11B.3	1.62688	1.16822	0.689879	0.814654	0.667938
nhr-111	0.0234534	0	0.0527518	0	0.0256578
D2013.6	28.9909	24.4816	31.5245	21.7707	22.5272
W02G9.10	3.67464	3.51949	3.83134	4.27813	4.26512
ncl-1	139.677	105.706	104.432	118.507	98.9438
cgp-1	152.35	130.918	138.554	111.11	136.8
cya-2	0.575403	0.719885	0.552185	0.450439	0.56712
C30C11.4	734.854	767.894	1413.84	768.547	800.787
kin-5	9.71664	7.26982	6.01912	3.53774	2.33464
duo-2	0.0234534	0.10226	0.0528259	0.103798	0.0512754
best-24	12.1735	14.6185	7.12308	8.84524	10.9606
Y59A8B.24	0	0	0	0	0
Y51H4A.15	25.677	27.8909	29.8821	26.8139	28.6672
scrm-1	11.4999	8.79111	9.04376	7.48094	9.38447
F09C3.2	2.49205	2.44484	1.67036	1.43926	1.6442
ZK682.7	0.11739	0.254998	0.105884	0.156011	0.128236
Y54E10A.6	59.0091	58.8631	70.417	68.0395	58.4456
dhs-22	116.594	115.257	180.271	102.956	126.94
dct-8	0.0234534	0	0	0	0
srt-74	0	0	0	0	0
oac-55	1.05559	0.691346	1.65476	0.515915	0.747631
C04B4.5	0	0	0	0	0
F41G3.5	7.49682	4.6596	4.54332	2.40992	2.48175
F27E11.2	0.517175	0.612575	0.131532	0.729224	0.666851
srh-193	0	0	0	0	0
C03B1.1	0	0.0255625	0.0263691	0	0
apt-9	1.08498	0.74235	0.477467	0.575179	0.282073
T23G4.3	30.4502	33.6833	35.8521	34.0336	33.7731
arrd-8	0.16433	0.0255591	0.105884	0.0784614	0.0255997
T01D1.4	19.748	13.7931	7.82192	9.63006	10.7501
F56H6.3	0	0	0	0	0
che-6	0.0704113	0.255693	0.0527993	0.0781971	0.153415
rpl-19	1198.11	1185.12	1136.52	1289.99	1050.54
F45E10.2	3.46837	2.6248	0.969689	4.35254	4.59355
nhr-37	0.0234701	0	0.0263827	0.026087	0
Y92H12A.4	45.8014	45.7043	40.7549	40.7192	45.7449
M04C9.2	0	0.0255591	0	0.0261702	0
F49C12.4	0	0.102405	0	0	0
C25A1.12	64.2168	66.1161	81.3523	72.2515	74.3325
seu-1	109.547	105.698	107.209	110.694	105.531
C17G10.3	4.35902	3.02176	2.28861	1.58578	1.27291
W02H5.1	2.57682	3.16863	2.89622	2.8656	2.72334
Y57G11C.20	0.774312	0.484284	0.316151	0.183826	0.204367
C40H1.2	0.586146	0.56393	0.0263691	1.11798	0.486225
ptr-1	2.2148	1.53256	1.27024	1.34373	1.20108
F16D3.6	0.0234611	0	0	0.0261621	0
sru-3	0.0234701	0	0	0	0
mboa-3	47.6401	41.3478	37.782	35.7713	36.4025
W09C2.9	0	0	0	0	0
F33A8.7	0.329463	0.102392	0.0263827	0.0524058	0.051185
C50B8.5	2.01834	1.14913	0.974151	0.706256	1.26802
ttb-1	59.6782	61.2991	55.2646	57.0193	61.7745
yif-1	54.5464	57.696	51.1001	47.2214	55.6784
srx-59	0	0	0	0	0
sptf-3	45.2753	46.3444	47.0255	44.3022	48.9445
R148.2	8.54906	8.53644	8.04456	9.14684	8.36569
pcs-1	30.6808	23.8948	22.0786	20.3726	23.6899
H06I04.5	3.49326	2.10262	1.74386	0.340653	0.459917
K01G5.8	20.4651	19.0755	19.8218	19.3618	22.3659
R03A10.1	1.38372	1.50843	1.70601	1.37166	1.92327
W01F3.1	23.5965	27.6432	12.7933	18.911	16.8453
lpd-2	51.459	60.0434	65.778	66.7791	59.3708
lir-2	28.9955	28.822	35.8068	36.6172	30.2692
Y54G2A.21	18.2299	29.1242	13.9807	18.1555	29.9585
oig-7	0.848243	0.382018	1.16502	0.339665	0.15316
mls-2	0.0938458	0	0.0264203	0.0261621	0.128019
bath-5	28.6162	30.6634	30.6195	30.0941	31.8564
snf-5	39.9476	31.0213	28.6403	19.6783	12.8727
zyg-8	65.0678	63.2632	65.5538	62.5033	66.8508
F49H12.7	0.187646	0.281861	0.0792878	0.104681	0.281805
C53C7.3	0	0	0	0	0
T06A10.2	0.0234534	0	0	0	0
Y54E10BR.1	46.9951	52.8198	46.8124	48.031	52.1358
F47B10.9	2.95157	2.74004	2.92382	3.10315	3.13455
F44E5.4	20.705	22.7385	498.824	1.74316	8.93836
C05C12.5	7.07805	4.87025	4.66439	2.40656	1.74229
H21P03.10	0	0.0255625	0	0	0
tgt-1	45.9105	50.4911	46.9094	48.9599	50.347
Y45G5AM.3	19.3061	9.09121	20.298	6.40342	7.19226
F14B4.1	2.64989	2.08957	8.03521	2.40335	1.86743
F35F11.1	63.6669	64.8702	61.4107	63.3603	65.175
C24H10.2	11.6437	9.58579	8.44776	10.6737	13.0099
igdb-2	76.9225	79.0234	72.5784	75.132	82.2583
C04E7.1	0	0	0.0264203	0	0
glb-15	0.848354	0.204146	0.0790299	0.0786565	0.17931
snt-1	5.304	5.50498	2.58568	2.93377	2.82069
spc-1	268.242	215.774	202.196	182.656	184.946
col-77	12.7078	19.9525	2.07563	1.59888	1.64475
F43C11.8	0.42304	0.331182	0.425003	0	0.28213
lgc-15	0	0	0	0	0
lips-17	5.16183	6.83279	3.92604	3.74339	4.03495
nhr-11	2.13977	1.4834	2.99664	1.62222	0.975951
abt-2	41.2951	28.0174	26.8846	18.7567	18.9302
F54B8.1	0.0234611	0	0	0	0
K08H2.7	0.398859	0.536203	0.079069	0.412313	0.458445
pfk-2	11.1878	6.79819	5.47352	3.2127	2.87777
zip-12	22.2776	15.5784	5.6886	9.07582	12.0572
F58A4.14	0.705271	0.769026	0.683051	0.524517	0.714182
R07D5.2	0.516652	0.76981	0.528453	0.286227	0.588652
trp-1	1.29538	1.50104	0.792831	0.967495	1.02442
H05C05.4	0.422355	0.433763	0.369415	0.208585	0.305917
irld-33	0	0	0	0	0
C26G2.2	15.3708	25.7529	7.90509	12.8164	13.3018
str-86	0	0	0.0263827	0	0
srt-42	0.117468	0.0767126	0	0.026087	0
T07F10.1	51.698	65.7531	31.8801	58.5148	45.4392
D1086.5	3.18777	0.966203	1.86629	1.3744	1.45151
F14H3.9	0	0	0	0	0
ncx-4	2.61405	3.38259	1.14227	1.14989	1.75775
Y73B3A.10	2.43529	2.48082	2.15113	2.05253	2.73108
H06I04.3	215.161	249.408	263.32	270.115	220.517
sri-34	0	0	0	0	0
F36F2.2	9.23462	6.77651	3.59333	4.07855	5.05492
raga-1	89.4016	82.4253	96.6553	82.8559	90.0123
W09D10.4	59.9461	60.4098	42.1704	50.8273	61.2726
C17H11.4	0	0	0	0	0
Y80D3A.8	1.54063	1.45582	0.857638	0.441473	0.606545
R102.2	1.60051	2.21878	0.764048	0.859488	0.938193
nhr-26	0	0.0255972	0.0529002	0	0
C14B1.3	15.4023	10.263	29.9663	9.37387	9.70663
C29A12.22	0	0	0	0	0
W03G11.2	3.08491	3.30409	0.741022	1.51453	1.58437
gei-17	167.624	166.711	151.635	150.905	174.222
fbxa-51	6.94557	2.79902	3.57162	1.81313	2.71746
fipr-11	0.334705	0.547892	0.105926	0.214307	0.0770241
K10C2.1	339.113	428.124	196.622	352.646	291.591
C55A6.12	21.8341	26.3908	11.1809	13.1137	13.0975
srx-46	0.0234701	0	0	0	0
zfp-2	62.8614	69.5958	70.2687	63.9468	76.6518
F59A6.11	0	0	0	0	0
Y46E12A.2	0	0	0	0	0
fbxb-112	0.0703593	0.0510927	0.0528259	0.104395	0.0512754
tat-4	121.21	97.2383	97.3485	94.8689	97.1112
T04D3.8	1.24223	0.896767	1.21131	1.4969	0.947872
F55F10.1	360.969	455.229	544.728	518.055	394.763
F25B5.5	53.9833	60.7121	56.3527	60.8877	58.498
gst-25	0.187398	0.0767227	1.64543	0	0.0511611
C08H9.18	0	0	0	0	0
srv-2	0.0704597	0.2553	0	0.104937	0.0768725
F08G12.11	0	0.0510995	0	0.0779809	0.0256058
Y73B6BL.22	0.0234701	0.0255591	0	0.0261621	0
F21F8.4	2.43885	6.76607	5.51005	3.92651	6.40852
gst-20	8.95493	4.09771	11.861	5.23018	3.4086
K05F1.5	5.21202	6.62236	3.06251	3.99571	4.0174
srx-1	0.0234611	0	0	0	0
set-33	1.64295	1.40536	1.4789	1.2151	1.2803
F47B3.5	0	0.0440572	0.349024	0.0668106	0.414323
T23H2.3	245.975	254.158	216.11	213.861	265.664
W04A4.3	0	0	0	0	0
Y60A3A.24	1.99873	1.83895	4.3774	1.27957	1.14266
C31H1.8	146.053	155.086	145.78	162.01	175.254
C01B10.9	71.4809	76.2424	87.4133	76.3626	85.0358
mpz-1	32.2559	25.6256	14.0102	15.347	16.4063
Y69H2.9	1.12642	1.04849	1.55335	2.03852	3.36583
sma-6	15.3085	13.0313	10.1222	8.46058	11.2015
fbxb-28	0	0	0	0	0
calf-1	0.32878	0.229924	0.289887	0.182766	0.231061
sri-54	0	0	0	0	0
srd-45	0	0	0	0	0
rfc-2	53.0322	57.5631	74.1149	65.3819	65.5301
cnd-1	0.0469216	0.0510927	0.0263827	0.026087	0.0255997
W01A8.8	9.12275	8.10841	4.55668	8.92681	7.64675
wrb-1	41.4556	38.132	32.5526	36.4091	42.7538
C41A3.1	21.477	37.3212	22.4771	41.4023	36.6884
nhr-276	0	0	0	0	0
Y38H6A.5	0.0234534	0.0255591	0.0263691	0.026087	0
glb-7	0.328676	0.43344	0.132138	0.314711	0.254579
F22F7.6	0	0.0255591	0	0	0.0255997
dpf-1	5.52783	5.28963	3.20246	4.20166	3.80813
C46A5.8	0.891506	1.12471	0.582734	0.418285	1.10003
acl-7	87.2047	67.3375	20.8135	50.8564	44.9493
Y110A2AL.4	0.164069	0.307272	0.158793	0.288337	0.0511731
spsb-1	32.9502	36.5882	32.163	34.7078	35.9183
Y75B8A.11	0.117156	0.102247	0.105349	0	0.0255997
F58B6.1	0.632287	2.63242	1.42452	1.66194	1.31969
F39B3.3	0.164281	0.0766121	0.0527253	0	0
Y37E3.1	29.8486	26.0185	29.9102	27.7597	29.6495
ZK1073.2	3.57597	3.12915	2.3189	2.44848	1.68984
C47A10.12	0.0469241	0	0	0	0
tcl-2	6.92547	6.02562	8.37047	9.25511	9.76771
C52E12.4	135.219	138.463	137.763	135.476	144.232
bath-40	108.172	103.611	103.833	118.14	117.696
C10A4.4	2.79669	2.54366	1.12982	1.22359	1.8377
unc-57	100.329	111.985	125.21	99.4601	115.208
rpl-42	0.845775	0.686597	0.853058	0.234933	0.332415
grk-1	31.4338	28.313	20.8788	23.9138	28.7864
adpr-1	41.4427	40.5323	38.2628	36.6216	41.8686
EGAP9.3	1.33889	0.611054	0.926471	1.31895	0.590047
W02D9.2	62.2636	50.9792	47.3419	47.2471	53.9978
M57.2	108.635	90.1827	111.044	87.1456	98.469
srw-122	0	0	0	0	0
T23G7.2	33.533	32.08	36.1349	32.5845	36.338
fbxa-144	0.423529	0.0511676	0.105688	0.026087	0
mel-32	1018.47	875.753	613.486	752.263	892.304
F48G7.12	0	0.0255591	0	0	0.0256578
ZC15.5	0.0704336	0.0511745	0.0527993	0.104111	0.0513902
F07A5.2	43.6076	27.2342	23.4301	17.1263	10.9854
F11E6.8	2.4979	3.13023	1.10919	1.81074	1.48071
vha-10	74.2998	87.4903	57.2762	66.7915	71.9144
col-143	979.615	688.619	894.266	697.89	563.737
ZK813.6	0.0469569	0	0	0	0
zip-6	0.636074	0.127618	0.554784	0	0.153193
R17.3	1.69329	8.60533	5.95037	6.03728	4.87013
C42D4.2	17.5735	14.0998	3.32441	7.99582	7.23397
F41C3.8	4.09837	2.57182	2.33915	2.25433	1.90021
fbxa-30	2.91878	0.229291	1.3847	0.0261621	0.0511611
Y41C4A.11	19.4977	6.27001	88.4857	1.32888	2.64118
rhgf-2	8.41712	8.47181	8.89155	7.57535	6.27646
Y37D8A.16	10.2689	7.98866	5.65876	3.70588	5.76812
ins-31	0	0.0510927	0.0264203	0.0261621	0.0255997
srh-46	0.398756	0.10226	0.0526987	0.026087	0.231576
F57C9.6	0.399551	0.561363	0.371354	0.340564	0.308105
Y106G6G.2	0.986343	1.47844	1.0299	0.684339	0.823402
irld-25	0	0	0	0	0
cdd-1	7.51262	6.17151	40.0743	3.2693	3.1899
C33E10.5	0.0234701	0	0.0263827	0	0
T19B10.8	182.669	178.171	208.624	211.555	217.351
atgp-1	49.0078	39.0552	37.7835	27.2589	27.0301
F22B5.6	1.62153	1.32327	0.715757	0.861621	1.12771
Y48G9A.7	0.491876	0.281138	0.237691	0.156468	0.437619
orc-2	62.6033	64.1202	70.2337	64.3344	69.1843
F43D9.3	73.2838	68.6351	62.0218	59.7778	69.6281
rps-9	1710.77	1887.73	1728.07	2023.18	1797.74
R10E8.6	24.0569	11.5837	3.21754	9.52406	6.62674
lgc-43	4.91751	7.21004	4.34276	3.3082	3.14816
F56H6.13	0	0	0.0263691	0	0
D1014.7	0.164184	0.179192	0.0792878	0.0261702	0
F31D5.1	1.75935	2.08029	1.01728	2.57859	2.41432
dop-5	0.917546	1.07268	0.683964	0.338144	0.436744
exc-7	6.9823	6.02385	4.14986	4.79305	5.0169
F36H12.13	0	0	0	0	0.0256058
zyg-9	353.876	355.018	344.57	374.308	381.281
Y59A8B.19	0	0	0	0	0.0256058
srx-133	0	0.0255625	0	0	0
C31C9.2	37.8238	23.1591	43.4503	23.7919	21.243
srt-14	0.0234611	0.127601	1.41865	0.026087	0.33318
npp-13	168.81	171.873	180.54	178.332	183.63
F46G10.4	8.26364	6.63916	4.408	5.98276	6.44456
fbxc-35	0	0	0	0	0.0256058
F19C6.5	1.71205	1.58968	2.26022	1.79318	2.38813
C34B2.8	120.708	133.985	114.403	119.723	125.52
C13A2.6	0	0	0	0	0
R05D3.8	26.568	29.7915	28.3194	23.7861	33.6043
F47E1.3	0	0.0766222	0	0.0261621	0.0767214
mppb-1	79.3602	83.9192	89.4883	83.0812	85.2767
B0554.7	0.0939142	0.0511745	0.158374	0.181717	0.0513902
C24G7.1	0.282243	0.738879	0.079139	0.0781971	0.15316
srd-64	0.516334	0.5106	0.238295	0.390632	0.229956
otpl-3	9.14761	4.84002	3.98145	4.52352	3.71312
clec-22	0.187885	0.127747	0.0263827	0.0523898	0.0255997
ins-2	0.0234534	0	0	0	0
tnt-4	7.15756	4.87402	1.13174	1.37497	1.98425
sqv-2	36.8189	33.382	37.8215	37.1981	37.5649
T03F1.12	11.6297	12.319	13.1677	11.4267	14.8368
ZK822.5	29.0349	29.1435	15.4355	25.1049	21.5534
scl-15	0	0	0	0	0
F01F1.2	43.8457	45.7676	47.3709	43.6234	45.9132
gpa-11	0.140673	0.229649	0.159155	0.10465	0.0512874
srh-112	0	0	0	0	0
Y38E10A.24	12.6744	14.6365	11.8694	12.078	11.8913
sym-2	8.98802	6.76742	3.77864	5.2404	5.46271
srh-137	0	0	0	0	0
poml-3	27.8109	32.3479	9.73163	12.7613	17.3548
uaf-2	89.1592	94.6063	100.043	86.1049	91.5628
puf-12	265.573	330.497	381.18	362.975	302.226
Y111B2A.9	20.2716	20.9072	18.6414	21.1412	23.0871
nfm-1	21.8352	16.4448	16.3629	13.6675	15.9321
M199.8	0	0	0	0	0
lbp-3	38.7812	34.2705	28.1078	28.0815	27.4659
Y41D4B.15	0.281812	0.0255625	0.105544	0.104743	0.0256058
srw-115	0.0234701	0	0	0	0
ZK1037.6	10.8627	8.83148	6.46465	7.52108	7.66668
oac-4	0	0	0	0	0.0512754
R02D5.9	0	0.0510995	0	0	0
grd-5	29.7449	31.6873	33.031	27.7247	26.6383
C27D6.11	6.18683	3.84262	3.99636	2.43597	1.8116
F25H5.2	2.99561	2.16763	2.27739	1.02098	1.61154
npp-4	89.0381	91.3564	96.5285	99.1646	94.8417
gpx-6	0.798871	1.04701	0.531373	0.762163	0.692226
K09H9.8	7.05297	8.17953	2.98862	3.06064	3.95557
ZK1127.13	18.5008	20.3817	20.3215	18.821	21.286
T08G2.2	1.76685	0.946222	0.608395	0.386955	0.433913
hil-6	0.0234534	0.0511745	0.0528259	0.156513	0.102223
lron-10	27.6098	24.6042	25.0989	27.1416	25.9736
otub-1	107.515	106.332	124.578	107.893	118.683
F15H10.5	0.282335	0	0.920479	0	0
R151.1	2.82144	2.83134	1.85931	1.24616	1.53406
ska-3	59.5648	63.1714	60.7495	66.9141	74.5303
F36H1.12	0	0	0	0	0
kin-31	3.08338	1.78497	2.40106	0.736392	0.666851
gnrr-1	0.305206	0.20422	0.263145	0.104681	0.102398
T26A5.2	58.5834	63.5268	69.7639	66.0975	69.4883
stn-1	8.80439	8.96511	5.96513	6.68024	8.11951
W03B1.5	0	0.0546654	0	0.530485	0
C08G5.1	0.25848	0.229979	0.0792175	0.0786565	0.0770241
hsp-60	886.065	940.46	767.745	878.588	890.948
F08G2.8	0.588751	0.864759	0.849808	0.340295	0.359115
lin-1	11.0288	8.43988	5.36804	4.74608	6.84739
C48E7.1	24.2388	28.1549	12.0903	12.7957	13.7829
Y39A3A.3	0.938225	0.383671	0.131948	0.104426	0.127991
F23H12.5	1.43844	0.96562	0.343396	0.550074	0.483312
C34B4.5	0	0.0510995	0.0791782	0	0.0256058
C06A1.3	9.92452	7.14778	5.02501	3.4068	2.6152
R09D1.11	1.5476	1.22756	0.0526987	0.579379	1.0401
twk-14	0.32878	0.356963	0.0528259	0.156056	0.153448
C43E11.12	31.5856	34.8659	34.3613	30.7298	34.671
K08D9.4	1.12881	0.539578	0.369107	0.442773	0.385233
wht-7	66.3639	62.3422	67.4696	61.7193	68.4469
srsx-38	0	0	0	0	0
F28C1.1	94.1991	100.606	105.74	107.631	99.1776
unc-5	18.2371	11.3404	7.72946	7.42706	9.35997
B0280.9	87.8472	91.7719	97.0993	91.4051	93.2082
cutl-6	0.258407	0.127764	0.131898	0	0.0512874
elp-1	17.4033	11.4582	4.77	11.0345	10.0081
glct-2	0	0	0.0263691	0	0
T07H6.4	1.95637	1.755	0.970542	0.98651	1.10229
F32A7.8	0	0	0	0	0
Y20C6A.4	0	0	0	0.0261621	0
F47C12.11	0	0	0	0	0
R160.4	0	0	0	0.026087	0.0256578
Y34B4A.4	8.30975	8.28111	4.10689	6.41265	6.25935
R02D5.6	0.0704076	0.0255625	0	0.052079	0.0511731
K04A8.2	0.0703593	0.127926	0	0.0261621	0.0768725
F57H12.5	3.35858	2.37701	1.73877	1.03576	1.02099
F28A10.8	0	0.0255591	0	0.026087	0.0255997
lgc-1	0.164281	0.153669	0.105544	0.157389	0.0255997
W06E11.1	67.9222	75.5551	79.9383	84.0401	76.2959
slt-1	4.07407	4.45293	2.33204	2.62063	1.83932
mec-7	12.8442	10.4639	8.09405	6.93695	6.46429
vab-9	4.07298	3.08107	1.61515	2.05136	3.03119
Y54F10BM.9	31.8641	29.1997	25.2944	24.6146	32.2461
fbxb-21	0	0.0255972	0	0.0523739	0.0256578
F49F1.1	2.77274	1.02762	0.713328	1.10058	2.14447
F11F1.1	8.83127	12.0569	9.3061	8.6469	10.2548
srh-63	0	0	0	0	0
F41D3.7	0	0	0	0	0
nas-20	40.1902	53.9014	42.3682	40.5438	29.2414
F23F1.2	0.0469241	0.254908	0	0	0
Y22D7AL.1	0	0	0	0	0
sru-27	0	0.0255625	0	0	0
F02C12.2	0.0939435	0.0511676	0.2118	0	0
Y50E8A.12	1.67107	1.04416	0.65895	0.422127	0.665122
M28.10	106.904	76.6197	48.8116	44.1582	51.235
C52E12.1	150.709	150.4	180.793	152.962	149.646
C18D11.6	0.0234701	0.0255591	0.765395	0	0.0256058
rgs-11	13.8738	13.727	14.6763	13.4925	15.6051
dars-1	447.427	439.524	501.385	397.906	454.521
F36D4.6	0.0234701	0.0511676	0.0794371	0.026087	0.0255997
nlp-39	0	0	0	0	0
C01G12.16	0.0704336	0.179192	0.0526987	0.103798	0.17931
T16G12.10	0	0.0255972	0	0	0
R01B10.3	7.09749	4.96726	3.09173	4.90456	3.89309
exl-1	32.189	25.1261	19.1804	18.2157	22.2248
nra-3	32.1365	27.1861	31.355	30.4855	32.3549
F36A4.11	0	0	0	0	0
fbxb-6	0.0469065	0	0	0.052226	0.127747
pals-26	38.5847	0.637815	77.5235	0.210197	0.511338
ZK757.1	0.187701	0.280548	0.158583	0.103798	0.23018
mef-2	7.8838	6.30922	4.52017	3.94035	5.34419
F54D5.23	0	0	0	0	0
ZK742.3	4.69351	5.88185	3.90411	8.21613	5.32782
T07F12.2	16.087	15.2038	16.5689	15.0105	16.6809
Y40C5A.1	14.4794	9.87952	8.16377	4.52956	5.9946
enpl-1	987.016	799.689	650.278	641.064	800.212
lron-11	7.85936	8.31777	4.52955	5.4861	7.67568
T15B7.15	0.656088	0.687512	0.530027	0.309375	0.687466
K04F1.1	0.0234701	0	0	0	0.0256578
grd-12	0.0469241	0.0255972	0.0529002	0.157018	0
F41G3.20	0.0469241	0	0	0	0
F56D1.2	104.055	99.7556	88.8767	92.5256	104.811
F18A11.5	3.19264	2.66811	0.761517	0.969404	1.30118
F13C5.3	0.0234701	0.0255972	0.0264203	0	0
ZK721.3	0.492894	0.688106	0.184879	0.389932	0.385951
K01A11.2	19.3566	20.2534	21.3229	20.0317	20.4416
mut-15	47.8812	46.2519	41.4053	46.3694	50.8078
ain-2	171.646	180.654	199.709	180.928	183.591
F07H5.8	0.328973	0.510443	0.0529002	0.208527	0.128208
nhr-208	0.680915	0.534779	1.00461	0.392541	0.306038
F56D5.6	31.1037	19.8052	12.5182	15.414	17.8157
srh-78	0.0234701	0	0.0263827	0	0
asb-2	234.416	221.279	166.491	184.692	166.332
F01G4.4	87.3292	96.3858	93.7351	104.938	109.536
aqp-12	0	0.0255591	0.0526987	0.052226	0.0256058
Y40D12A.2	16.7336	12.8811	19.0436	9.15467	11.3437
H20J04.1	5.07441	3.60444	1.75398	1.1703	1.25487
W04G5.8	0.610959	0.255028	0.131834	0.0261702	0.154061
tag-232	123.883	131.778	129.485	129.646	142.403
T28B8.1	5.50362	5.76199	1.97105	3.08856	4.44177
gmeb-3	1.05974	0.685619	0.0264203	0.288259	0.0511731
ZK370.4	302.721	280.391	306.619	286.89	306.322
C56G2.1	315.726	324.155	341.358	332.167	318.395
R03H10.7	2.2367	0.742705	1.63859	0.33877	0.231479
F26G1.2	0.680515	1.02366	0.450705	0.444879	0.561282
Y73B6BL.44	5.00701	3.46361	1.92665	3.0601	3.78988
F53B3.5	6.51515	7.07763	6.314	6.02339	9.61713
acl-1	49.0421	41.0868	22.6728	39.8108	43.2563
F11D11.4	0.0636113	0	0	0	0
cyp-33C8	15.887	3.39483	4.75076	3.57036	2.66068
T18D3.5	0.258165	0.178728	0.157941	0.052079	0.1022
T28F4.6	1.00746	1.09798	1.16798	0.835685	1.28074
ZK1290.15	0	0	0	0	0
C33F10.11	15.646	11.4945	9.01406	4.63282	4.81139
R07E4.3	7.93388	8.38838	7.34699	6.59734	8.11349
Y56A3A.22	52.4814	47.316	43.5008	44.9559	52.157
cyp-33C5	2.19019	1.65997	0.502507	0.937949	0.925548
F26A10.1	0.0469392	0	0	0	0
C34B2.4	0.282152	0.203972	0.211976	0.10465	0.0256058
C28C12.3	0.0234701	0.254667	0.210503	0.0786329	0.127691
Y95B8A.4	3.59539	2.94427	1.25516	0.838275	1.5884
Y42H9AR.5	0.305764	0.990186	0.211509	0.765459	0.460907
pho-14	80.9606	46.9083	43.6415	44.6011	41.5641
mks-3	0.282505	0.229676	0.105688	0.052079	0.0768901
fbxb-2	0.0469216	0.0255972	0	0.130229	0.20558
B0393.3	148.672	154.876	171.043	166.037	180.508
ZK632.9	13.8118	13.7694	15.5129	13.3606	13.5662
F38G1.3	0.587042	1.07302	0.734079	0.958157	0.79322
ZK973.1	279.969	287.345	276.6	289.447	315.462
W03D2.9	0	0	0	0	0
ZK1225.1	0	0	0	0	0
Y57A10A.10	30.8444	26.4668	18.9551	18.6722	19.3157
Y75B8A.4	21.7323	18.6647	8.38201	17.1552	20.0802
prp-21	106.697	104.681	113.052	102.943	104.276
B0454.8	0.0469569	0.0255591	0.0263691	0.0261621	0.0511731
C28H8.2	0.281982	0.634884	0.316944	0.156513	0.359323
D2045.5	4.09644	2.56002	2.59598	1.22946	1.41438
M151.2	1.46197	1.59664	1.91989	1.14847	1.94002
srh-167	0	0.0255972	0	0	0
clh-3	23.5548	21.6954	26.4895	19.8454	26.8728
srm-3	0.35224	0.255966	0.0527253	0.026087	0.127719
srbc-42	0	0	0	0	0
agl-1	124.981	122.475	140.883	151.121	126.958
mnm-2	1.50276	0.922949	0.557599	0.960296	0.922035
ssr-2	0.329077	0.332728	0.132075	0.156011	0.128264
best-25	1.62583	0.891742	0.581234	0.628775	0.153448
Y49E10.4	54.905	51.3562	43.0523	52.5262	58.7051
T13H5.6	8.77633	6.45079	6.85304	5.44399	6.20289
tlp-1	10.0489	6.82858	4.12265	5.65406	5.92953
nlp-21	3.84671	2.86267	2.3045	1.51454	1.17291
K09D9.1	1.36264	0.663997	1.42038	0.20841	0.484425
unc-45	115.752	111.875	172.92	102.82	106.198
C08F11.3	0.187747	0.0766021	0.317604	0.104999	0.0255997
W06H8.2	2.1117	1.08133	20.8458	1.14633	1.17555
twk-5	11.548	12.1686	8.0671	7.96383	7.50856
arl-13	0.751666	0.561933	0.606685	0.391534	0.742118
Y43C5A.3	2.30737	1.89415	1.29611	0.810706	1.17027
H28O16.2	56.8737	57.8914	56.6412	63.0111	60.1632
srab-12	0.187996	0.0255972	0.105544	0.131083	0.0255997
irk-3	3.21333	2.54415	1.33807	2.72085	2.15251
F53F1.3	19.5904	17.5668	18.0007	16.9088	14.1184
Y55H10A.2	0.4892	0.356384	0.0527518	0.181717	0.10262
ins-22	0.0469569	0.153303	0.0794371	0	0.0767038
hlh-2	16.0839	13.9294	14.8258	14.5968	16.8392
col-124	2014.47	2324.4	1843.56	1913.49	1463.08
W10G6.6	0.0234611	0.0255591	0.0263691	0	0
C13A2.5	0	0	0	0	0
C13A2.2	0	0	0	0	0
C38C3.6	0.0939142	0.0510995	0.0263691	0.026087	0.0256058
cutl-3	1.54924	1.60382	0.657999	1.25209	0.851228
Y71G12B.17	4.74082	4.07515	2.87054	1.78572	1.70835
W02B3.3	0	0	0	0	0
sodh-1	9.57371	8.762	3.92143	3.23421	6.20832
Y69A2AR.3	19.3536	21.5446	19.8223	18.1126	18.577
Y47D7A.9	0	0.0767126	0	0	0
C27F2.8	281.659	271.037	271.608	276.865	288.454
R05H10.1	0.944257	2.40385	0.500051	0.260615	0.179979
F49C12.2	0.211039	0.0768337	0.0263691	0.0786801	0.102421
T06E8.2	0	0	0	0	0
cpl-1	1390.5	980.469	1032.93	1448.7	1294.74
tag-321	34.3868	34.519	37.6345	37.4021	35.858
pfd-3	50.4411	55.8601	54.7086	49.6321	57.1224
M106.2	69.9622	72.1506	66.9831	69.8305	71.683
C55C3.7	0.0234534	0	0.0263691	0	0
spat-1	74.7265	79.9863	74.699	80.3035	84.1014
npr-11	0.679798	0.839635	0.738341	0.81158	0.922305
C35C5.2	0.140865	0.204394	0.0791782	0.156056	0.102223
F26F2.8	0.539925	0.433486	0.079139	0.207407	0.357835
F40B5.2	19.6187	12.2328	18.2397	11.8372	13.7531
C35A5.5	0.0469569	0.0255972	0	0	0
tag-196	65.0612	56.3132	40.7466	38.8021	37.5741
srap-1	32.9942	46.3056	27.5907	35.6682	31.5685
K02E7.11	1.03167	0.458377	0.291066	0.261914	0.307099
ugt-13	13.1143	22.4823	19.1031	7.05676	10.322
cpd-1	36.0908	31.4763	24.7088	29.5673	32.2476
ZK1321.4	91.8244	96.5742	56.3524	67.798	58.9155
nspb-10	0	0.127943	0	0.0523739	0.0255997
K02E10.7	1.78573	2.64739	1.20752	1.6665	1.56687
prx-2	2.08605	2.43414	1.00339	2.0555	1.76297
C07D8.6	169.141	184.291	212.407	217.407	209.943
Y39B6A.30	12.2328	7.82005	8.15063	4.21681	2.75294
F31C3.3	223.402	208.762	250.089	237.356	236.824
srgp-1	270.749	279.182	279.128	272.459	306.033
B0285.3	14.2787	14.2465	15.4062	13.5886	15.7174
nspc-10	1.80281	1.53535	1.69382	1.02041	1.16143
pph-4.2	86.0772	87.7007	122.703	91.7086	98.1062
gcn-1	306.794	278.294	355.02	321.729	254.798
Y116A8C.1	0.0469392	0	0	0	0
pqn-41	99.0409	92.7987	79.0377	90.5726	93.0624
C49C3.21	0.0234701	0	0.0264203	0	0
bath-26	0.822988	0.254667	0.131532	0.341196	0.1022
F45H11.5	5.8278	6.64246	7.82428	5.79747	6.26588
ZC404.16	0	0	0	0	0
T22B11.4	11.7462	5.34603	2.50303	2.74044	4.31442
R10E4.3	1.91001	1.27368	1.06368	0.442883	0.615344
K07H8.2	164.654	180.635	185.319	169.243	200.07
C05D2.8	63.6716	44.6953	31.6291	47.367	48.5007
pgs-1	34.9547	39.2297	37.4612	33.8067	40.3802
T26C12.2	0.446322	0.305859	0.132189	0.0522419	0.20516
W10G11.19	12.4685	8.62488	7.55689	5.60934	7.6706
zim-3	65.1881	74.5627	71.6721	75.8312	78.176
H03E18.1	3.74296	2.87195	3.68757	1.47363	1.91522
D1005.6	0	0.0255625	0	0	0
rab-18	37.7762	41.4668	35.5952	37.3458	39.4247
F19B6.3	1.31874	1.06795	0.6668	0.393451	0.282569
try-9	0.211294	0.280026	0.0793271	0.131322	0.205246
alg-1	90.7728	63.9809	45.6918	51.602	61.4822
nas-22	2.72753	2.87602	1.08678	1.34444	0.715881
wdr-46	131.376	151.548	145.301	153.039	148.233
B0334.15	20.4855	21.5147	23.6247	21.249	23.389
rog-1	70.0501	71.9586	70.5398	82.4457	77.6537
ZK287.3	1.61748	0.918706	0.316287	1.51569	1.74822
F44A6.5	5.99809	4.77332	3.29361	1.57038	3.99449
aps-2	11.2305	9.52002	8.10995	8.14495	9.56873
Y49F6B.14	0	0	0	0	0
K02F6.6	0	0.0512428	0.0527518	0.026087	0
F59E11.5	8.90582	13.0945	1.9567	4.6369	4.06997
F46A8.3	0	0	0	0	0
F40G12.5	0.0469241	0	0	0	0.0255997
srz-48	0	0	0	0	0
B0507.15	1.2671	0	0.985296	0	0
ubc-3	77.4579	68.8621	67.3063	67.7347	71.9656
fard-1	115.822	84.1773	29.5692	73.7313	56.7602
oac-57	5.82015	1.58671	4.6878	0.647913	0.883466
Y73F8A.33	0.0939435	0.0255972	0.131834	0.12988	0.0256578
ZK1053.6	2.00025	1.32534	1.19426	0.65689	0.794442
T26E3.4	57.5193	62.8543	65.5513	60.9673	60.6062
uri-1	98.6904	101.507	100.938	102.252	108.742
Y67D2.5	13.0805	11.9195	14.5827	10.2973	12.9218
C54G4.7	36.9837	34.1445	33.7282	27.0551	33.1691
D2030.2	76.3878	74.2464	72.159	70.0552	73.8074
F32D8.14	54.3679	55.48	55.7956	52.0554	57.1638
Y46H3A.5	0.140772	0.0767126	0.0791782	0	0.10262
F18A1.7	226.997	239.599	270.137	251.328	289.189
C44B7.5	214.328	156.679	207.208	181.418	172.953
F35A5.5	0	0.0510927	0.0264203	0	0
pdcd-2	57.8425	72.254	72.1321	61.5569	67.864
Y53F4A.2	0.752331	0.485304	0.477089	0.236123	0.178901
F07F6.7	5.17206	4.8069	5.88563	5.33779	4.00862
Y56A3A.30	14.2932	11.7073	8.02852	9.24155	9.48843
glc-2	8.55539	12.766	3.02381	6.25663	6.07965
acr-18	3.28922	5.4483	1.13275	2.03923	3.08939
T11F9.7	0	0	0.0264203	0	0
casy-1	32.8993	29.3312	22.3886	24.4228	21.7781
tag-231	45.3952	45.5323	35.6852	37.0107	41.4258
ZK484.4	175.878	190.059	177.912	187.307	202.479
scl-20	0	0	0	0	0.0255997
Y6B3B.4	82.4387	83.1547	101.151	86.2803	88.702
rer-1	67.3796	64.7158	60.0324	53.6046	64.1057
Y37A1A.2	6.86756	18.6512	8.8187	6.42173	9.07342
T12E12.1	61.3211	63.7925	62.0244	61.0048	68.5941
JC8.2	135.306	161.664	158.673	154.204	153.983
ham-3	48.9572	48.0592	49.2351	44.6383	50.216
nhr-185	0.0234611	0	0.0527253	0.0261702	0.0511611
ZK1240.2	14.5407	10.2778	8.06372	6.22115	6.77753
W02B12.1	24.5166	20.3159	25.8024	17.778	16.1326
Y66A7A.4	2.16963	1.17598	0.395417	0.756291	0.890935
E01G4.3	19.3937	25.8789	14.6775	15.6556	21.6678
sra-21	0	0	0	0	0
sri-5	0.399393	0.0511676	0.132075	0.183139	0.102269
abu-15	0.0939142	0.0255625	0.0263691	0	0.0256058
F09F9.3	0.0234534	0.102102	0	0.0261621	0.0513902
C55C3.6	1.88715	0.788856	1.0656	0.647343	0.386523
M02H5.8	17.4254	21.0435	23.1386	5.51379	7.69778
let-363	251.385	249.271	262.604	247.032	258.176
H12D21.2	0.686532	0.562274	0.408788	0.234102	0.12359
col-94	480.761	492.663	292.831	284.71	216.432
fbxa-27	2.11021	1.09701	4.82745	0.857363	1.73191
R07E5.6	7.63404	5.51003	4.49044	2.02557	2.06856
C33H5.1	0.327821	0.0767126	0.0528259	0.0523739	0.128482
B0513.4	50.4965	44.1439	45.8102	57.5643	54.7266
elo-5	394	439.889	223.397	337.519	376.317
pqn-11	0.984777	0.995213	0.952106	0.686183	0.642627
fbxb-17	0.070337	0.128106	0.131834	0.210739	0.635181
ZC266.1	7.21364	10.7528	2.57928	8.30936	6.92631
W03G1.5	0.680432	0.513958	0.344394	0.263223	0.486734
lipl-6	0.164298	0.434515	0.158658	0.026087	0.102866
C56E6.4	0.211304	0.10226	0.132011	0.209539	0.0768725
Y43F8A.5	3.26738	1.68434	0.763785	1.81627	1.37612
W08G11.1	0.117468	0.0766121	0	0	0.0255997
srw-55	0	0	0	0	0
Y105C5A.1285	0	0	0	0	0
H23L24.2	1.55282	1.21319	0.850312	0.472679	0.387171
rpl-39	51.5754	62.9898	61.8809	62.2471	52.2453
fox-1	9.91632	10.8315	11.742	11.0044	13.2806
pcyt-1	114.778	81.6856	39.8333	71.9778	61.4867
C08B11.9	21.0322	22.2814	34.5313	25.2913	23.977
ZC373.5	5.93558	6.6525	3.39381	4.77091	4.97878
Y80D3A.9	12.6282	13.6517	9.7429	16.1916	19.8234
str-131	0.0234701	0	0	0	0.051185
F42G10.1	33.0295	36.8916	30.4524	29.0024	22.5508
T27F6.8	2.89189	3.10133	1.42346	1.99361	2.32083
C24A3.2	4.08495	3.81088	1.79424	2.80668	2.43417
T22A3.6	2.23818	1.22034	0.905889	0.339754	0.382947
K09C8.9	0	0.0255591	0	0	0
ave-1	6.09019	5.75129	6.3267	5.39122	5.76233
flp-11	0.611036	0.789139	0.585439	0.156558	0.563767
F09D12.2	0.421887	0.510914	0.343833	0.340295	0.383949
bath-15	29.5453	33.1398	45.8347	30.0412	38.568
K08F9.6	0.0234701	0.0511745	0.396069	0.0261702	0
clec-15	0	0	0.0131896	0.0130747	0.0255997
daf-10	0.493563	0.738405	0.396533	0.236058	0.128453
F31D4.2	102.832	98.5711	96.2894	81.3553	103.735
T22D1.8	0.469526	0.484995	0.344223	0.156423	0.153448
R06C7.2	3.89261	3.9377	4.54775	3.95306	4.80641
col-74	0.0468914	0.0766121	0.0527518	0	0.0512754
fbxa-74	10.5327	7.96098	3.17974	4.29046	5.14402
acr-5	0.328661	0.204693	0.396998	0.156927	0.255083
Y73B6BL.16	0	0	0.105298	0.052226	0.0255997
npr-7	0.28189	0.357844	0.158583	0.104712	0.0256578
D1014.4	20.0881	20.6516	21.6888	19.2367	23.9356
srw-58	0	0	0	0	0
Y32G9A.12	0	0	0	0	0
mus-81	54.5507	53.5438	53.5336	54.0039	55.178
nspe-6	0.0704336	0.0255591	0.0264203	0	0
C28D4.4	4.30083	2.41474	2.06465	0.965219	0.738275
maea-1	25.012	22.548	21.7737	19.6177	23.9333
fnta-1	56.3359	55.9819	67.4875	61.7289	61.7668
H03E18.2	0.492993	0.642768	0.132075	0.338859	0.433289
spp-6	0.0468914	0	0.0263827	0.0261702	0
cyp-33E2	9.39734	6.55152	8.83648	5.5317	7.88898
D1007.3	1.78905	1.07067	0.448319	0.627195	0.76612
ZK945.4	6.53419	5.6836	7.75381	8.33263	6.27176
col-147	364.671	572.306	99.3795	83.8929	53.5232
T10D4.11	0	0	0	0	0
ape-1	157.696	168.894	179.178	180.041	178.97
Y39A1A.21	15.4012	14.2742	16.8081	17.9873	16.1373
Y57E12AL.2	0	0	0	0	0
C05D11.5	3.86144	3.40681	2.19111	2.79051	2.27358
C31B8.8	19.0365	26.7238	6.81407	9.59535	10.4236
F01D5.3	0.49273	1.42374	5.18856	1.50047	1.27095
F58G11.4	0.776674	0.837911	0.422496	0.337879	0.486137
gst-35	0.281826	0.485354	4.8336	0.473614	0.204741
C07D10.6	0	0	0	0	0
D1014.5	0.376507	0.433486	0	0	0.0255997
F47B8.8	4.79429	6.19135	2.20486	3.14822	3.68986
suox-1	34.2972	28.5466	19.6336	26.8523	28.917
srh-266	0	0	0	0	0
T28C12.2	0.871792	0.970734	0.289991	0.49782	0.434698
fbxa-78	4.77024	2.62172	0.885091	1.28993	2.40615
ucp-4	26.4448	23.492	21.7473	22.1122	23.8711
fbxa-91	1.80495	1.61532	0	0.521795	0.96505
T02B5.3	6.74457	8.1352	2.01747	12.6592	13.7853
F16H6.5	0.305108	0.358649	0.105247	0.131045	0.179195
oig-1	0.281968	0.463141	0.557386	0.389832	0.256149
T25F10.1	0	0	0	0	0
C34C12.2	68.4664	66.8906	66.9086	63.3086	76.8546
T28F4.1	13.4072	10.4355	8.58351	8.78848	10.9458
F53H2.3	35.6446	31.03	41.1422	37.0021	34.3639
msd-3	14.0756	11.1533	10.83	7.11071	4.76793
clec-257	0	0	0	0	0
K07A1.5	7.51786	5.76504	4.33412	2.72096	2.19022
C05D10.2	0.82152	1.30304	0.846512	1.01529	0.824913
pals-15	3.49748	0.229952	1.77028	0.104111	0.307754
arp-1	122.459	117.185	129.252	114.46	127.441
pqn-62	12.773	9.36538	6.98187	5.81836	5.87277
icd-2	731.788	734.082	761.302	796.084	761.906
scp-1	75.036	69.5678	84.6589	61.3659	75.3368
F28F5.6	1.85686	1.75751	2.78889	1.34491	1.95711
R10E4.1	29.6285	24.2633	23.1924	17.8727	24.4933
odd-1	1.5277	1.32445	0.263473	1.18073	1.24937
C08E3.14	0.117306	0	0	0	0
D1007.19	0.164224	0.102247	0.238402	0.235397	0.102866
ttr-33	4.11201	3.9821	1.00339	1.40349	1.82773
irld-8	2.35594	1.9253	1.54818	1.06264	0.974413
T02D1.9	0	0	0	0	0
D1081.8	253.36	250.071	281	279.512	275.999
C04G6.4	45.3224	43.8314	46.3589	42.1601	48.3199
ZK836.3	0.0704076	0.10226	0.529822	0.104968	0.0255997
tos-1	25.2956	30.42	29.4151	25.5916	25.9326
fbxb-50	0.187628	0.0255972	0.079069	0.104681	0.102467
amt-3	0.563548	1.27531	0.47655	0.52075	0.409296
pdf-1	4.40461	4.45217	2.89311	2.09847	2.1862
taf-1	132.632	136.354	141.987	136.401	139.398
C18E3.5	39.8734	40.3406	38.3208	40.2122	41.5166
T26G10.4	0	0	0	0.026087	0
nhr-165	0.0234611	0	0	0	0
rpt-2	392.393	421.465	666.047	413.268	484.393
T20F7.5	6.99247	6.38574	2.45225	6.67977	4.76497
F48G7.9	0.0234701	0.0510995	0	0	0
F52A8.1	54.121	55.4562	56.4819	47.883	55.2381
C32E8.1	0.541336	0.280842	0.453688	0.234868	0.308949
F10G8.8	15.6266	14.784	9.62278	9.36084	8.74379
saeg-1	80.5522	65.2397	45.1247	55.6312	56.3302
str-10	0	0	0	0	0
D1054.18	0.187408	0.0255972	0.0263691	0.209657	0.20558
ZK512.2	102.217	122.782	150.566	136.163	113.239
Y47D3A.28	58.4907	60.2489	53.4607	58.2109	62.2863
ZK1055.6	20.4254	10.8037	21.915	5.76301	6.52252
ZK353.10	0	0	0	0	0
Y43F4B.10	12.9556	13.2179	14.8866	13.5801	15.8684
W01B6.5	3.58248	2.63489	2.43737	1.35567	1.18197
srh-8	0.0469241	0.0255591	0	0	0
gcy-6	0.0469216	0.0255972	0.131898	0	0
crls-1	62.3534	53.2608	43.6363	51.2228	58.502
pax-3	0.610677	0.305789	0.238295	0.183347	0.384095
D2092.8	0.329374	0.50838	0.0529002	0	0
best-20	11.2035	11.6666	4.77344	9.33125	9.42076
str-232	0	0	0	0	0
srx-51	0.0469065	0.0510995	0.0264203	0.0523898	0
D2005.7	21.8591	27.1221	27.34	25.169	29.2574
F59E12.9	179.25	180.016	212.338	200.14	193.432
F58H7.1	0.258577	0.204643	0.131834	0.0786565	0.128453
K01D12.5	0.0938166	0.20422	0.159366	0.0261621	0
sor-1	29.2291	27.2901	28.8854	32.4036	30.6606
pst-1	43.739	41.7764	46.3787	45.0546	47.7892
F07C6.3	1.53909	3.80582	0.662139	0.654378	1.16965
gcy-27	0.0469241	0.12791	0	0.0261621	0.0511731
srz-99	0	0	0	0	0
zip-9	32.7198	31.8502	12.3743	17.6088	23.2431
glb-2	0.235068	0.229869	0.0790299	0	0.0255997
acl-3	32.0125	33.4324	41.589	38.277	34.9152
vps-25	21.1387	20.6026	19.4405	20.8087	22.2983
Y19D10A.6	0	0	0	0	0
srbc-7	0	0	0	0	0
srt-28	0.0469569	0	0	0	0
ace-1	5.89697	5.01109	2.56055	4.75677	3.65449
str-171	0.140957	0.0511676	0.157882	0.104743	0.204367
K10C3.5	118.59	128.994	115.362	112.579	121.292
F37A8.1	2.75515	1.40423	1.20375	0.727801	0.515641
ugt-59	0.351943	0.383671	0.818945	0.209178	0.331783
Y92H12BL.1	37.4774	36.825	37.4216	38.3723	34.7347
ubc-21	0.0234534	0.0511745	0.0527993	0.026087	0.0255997
Y73C8B.2	9.57221	9.55695	12.277	8.69318	8.52004
B0507.2	21.4911	17.2194	21.329	13.1528	12.5502
inx-21	35.5051	34.9912	30.6889	33.0809	38.5397
apa-2	69.0682	61.9948	69.027	53.8948	63.2107
F23C8.11	0.0234611	0.0766021	0.0263827	0	0.0255997
nhr-167	0.117348	0.255996	0.0263691	0	0.0255997
F55C12.2	0.0234611	0	0	0	0.0255997
K03B4.1	54.8396	56.8117	57.2472	56.298	59.5503
hda-1	199.522	203.028	221.142	228.459	231.762
srz-3	0	0	0	0	0
glrx-5	24.2204	23.3617	31.9544	24.3663	24.3535
madf-4	0.960627	0.76526	0.870297	0.674964	0.719076
col-166	130.494	121.638	77.4536	68.7267	53.2846
F26A1.3	5.51646	3.54226	2.95726	1.56294	1.75542
R05A10.3	1.15466	1.32695	0.581859	0.84074	0.842541
atx-3	55.0554	52.2477	55.2773	53.1342	56.4961
T22C1.1	99.3691	102.529	113.483	114.357	119.35
str-18	0	0	0	0	0
ugt-34	0	0.0766222	0	0.052079	0
C24A11.1	6.93638	4.80998	3.66141	2.12928	1.57182
W04A8.5	0.610088	0.665147	1.53109	0.935893	1.6093
mrps-5	137.245	141.741	118.022	123.053	129.984
F54C1.1	2.192	2.08957	1.44667	1.08002	0.924601
C18B12.4	29.3295	27.4561	23.765	22.4672	27.6114
cki-1	3.17694	5.12872	0.920325	1.46209	1.81317
C47G2.4	92.996	93.6267	106.381	88.4288	105.915
linc-29	0.468258	0.178507	0.2381	0.235332	0.232045
F22D6.15	0.634032	0.915845	0.263707	0.39335	0.281521
srw-43	0	0	0	0	0
dyrb-1	13.0289	14.1991	16.59	12.2886	13.9502
pst-2	40.9623	39.5563	34.0361	34.1484	41.6589
ZC477.3	70.8776	72.9126	70.2158	70.5698	78.4304
Y66A7A.9	0.328661	0.33216	0.0792878	0.156927	0.102398
Y48A6B.8	0.59303	0.661242	0.0790299	0.130655	0.244082
bath-41	131.288	133.782	151.605	151.328	160.844
Y39G8B.9	0.493905	1.42241	0.741829	0.495161	0.357766
M01E5.1	0.0939778	0.102141	0.105544	0.026087	0
T07A5.7	4.13109	1.61608	4.89808	1.25476	1.17977
T12E12.6	0.0234701	0	0	0	0
tbc-8	9.54194	3.68635	3.10693	2.52455	3.25341
let-381	0.635045	0.690878	0.39558	0.389633	0.385306
srx-35	0	0	0	0	0
srh-181	0	0.0255625	0	0	0
Y37F4.5	3.2864	1.92883	1.99915	1.28949	0.795297
F59H6.2	0.117426	0.0255972	0.0529002	0.026087	0.102866
W06G6.2	0	0	0	0	0
aat-1	2.61159	4.77502	5.26095	4.70649	4.85416
R11D1.4	0	0	0	0	0
fbxa-108	9.14629	10.9143	19.9119	8.40562	12.685
gna-2	175.237	148.047	220.824	167.345	184.343
F58F6.6	0.304927	0	0.132316	0	0
K10F12.7	0	0.0255625	0.0264203	0.0781971	0.0256058
F10D11.5	3.96186	3.11799	1.54314	1.62729	1.84168
F13E9.19	0	0	0	0	0
egl-13	19.8956	12.6922	6.61615	8.07795	8.98987
F25D7.5	0.0234534	0.0766021	0	0.0261702	0.0256058
far-5	3.01323	3.76098	2.62705	2.22395	2.54646
ugt-11	2.90004	3.4915	6.83646	1.47287	2.08453
clec-10	132.574	27.3253	24.6617	23.9951	16.4945
str-84	0.0469241	0	0	0	0.0255997
ubc-25	169.023	159.413	161.767	166.317	181.054
C06E2.1	2.16173	1.57535	0.842672	0.765122	1.08327
F21F3.6	101.127	94.2847	117.353	93.3712	100.539
srh-216	0	0	0	0	0
srg-2	0	0.127553	0	0	0
C30B5.6	1.64649	1.41338	0.688709	0.522507	0.926091
C16C8.11	9.88761	10.3015	8.3759	9.76333	11.4637
srh-179	0	0	0	0	0
Y38C1AB.5	1.3766	0.881428	0.553535	0.402999	0.639095
lgc-32	9.51616	9.92633	4.53607	5.74867	5.68324
R09E10.2	2.72521	2.63696	2.01082	1.32451	1.02672
Y37E3.11	73.5184	63.6251	52.1527	71.846	72.5118
smc-3	179.578	179.56	210.932	192.223	191.068
C02G6.1	7.84613	6.16012	2.79745	3.40159	2.70709
F43D2.6	17.2608	17.1894	9.47599	11.157	13.613
irld-63	0	0	0	0	0
srj-29	0.164445	0.0255591	0.0264203	0	0
rps-13	660.719	677.328	676.031	774.967	688.037
Y54G11A.17	24.2366	23.4301	23.4591	18.8581	22.3443
htp-2	57.8256	59.5733	64.0264	59.7285	60.4208
pbo-6	1.05725	0.893541	0.927603	0.63122	0.539293
F37H8.7	0.187756	0.0769347	0.23709	0.026087	0.127719
R151.7	178.114	193.799	193.271	188.225	187.639
lam-3	21.5317	28.2741	21.205	19.6837	21.7019
K04H8.2	0	0	0	0	0
srw-139	0	0	0	0	0
B0261.6	13.4085	9.95171	8.93093	4.21111	3.74279
T04A6.5	0.187518	0.0511745	0.105544	0.0784379	0.179683
H10D18.1	0.0234534	0	0	0	0
gst-44	1.33283	1.02487	1.37113	1.16656	1.25438
rpn-7	395.887	426.225	651.375	431.563	471.115
clec-199	0.634834	0.8145	0.264698	0.235397	0.561656
col-61	0.753971	0.86004	0.211606	0.156927	0.128453
Y43F8B.19	0	0	0	0	0
clec-89	0.0469241	0.229566	0.0527253	0.234868	0.356357
srh-50	0	0	0	0	0
Y51H4A.6	0	0	0	0	0
kup-1	94.731	97.2981	90.7274	90.9535	102.273
Y102E9.3	0	0	0	0	0
F36A2.9	124.404	139.624	126.352	127.36	129.389
ceh-36	0.070363	0.0511745	0.0264203	0.052079	0.0768725
F49E7.2	4.81329	5.39507	3.98831	3.15888	2.88315
nhr-76	14.3902	16.3821	10.4143	12.4996	11.3353
F01F1.15	25.5352	22.179	20.0875	21.1133	19.8422
T26H5.8	0.211641	0.280091	0	0.157018	0.10262
F58H1.7	1.98056	1.48452	1.0521	0.546177	0.945133
F26H11.8	0	0	0	0	0
K02D7.1	52.9569	44.5248	13.7692	27.9815	27.3117
K03B4.8	0	0.0255591	0	0	0
T22B7.8	0.140815	0.0510927	0.158448	0	0.0256058
F26F12.4	0.0939435	0.0766222	0.132316	0.0782205	0.0768548
Y41C4A.21	0.0469569	0	0	0	0
T11F1.3	0	0	0	0	0
F40G9.6	0.0234701	0	0	0	0.0255997
T04D1.2	0.328277	0.358286	0.448679	0.287708	0.229765
K07E1.1	8.95116	11.0182	4.68583	7.80984	6.62995
gstk-2	2.14066	2.56765	1.11763	1.90802	2.25424
sdz-37	0.585847	0.178706	1.06091	0.422235	0.589356
C53A3.1	0.0469065	0.255966	0.131834	0.287553	0.306507
Y49F6C.2	0	0	0	0	0
M01H9.5	0	0.0255591	0.0264203	0	0.0255997
Y53C12A.3	36.8809	38.1857	38.5654	39.5102	43.3599
mpz-3	5.90481	5.0346	3.44381	1.84099	1.75891
pqn-80	34.0956	31.359	52.2685	25.4323	29.205
C43G2.3	5.32186	3.79367	3.40773	2.2913	1.46632
K10D11.7	0.0469569	0.0255591	0	0.0261702	0.0767214
sar-1	99.1339	94.8293	87.0506	91.8059	100.02
ZC449.7	2.25967	3.07245	0.423992	1.80377	1.906
Y45F10B.3	0.822066	0.763344	0.58528	0.312607	0.283182
B0207.8	0	0	0	0	0
srx-10	0	0	0	0	0
Y6E2A.10	2.6886	1.80327	1.25127	0.520625	0.796401
Y68A4A.10	0.070363	0.0255591	0	0	0
srg-68	0	0	0	0	0
mtch-1	248.106	238.381	220.521	227.412	252.283
F41C6.2	0	0	0	0	0
cyn-10	33.8337	38.8018	37.3175	39.9432	41.3657
srw-98	0	0	0	0	0.0513902
K07A1.3	2.18463	1.88595	1.53031	1.85836	1.41021
T05B4.12	0	0	0	0	0
C26B9.5	91.5258	87.8047	32.7102	47.4342	57.6686
Y39B6A.41	3.66307	2.25451	0.316671	1.99084	2.23019
clec-187	22.3376	11.4755	3.83279	12.1366	10.0612
T14D7.1	42.3001	30.6999	37.1134	24.1811	25.1964
F52H2.6	52.3956	56.5485	26.4227	30.9193	41.0254
Y5F2A.3	0.0234701	0	0	0	0
vps-53	58.936	55.4721	56.7075	53.5346	60.5777
T05E11.2	2.11265	2.60207	1.03146	1.05357	1.40763
igcm-2	0.258407	0.460431	0.23739	0.182766	0.330959
C09F12.3	0.117312	0.102247	0.0263827	0.0522419	0.0256058
F58E1.13	0.14073	0.0255972	0.105832	0.026087	0.102444
trap-3	149.57	149.256	126.115	159.621	148.422
T24B1.1	82.1765	81.5711	89.2114	76.5508	83.6103
srg-54	0	0	0	0	0
nhr-247	0	0	0	0	0.0256058
F11A5.15	0.187701	0.153843	0.0263691	0.026087	0.153804
F41E6.12	15.9055	17.1224	12.6768	11.4738	10.2206
F10G7.6	0.258322	0.0510995	0.158733	0.0261621	0.0770418
smg-4	69.9615	72.8851	71.2022	72.5802	80.6144
tag-335	77.8002	76.9016	77.7099	68.1246	76.9704
B0034.4	0.753941	0.331558	0.370163	0.288967	0.179683
rpl-1	1060.58	964.747	935.843	1060.34	928.298
such-1	101.148	104.619	105.102	106.455	117.806
R10E11.6	15.8456	15.297	12.4169	13.641	14.0409
sygl-1	81.8419	64.0838	90.0381	81.2502	78.3086
C31G12.4	1.45729	0.914564	0.371796	0.341286	0.385453
irld-43	0	0	0	0	0
F17C11.2	0.30575	0.25536	0.184483	0.104426	0.153415
C32H11.9	0.18807	0.580765	0.219311	0.395688	0
suca-1	187.902	197.527	132.658	159.153	177.511
F52C12.4	77.0375	80.8176	120.447	87.1033	85.2655
W08A12.2	0.914559	0.817677	1.5088	0.818273	1.02701
C05A2.4	0	0	0	0	0
Y116A8C.10	16.0734	14.6378	14.1669	13.1491	16.1282
trcs-1	400.345	408.007	467.735	448.729	501.164
C56A3.4	24.117	22.8268	25.8114	22.7982	27.9084
pqn-51	102.169	105.952	112.432	123.166	112.174
ZK105.1	72.1167	48.6141	58.8868	46.2932	39.0831
C18D11.7	0.891359	0.870927	0.210408	0.471279	0.40847
csp-1	1.43102	0.996136	0.500832	0.471279	1.39885
lin-26	72.4387	73.3527	80.1139	78.9256	80.6536
ceh-57	0.0704597	0.0255591	0.0793271	0.0261702	0
wht-4	5.7059	3.72054	2.53361	1.45794	1.57329
EEED8.15	5.36883	4.16258	4.83856	6.40022	7.0604
B0464.6	180.88	199.398	213.193	205.199	212.224
Y73C8B.3	16.5644	13.6673	8.4834	11.8994	11.7184
C05C8.5	43.2183	42.4258	35.0832	35.6313	44.5034
prp-6	240.498	246.245	252	223.388	242.718
W02B12.15	54.3992	52.0531	50.7007	46.6049	52.0358
srg-29	0	0	0	0	0.0256058
T08B6.1	0.0234611	0	0.211334	0	0.0512754
T01G1.2	1.64649	2.03954	1.08552	0.91498	1.29295
srab-10	0.0234701	0	0.0263827	0	0
fkh-8	0.376044	0.461117	0.132494	0.0524058	0.205073
trx-5	2.01578	0.0255591	1.00621	0	0
acdh-11	77.7772	69.8842	56.1981	60.8669	68.3883
fbxa-96	0.329447	0.179214	0.105688	0.052226	0.0255997
F23B12.1	3.18527	2.07932	1.3327	0.497332	0.61401
srd-26	0	0.0255625	0	0	0
nhr-263	0	0	0	0	0
F38C2.4	0.0939093	0.255602	0	0.0523739	0.0512754
gfi-2	94.6965	92.1517	92.3171	89.3212	98.7054
Y53G8AR.7	18.7309	12.948	4.11469	9.22261	7.94621
B0403.5	3.32371	3.76549	1.30426	1.46223	1.84447
nspa-2	0	0	0	0	0
del-3	0.117312	0.229924	0.210774	0.340205	0.230691
T28A11.20	0.0234701	0.0767227	0	0	0.0256578
F33D11.10	154.179	153.01	152.279	153.957	164.01
srbc-3	0	0	0	0	0
F55G11.10	0	0.0255625	0.0263691	0.0261621	0
vps-16	92.3817	89.3698	100.624	86.5884	92.4755
ttr-54	3.05055	1.98575	1.82207	1.81252	1.61747
F11A5.17	0.0469569	0.178661	0.0527518	0	0.0511611
his-11	2.72816	0.494188	0.131608	0.182923	0.636987
T06E4.14	0.0234701	0.127731	0.0264203	0.0523898	0.0255997
C17C3.15	5.97615	5.23159	3.39254	2.2516	2.69441
F36D3.4	15.4752	12.8627	10.8694	7.13642	5.20899
F14H3.15	0	0	0	0	0
M01E11.3	63.6079	65.343	65.541	68.8913	71.3472
moc-3	42.4813	41.7057	39.2326	36.9099	43.032
sre-2	0.0234611	0.0255972	0.0792878	0.026087	0.0256058
B0350.3	0	0	0	0	0
C35B8.4	1.22449	0.944254	1.05396	0.592662	0.460571
nhr-77	0	0	0.0264203	0	0
R12G8.1	0.0939142	0.0768337	0	0	0.0255997
ins-32	0	0	0.0263691	0	0
T27A8.4	0	0	0	0	0
srbc-29	0	0	0	0	0
ttr-39	2.42587	1.68612	1.51374	1.34792	1.07865
vha-4	137.553	148.058	100.203	127.289	132.797
H02I12.5	150.21	159.691	149.724	146.853	179.074
F58D5.9	2.30198	2.64184	2.45946	3.1299	3.03214
srw-140	0	0	0	0	0.0255997
fbxa-151	3.12597	2.14973	0.216667	1.022	1.38984
nlp-30	0.0469569	0.204195	0.0792175	0.052079	0.0256058
C04E7.5	0.281487	0.3325	0.210138	0.419347	0.435405
F58A4.6	10.8791	9.28924	10.0252	10.7297	10.8215
F54B11.5	6.31601	7.02411	9.16347	5.35846	6.24729
W09D6.4	5.66815	5.14459	3.68146	3.09877	1.71922
tbp-1	78.8836	78.6025	87.3675	81.5046	81.1049
C11G6.2	0	0	0	0	0
daf-25	34.8417	36.0038	40.5406	34.2313	36.3533
H06I04.6	14.621	9.83415	15.6398	7.98989	9.10417
Y49E10.16	41.0528	33.2112	32.0975	31.8571	32.5366
dsh-2	95.9163	104.399	95.3865	103.315	114.685
srd-69	0	0	0	0	0.0511731
ZC404.15	0	0.178971	0.0794371	0.0523898	0.102666
C04G2.8	50.8776	32.6047	16.0899	14.2598	13.2057
duxl-1	15.1924	14.0095	10.9786	15.4915	16.1067
F11A5.13	0.0234701	0	0.0791081	0	0
dsl-7	0.25825	0.357082	0.264015	0.156468	0.0512754
F16H6.10	23.922	4.64919	15.9815	3.1105	3.59677
F26D2.13	0	0	0	0	0
Y67D8C.2	0.140631	0.152774	0.131948	0.052226	0.102732
Y32H12A.2	74.9503	79.9532	86.6422	85.7594	83.461
fbxb-53	0.070337	0.153649	0.18481	0.182343	0.153548
srv-34	0.0469216	0	0	0.026087	0
che-14	1.03597	1.06908	1.27341	0.887919	0.540605
daf-15	224.365	216.717	238.053	198.901	231.382
rps-25	968.974	1096.64	1036.18	1145.92	1075.45
F54E2.4	4.78071	4.63323	2.46523	2.22779	2.04877
M03D4.3	0	0.0511745	0.0263691	0.0523739	0.0256058
T01B11.2	110.935	89.4203	32.929	45.7555	52.2432
pals-9	11.7698	0	22.923	0	0
bli-4	244.731	261.33	220.008	226.585	257.817
daf-1	35.9681	29.1252	28.1561	25.9018	31.9267
C10E2.2	2.53422	1.47844	1.47755	0.980179	1.40798
F32B4.6	0	0.0255591	0.0263691	0	0
srj-42	0	0	0	0	0
pld-1	214.712	205.905	181.274	181.049	192.651
ggr-1	0.61205	0.611183	0.131532	0.207995	0.281521
egl-4	314.069	316.502	268.7	295.409	303.968
his-50	0	0.0396378	0.0395868	0.0130747	0.0128063
F27B3.5	30.0269	33.5572	31.2253	25.8659	35.5473
nep-12	2.70747	2.12313	1.37691	0.988632	0.968154
C56G2.15	5.70776	5.50424	7.24411	7.11115	6.41849
clec-241	0	0	0	0	0
D1086.2	0.493399	0.942729	0.316151	0.315726	0.768861
msp-57	47.2209	37.8043	34.828	27.6323	17.4862
T09B4.7	2.5894	1.29768	0.881979	0.474552	0.408547
F19H6.5	0.539468	0.179192	0.0527253	0.052226	0.0512874
daf-14	10.9392	6.79498	6.48287	5.69634	6.23835
spr-3	15.4983	14.9342	20.8411	16.6647	18.7168
C02F5.3	94.4474	97.4541	117.493	91.1125	98.9252
ing-3	60.3079	59.2669	59.8163	59.7445	59.464
Y40B1A.2	0.281447	0.256634	0.526308	0.41408	0.333751
col-117	193.103	202.202	52.2363	45.4939	28.6926
scav-2	84.764	92.6688	91.7817	95.4918	102.974
pmk-2	5.47591	4.95907	4.74965	4.90105	5.09147
pals-37	86.2166	0.635577	249.197	0.548639	0.409066
C05D12.4	2.56297	2.22145	0.764543	2.82779	2.05271
C30G12.4	0.328884	0.231367	0.158583	0.157344	0.128236
C06G1.2	0.0234534	0.0510927	0.0263827	0	0
T11F8.4	2.8724	1.94849	1.6502	0.553214	0.595547
pme-3	118.427	116.136	125.939	115.937	128.833
K06A9.3	0.961981	0.484894	0.448983	0.313278	0.281027
Y45F10C.2	12.4507	9.33885	8.8425	6.83428	10.7778
mau-8	29.5012	29.0036	30.9873	27.3616	30.8555
btb-17	4.85877	1.68279	0.999648	1.37991	1.39544
srg-64	0	0	0	0	0
cec-8	3.37404	2.67019	2.90286	3.22603	3.59056
T24C12.1	1.78502	1.28185	0.794963	0.786236	0.874032
F55A4.2	2.68066	2.49305	1.25972	1.40769	1.42934
mpst-1	60.0992	63.6213	56.5689	57.816	63.7543
sru-13	0.0234534	0	0	0	0
B0507.3	5.00897	5.067	1.45097	3.46271	1.4212
nhr-102	4.9124	2.80977	6.5581	2.62416	3.09191
B0457.4	0.164404	0.178551	0.211237	0.0261621	0
Y105C5A.1270	5.6312	0.0510995	18.922	0.052079	0.0770241
elpc-1	140.779	152.693	166.568	170.324	151.152
C07G1.7	0.872749	0.0510927	0.0263691	0.0261621	0
C05D12.3	99.7368	128.783	41.9796	100.745	96.1976
gly-9	82.6355	77.3593	88.4195	78.7845	86.8044
dsl-6	0.0703853	0.0767227	0.0264203	0.0786329	0.0512754
panl-2	88.5978	85.3952	102.063	88.3168	96.9078
lst-4	131.545	121.827	138.399	128.236	140.821
Y43F8B.1	88.4786	78.7745	49.3358	60.1746	51.8488
K11D12.11	2.65212	2.39839	2.46381	1.64526	1.81321
Y71F9AL.7	0.328396	0.17917	0.211141	0.234868	0.638211
mrpl-37	47.3644	47.9336	45.556	42.7507	43.6051
M163.8	1.45555	0.713641	0.393252	0.234278	0.610251
B0244.11	0	0	0	0	0
Y38C9B.3	0	0	0	0	0
Y62E10A.6	34.9509	35.0045	38.3514	35.1525	34.5824
F10C1.8	3.31263	2.43308	1.05742	1.11367	1.32708
F31B9.2	0.0469216	0.0255625	0.0527993	0.0261621	0
cnc-9	0	0	0	0	0
Y73F8A.20	6.65531	4.82443	3.53822	1.786	1.71656
F44E5.1	49.6655	53.1935	46.4596	50.9009	49.7046
F02A9.7	0.141057	0.102088	0.079139	0.0784144	0.0768901
C04F1.1	0.281982	0.153862	0.0264203	0.0524058	0
fem-3	45.1762	48.8161	44.0864	44.7756	56.3057
rad-26	138.483	137.828	208.981	154.018	150.29
gst-22	12.0883	4.81812	9.13051	2.39897	2.64251
C16D2.1	2.9863	2.66518	1.9217	1.20184	0.949244
Y48G1BL.5	6.2999	4.35015	4.49038	4.42818	5.18021
F14D2.7	0	0	0	0	0
Y55B1BR.6	0	0	0	0	0
ets-9	3.28928	4.65724	2.85982	3.28444	4.57807
M03F8.1	0.799838	0.537035	0.42172	0.157899	0.0767214
Y49E10.21	41.4578	43.5492	49.7917	35.4933	42.0167
dhs-21	28.841	26.0395	11.2494	13.5378	17.5927
rol-3	9.31335	12.7216	7.40758	6.82294	7.36189
M7.8	1.54702	0.949151	0.948267	1.10276	0.939414
M05D6.5	9.65302	7.81012	10.4649	8.57412	8.70727
M176.11	8.69636	8.72971	3.7647	5.519	8.28262
F44E7.5	51.1842	39.3112	38.0452	39.4169	43.6928
srh-140	0	0	0	0	0
fbxa-125	0.305848	0.254787	0.159155	0.0522419	0.0256578
C16A3.1	49.8737	50.649	51.6702	55.6853	58.3614
C07A4.2	0.563281	0.561989	0.423992	0.445881	0.205536
vps-35	167.171	179.318	209.534	183.141	188.129
ceh-32	2.18789	1.80973	1.16056	1.28653	1.75561
Y105E8A.8	44.3658	46.5077	44.1511	43.0396	48.4045
pbo-4	45.9809	26.3475	11.7063	15.1894	16.3839
F17E9.2	0.773892	0.178948	0.39558	0.393552	0.562724
F53C11.4	100.739	102.738	102.625	98.1011	112.523
fbxa-211	9.58757	10.4089	14.2832	7.95843	12.49
T01G5.8	0.281369	0.153437	0.184965	0.104937	0.102467
T26F2.3	277.415	0.792765	1037.87	1.30592	1.15653
Y71H2AR.2	12.3848	0.0255591	11.5087	0	0
kcnl-2	2.42358	4.2302	1.50489	2.83303	1.93408
F45D11.14	13.2986	59.0728	7.25138	15.1291	35.0222
srp-5	0	0.0255591	0	0	0
T10B9.9	0.0234701	0.0255625	0	0.0261621	0.0256578
Y54E5A.8	5.52524	5.14125	2.89367	4.21734	5.11025
clec-165	5.08245	1.453	0.184879	0.501603	0.615241
tag-267	20.7492	23.8514	27.7431	25.8771	23.5865
acs-2	11.0804	14.2694	4.59686	4.19773	4.13198
unc-32	243.43	226.322	276.613	223.594	229.126
gpa-12	7.01423	8.46998	3.68208	4.10289	5.17095
Y110A2AR.1	73.9811	68.9549	66.2188	65.7156	77.9981
F15A8.6	12.3726	7.91148	7.97456	3.71929	5.96076
clec-231	0.0468914	0	0.0263691	0.0523739	0
sec-23	243.684	243.368	233.134	236.193	228.637
W02D3.12	4.37641	4.02799	5.55208	4.44123	4.22389
F33H12.6	0.234844	0.0902596	0	0.0261702	0.0513902
F07H5.10	48.9194	51.9836	51.5495	52.4404	55.336
W03G9.9	0.0939093	0.0511676	0	0.0261621	0.102246
Y47G6A.15	5.11152	11.5451	3.85632	3.85052	3.01126
C29G2.3	0	0.0255591	0	0	0
tnt-2	474.979	435.644	386.213	379.859	293.358
clec-128	0	0	0	0	0
cln-3.3	7.78993	5.47887	1.94624	3.15368	3.11032
F56C11.3	10.9453	8.49488	6.41739	6.63436	7.64089
nkat-1	0.516732	0.98927	0.290118	0.77826	0.698842
C45B11.5	0.140865	0.0510927	0.105441	0.0522419	0
tag-353	89.2387	80.0943	68.0626	79.6786	91.6678
W01D2.1	432.713	513.236	480.615	542.253	508.492
lys-6	6.32606	8.53381	3.4838	3.44051	4.83276
fbxb-13	0.0703593	0.0255625	0.105298	0.0784144	0.127775
glr-4	3.03423	3.36545	1.60398	1.46665	1.71137
C46E1.3	1.26819	1.02247	0.601921	0.946559	0.642104
K10H10.5	0.187885	0.534285	0.0527253	0	0.0255997
F55A11.6	19.5185	17.1448	12.5914	10.6863	13.2938
coq-5	81.1493	76.3712	83.5723	75.5362	73.9052
slo-1	8.16225	5.95295	3.8852	4.35262	3.52906
srbc-55	0	0	0	0	0
ifa-3	0.211233	0.357804	0.26359	0.208527	0.256149
C01F1.5	0.211243	0.306529	0.131721	0.026087	0.17894
F23C8.6	53.2629	49.0658	84.9472	47.7385	49.5271
mec-5	18.4662	20.9059	13.9732	17.4952	14.0825
mca-1	104.965	97.6571	95.9735	100.77	91.4509
egal-1	26.8026	17.2455	21.2227	13.2999	14.8417
2RSSE.2	2.4865	1.56267	1.9759	1.63087	1.87292
ire-1	159.831	148.127	167.121	155.556	163.871
ZK265.3	29.6227	23.506	21.7381	14.3527	9.84283
F57A10.4	8.07461	7.09712	6.45304	7.25863	8.85052
ttr-18	38.5837	49.1658	25.7115	21.7711	20.5084
kin-10	128.488	132.891	145.725	131.5	132.98
C34C6.3	0.541842	0.917362	0.52709	0.629777	0.383803
pfn-2	33.9453	21.8276	30.3791	18.3671	16.9743
ptr-22	0.328604	0.128106	0.105596	0.052079	0.127963
F36G9.7	0	0	0	0.026087	0
pqn-70	87.4588	91.2547	91.3216	98.7623	100.159
pin-2	5.17997	3.65033	1.80097	1.95458	2.58255
egrh-3	17.6537	16.6321	18.3635	15.1154	19.1977
K01A2.10	1.7384	1.39965	1.35034	1.25186	1.28732
F13A7.11	1.1048	1.15002	0.924355	0.337168	0.817776
F09A5.4	27.0937	20.3389	22.4222	17.8271	19.3324
vab-2	2.6717	2.27088	2.12134	1.81808	3.00433
F15H10.10	2.23699	0	4.36258	0	0
msp-77	39.9006	31.5297	25.813	21.9341	15.9407
abt-6	0	0.0766222	0	0	0
fntb-1	90.6154	94.589	104.548	92.9568	101.692
mrrf-1	13.1505	12.7404	10.1616	11.5781	10.8492
svop-1	5.81464	6.97499	3.82013	3.75206	3.09881
pqn-92	39.598	18.394	19.849	9.13295	11.5378
tag-250	36.0195	30.4641	28.0343	27.6887	26.6905
his-43	2.18728	0.400884	0.153553	0.217524	0.536729
kel-1	2.29905	2.27557	1.28655	2.06299	1.35826
crh-2	57.9564	53.6094	56.9321	50.6362	55.3679
kin-21	4.27537	2.95891	1.95103	1.26295	1.23029
ehs-1	76.7453	78.662	85.719	82.3134	79.5198
F29B9.12	0.37509	0.28058	0.31708	0.208585	0.358578
T11A5.6	3.99936	3.40276	2.42759	1.91964	1.45309
C32D5.11	121.375	120.491	129.702	120.962	126.619
C55A1.4	0.0117287	0	0.0263691	0	0
F36G9.15	0.0704113	0	0	0.0261702	0
ani-2	300.645	303.13	344.726	365.15	345.258
B0416.3	1.22179	0.947356	0.528657	0.625909	0.635801
C53A3.3	0	0	0	0	0
Y51F10.10	32.9075	27.7923	28.9803	25.7666	30.2001
K09C6.9	1.06177	2.28458	0.210966	0.104681	0.307632
C53D6.4	48.9979	47.4815	49.3179	48.7752	53.7347
C15H11.1	4.14972	2.73134	2.00627	1.2901	0.86857
Y57G7A.11	0.234766	0.306669	0.292533	0.0784379	0.102866
ZC449.4	0.070337	0.0511745	0.0263827	0.0784379	0.0256578
F15E6.4	6.35996	7.76338	7.4563	3.80246	3.27356
F16B4.2	3.6545	3.10724	5.49124	1.37966	2.05723
T16G1.5	1.62232	1.09798	0.343275	0.234868	0.738277
C54F6.12	0.140915	0.331633	0.105493	0.052226	0.0767038
C23H4.8	0.822816	0.509116	0.395743	0.20688	0.308167
T10B5.8	1.03593	3.93698	0.949413	1.63645	1.35319
sel-8	27.5018	24.2544	22.7985	26.4083	29.7633
spn-4	515.629	523.177	614.107	625.502	645.078
cpb-3	199.416	216.769	229.883	280.545	236.206
str-97	0	0	0	0	0
pmt-1	343.65	361.879	146.974	291.334	283.685
F35G12.5	26.9574	26.186	28.147	21.7105	28.1514
F15D4.4	0.610344	0.282126	0.500275	0.364187	0.609739
unc-84	72.8465	65.0326	70.3289	65.2201	81.8336
K12H4.3	72.4985	80.0487	97.2782	98.8524	77.3092
C16A3.10	214.691	215.914	128.316	200.418	194.535
mrpl-12	49.9432	55.7925	47.123	52.2324	53.1076
DH11.2	28.8449	26.1485	15.5452	15.2675	22.5664
B0273.3	26.4074	26.5855	25.8717	29.1261	28.4861
acp-2	8.42985	7.31096	4.47285	5.54188	4.60571
oac-2	0	0	0	0	0.0256058
col-56	0	0.0255591	0	0	0
fbxa-164	1.50538	0	0.370913	0	0.0256058
Y48A6B.7	20.6274	16.183	1.49833	6.29885	9.6955
svh-2	56.9583	43.3809	41.3433	35.9413	37.5175
F35C8.5	39.9304	32.2597	17.1648	26.5337	36.75
T01B6.1	1.05694	0.661945	1.14005	1.25697	0.514298
F13D12.6	114.907	106.837	70.0989	76.4243	67.0097
R05G9R.1	0.400019	0.409974	0.0791782	0.181717	0.0512754
T09F5.10	4.93241	3.17639	2.42298	1.15969	1.4137
C47E12.12	0.658918	0.306988	0.821274	0.182714	0.179644
K02E7.4	0.0469392	0.0255591	0.0263691	0	0
drr-2	80.7128	73.2148	75.316	86.685	73.5648
C49H3.6	61.1086	62.5808	58.2828	60.2584	74.1144
D2030.4	44.3983	56.5342	49.6385	53.3132	53.5064
T04C12.8	0.234699	0.38278	0.132138	0.394872	0.356631
K02D10.4	1.61624	1.85727	1.90484	1.44971	1.09539
nhr-25	1.40823	1.84386	1.20614	1.12499	1.3768
M110.7	4.67261	3.18952	2.26751	1.3186	0.80307
Y44A6C.1	4.82073	3.46796	2.61376	2.83458	3.18442
stdh-3	0	0	0	0	0
F56D5.2	1.24733	0.839103	0.636475	0.13093	0.256149
phf-15	37.2413	35.8972	36.8462	34.7072	37.537
sra-32	0.351817	0.893617	0.500665	0.156101	1.02068
C34F11.3	195.207	133.39	73.1722	117.146	99.5764
F49E2.1	11.1798	11.7779	10.0512	10.1777	9.73316
glb-11	1.3398	0.766039	0.449315	0.418285	0.535041
unc-3	1.03198	0.640444	0.343809	0.495645	0.413602
srab-22	0	0	0	0	0
C01G10.10	22.5709	21.888	19.211	19.5289	21.0507
nol-9	39.533	43.5521	43.8404	41.9961	42.6247
R52.4	0	0	0	0	0
cyn-2	22.252	17.6997	15.9213	11.0394	8.7284
F55D12.1	1.03742	1.17655	0.557386	0.8901	0.590047
srh-246	0.0469065	0.0510995	0	0.026087	0.0512754
stip-1	103.607	115.259	117.658	119.019	116.364
F36F12.7	0.541382	0.281171	0.211237	0.156513	0.102398
C15C8.6	0.211559	0.15363	0.0264203	0.104968	0.0512754
srw-103	0	0	0	0	0
hen-1	0.0469392	0.0766323	0.211431	0.0781971	0.0255997
C23G10.8	206.78	208.156	227.402	215.75	215.293
H08J11.2	7.04443	7.00905	5.14758	5.48854	6.26328
K10C2.7	6.26813	3.58953	2.90695	2.42352	3.42694
W04A8.4	0.704226	0.382822	0.158944	0.546817	0.460084
K09B11.4	0.655505	0.332841	0.211063	0.321816	0.661672
srz-1	0	0	0	0	0
C54F6.6	0.140772	0.0766222	0	0	0
F53F8.5	67.5217	67.7228	62.039	71.4588	75.3021
C25F9.6	0.399326	0.178728	0.158448	0.0784144	0.102444
R07B7.6	8.46455	5.2997	16.6553	4.2798	4.46013
Y71G12B.3	2.37977	1.70468	1.18983	0.549033	0.825793
CC8.2	16.0747	16.0587	16.0913	14.9775	17.3671
Y71H9A.10	0	0	0	0	0
aqp-3	1.2202	1.04477	0.0527253	0.729062	0.713267
nhr-123	1.38793	1.32515	1.04736	0.678564	0.666205
R05C11.2	0	0.0255591	0	0	0.0256058
T02D1.4	0.187821	0.204195	0.184896	0.131007	0.127963
srv-17	0	0.0255591	0.0263691	0	0
Y73F8A.5	1.41285	1.57846	0.581422	0.81158	0.536698
F33D11.6	0	0	0	0	0
B0244.4	0.164453	0.536312	0.132075	0.181768	0.153838
C08A9.3	0.0468914	0.0510995	0	0	0.0255997
his-57	1.21219	1.37118	0.874684	1.39599	1.23133
F53A9.9	1.41174	0.71384	0.184227	0.209657	0.588652
pdfr-1	9.12293	7.1955	4.90814	4.65178	3.81223
F22B3.4	811.453	893.847	1015.69	1054.85	1101.9
nhx-3	10.1301	12.1061	4.75032	10.9677	8.01114
nhr-152	1.71514	1.88381	1.19184	0.727963	1.15312
Y11D7A.3	34.5398	42.7096	14.1954	20.6374	28.0476
C27D8.4	37.5875	35.3062	31.9396	32.9584	41.1032
F21C10.4	0.563305	0.686339	0.211606	0.417228	0.358509
R12C12.5	28.1002	24.7804	23.7987	26.2291	27.2874
lgg-1	78.2312	64.1968	105.334	61.7224	69.1026
F53G2.2	0.280967	0.331935	0.263145	0.339126	0.38182
goa-1	144.905	143.266	124.051	139.876	150.52
ada-2	67.0985	70.0786	77.815	69.3111	72.8332
C53A5.11	11.8836	0.0510927	54.9224	0.0786801	0.0511611
T09F3.2	118.376	118.039	113.151	122.914	132.393
cah-6	1.08148	1.32961	0.528076	0.576802	0.692001
T28D9.12	0	0	0	0	0
snt-7	0.681757	0.663934	0.289278	0.339575	0.539388
Y54G2A.42	0	0	0	0	0
cku-80	80.9409	81.5035	79.0298	75.0862	91.8409
D1086.11	107.972	94.0562	114.541	108.287	85.6651
ccf-1	77.2204	69.4602	69.7883	72.5808	78.4429
irld-38	0	0	0	0	0
F19C7.8	0.893691	0.610034	0.289761	0.5413	0.357766
F02C9.1	0.352037	0.127943	0.0793271	0.104681	0.0512754
dhs-9	31.6427	21.8879	119.43	15.3435	17.7034
W07G4.1	0	0	0	0	0
lin-53	258.554	257.236	256.631	269.369	286.439
Y55B1AR.3	0.11739	0.0510995	0.105832	0	0.0512874
T27E4.7	0.210775	0.306246	0.105349	0.156973	0.204698
Y54E2A.9	1.62613	1.18934	1.22116	0.54721	0.256711
hlh-28	0.0469569	0	0	0.0916527	0.0256027
kcnl-3	0.822378	0.535653	0.395254	0.314035	0.331347
F41C3.2	6.79793	8.60537	3.42697	1.87972	3.9206
R09E10.5	0.234554	0.204394	0	0.104712	0.179016
elc-2	0	0	0	0	0
F10A3.4	8.44905	5.94768	5.35673	4.97936	2.94195
Y73B6BL.23	57.2021	64.9259	76.0884	71.1843	69.2912
F26E4.3	26.0452	29.9047	12.7219	18.5998	19.4566
hrp-2	430.276	452.253	539.188	512.431	481.446
rps-17	660.718	746.004	741.433	777.894	702.402
W06A7.4	12.9452	14.3237	4.73794	6.48856	7.65505
tbc-18	3.70897	3.43536	2.33469	2.80024	2.30384
F32B6.10	4.62396	3.11091	2.85253	1.2009	1.31413
H23L24.1	0	0.0510927	0	0	0.0255997
F32H5.3	0.939665	1.48	0.605757	0.98479	0.742001
his-7	0.0925254	0.1316	0.173827	0.0765707	0.200948
str-23	0	0	0	0	0
F09C6.11	0.938376	0	0.0264203	0	0
srd-55	0.117348	0.153053	0.0263691	0.026087	0.153515
Y102A5C.40	0	0	0	0	0
Y65B4A.8	34.9406	37.9294	27.3717	29.2	32.1298
vglu-2	16.9298	13.6812	6.99878	7.52497	9.2474
Y45G12B.2	36.2805	34.206	30.779	34.0531	37.1536
pak-1	30.9587	28.649	29.7117	24.2982	28.0584
daf-6	0.656182	0.739029	0.58355	0.417017	0.617608
R11G1.7	0.656209	0.307697	0.36957	0.391635	0.538646
rde-2	62.9194	64.7497	74.4956	66.0275	69.7006
K11D12.9	2.66657	1.545	1.64457	1.01448	0.767313
Y49E10.29	13.5944	13.5775	6.27874	12.1746	8.29779
T03G11.10	0.234542	0.153669	0	0.235462	0.0256058
clec-5	109.647	46.8922	61.095	28.5848	35.0295
F55G7.3	0	0	0.0526987	0.0784614	0.0512874
gpd-2	416.056	370.746	186.08	267.203	281.704
ZC504.1	0.0234701	0	0.106029	0	0
clec-183	0	0.0255972	0	0	0
fbxa-189	16.7163	2.5852	10.53	3.06827	2.91843
F53B6.4	53.4304	44.5173	37.9281	29.0415	18.2059
hsp-12.6	0.0938458	0.153264	0.105401	0.261985	0.0770418
ZK154.6	3.33145	2.47474	2.28397	1.8693	2.43015
clec-158	0	0.0255591	0.0264203	0	0.0255997
lfi-1	304.37	286.761	92.9948	185.856	251.379
F38B2.6	1.31615	1.50336	0.395554	0.903504	1.03005
clec-109	0	0	0	0	0
Y26D4A.13	0.0234534	0	0	0	0
ykt-6	36.7156	39.0918	47.0253	37.5794	40.2004
Y38H6C.15	1.79562	1.49641	1.08615	0.652604	0.461311
nhr-281	0	0	0	0	0
srx-102	0	0	0	0	0
ZK783.7	0.0234611	0.0255972	0	0	0
F13A2.2	0	0	0	0	0
F52H2.5	7.62968	6.55844	5.85467	5.86638	6.47529
R08D7.4	45.8863	44.4231	42.9261	43.8076	48.4758
col-150	8.32711	20.6228	3.70929	2.33867	2.07953
F18A11.2	0.940479	1.35269	0.552111	0.625764	0.716446
K08E4.7	2.54272	1.62273	1.03207	0.57397	0.515458
T13C2.6	418.147	418.964	468.429	420.515	457.471
M04D8.8	0.0234701	0	0	0	0
C01F6.14	0.234632	0.204943	0.237691	0.0779809	0.231205
arx-6	46.3111	49.1826	52.0882	45.8767	53.0014
ins-9	0	0	0	0	0
ZC506.1	65.2188	62.3073	52.4672	56.0856	57.1919
F20D12.7	0	0	0	0	0
K09C6.3	0	0	0	0	0
Y54H5A.2	65.9227	71.6096	71.2201	69.7555	68.3608
F26F4.12	29.4169	29.2941	31.5183	27.9585	33.0804
dao-3	15.0613	16.4949	14.5798	23.0441	20.0175
C09B9.1	0.140858	0.153073	0.0792175	0.0784614	0.051185
ZK822.6	0.117276	0.229869	0.0527993	0	0.0511731
T02H6.7	2.26075	1.80271	1.06557	0.522001	0.565497
F23A7.1	0.070363	0	0.0264203	0.026087	0.0255997
arrd-10	8.42629	9.15259	5.55126	6.17164	6.64746
H14N18.4	7.18857	6.77526	3.52983	4.44994	5.37809
ect-2	161.589	158.468	154.826	162.959	173.218
F26E4.6	40.8691	45.3744	39.2983	43.5214	40.5421
hmgs-1	38.9874	33.8065	30.3495	25.3942	27.4057
M01B2.13	2.32204	0.0767329	1.72404	0	0.0255997
C13B7.6	34.8844	35.1372	36.2247	37.5265	36.3375
best-6	0.399776	0.332728	0.158868	0.0523898	0.10262
W03A5.1	5.40712	4.15999	2.93005	1.37535	2.68318
dnj-27	25.7131	28.951	25.9234	20.3642	26.3533
T04C12.3	0.633231	0.585382	0.398068	0.234084	0.230132
best-14	35.8585	45.9762	19.6173	26.6312	25.7223
T21B4.3	0.0234701	0	0.0264203	0	0
fbxa-165	11.8204	0.0255972	1.80736	0	0
sra-1	0	0	0	0	0
F13H6.5	0.798104	0.61415	0.210522	0.18078	0.76446
Y51A2D.14	3.27817	2.80897	1.77399	1.83081	1.55651
ppk-2	34.2631	30.2445	30.8969	31.8239	28.7032
nstp-6	5.48362	4.35943	3.0766	3.50226	4.69044
T22C8.6	1.34566	2.22886	1.32272	0.648505	1.02543
ZK899.3	0.211161	0.0768235	0.0792878	0.0782205	0.0768548
acl-6	138.197	130.626	130.788	140.718	139.122
Y73B3A.21	1.64732	2.10922	1.37394	2.10323	2.48283
JC8.4	7.70183	7.56789	8.47789	6.98382	7.66767
C24A3.1	0.0234611	0.0255625	0	0.0786801	0
nhr-261	0.0234611	0.0574799	0.0527253	0.0261702	0.0256578
spe-8	5.77641	4.77941	3.82178	1.44807	1.67166
F53A9.6	1.60062	2.13981	1.46125	1.02153	0.817651
ZK593.9	1.58751	1.72462	0.777069	0.693849	0.968956
C10G11.6	21.5893	21.5801	25.5823	24.6936	23.5535
T24B8.5	0.0469241	5.73375	1.40203	0.94448	2.81947
Y51B9A.5	1.01224	0.813834	1.01781	0.392642	0.592534
erm-1	404.965	369.459	300.992	355.642	340.169
spe-11	18.993	14.5691	12.5837	6.40499	5.27998
C28H8.3	638.786	616.429	656.777	661.172	609.852
fbxa-126	0	0	0.0790299	0	0.0512874
F56A4.6	0	0	0	0	0
F54D8.6	118.034	122.364	120.688	122.547	125.234
tre-2	218.586	157.451	71.2041	116.539	118.537
Y54G2A.16	0.728439	0.663291	0.474753	0.516039	0.793466
E03H4.5	0	0	0	0	0
Y65B4A.4	0.775572	0.229573	0.849264	0.156984	0.17894
cnc-10	1.66941	1.62909	1.30177	0.443657	1.07494
srx-58	0.0234701	0.307307	0	0.157808	0.204828
nlp-19	0.117432	0.102088	0	0.052079	0.0256578
dpr-1	0	0	0	0	0
C10A4.13	0	0	0	0	0
mks-6	1.15246	0.99782	0.684239	0.677975	0.587075
srbc-13	0	0	0.0264203	0	0
apl-1	148.703	119.348	95.6002	98.5505	88.0666
Y51A2B.4	1.27012	0.612993	0.423674	0.209539	0.179644
K09E4.4	1.24765	2.30128	2.20625	1.67189	1.35233
col-19	1858.87	2005.85	1654.71	1448.37	1270.69
mrpl-15	51.2792	59.3161	51.129	51.8272	54.1379
unc-37	85.4379	87.7485	78.8	87.049	100.313
F28C10.3	11.1717	10.9711	13.5457	10.6164	10.2125
F34H10.3	8.20444	7.05248	7.76463	7.555	7.85335
hlh-16	0.0234611	0.102538	0	0.0523898	0.0256578
Y18D10A.3	5.77096	5.25213	3.61258	4.90243	4.58576
Y40H7A.2	0.070363	0.0510995	0	0	0.0256578
F23D12.11	12.0728	17.6111	5.09991	13.6728	13.1007
str-93	0.0234701	0	0	0	0
ZK353.9	32.7994	32.7429	33.2769	29.6469	33.9153
F54D10.8	0	0.0766121	0.0792175	0.104743	0.0255997
K04C1.4	0.633809	0.968494	0.662139	0.628775	0.586789
ZK1098.9	0.939886	0.688636	0.664961	0.500378	0.15306
F10G8.2	0.822988	0.815166	0.344784	0.182766	0.178901
immp-2	9.80089	9.23334	11.9517	9.04719	9.62234
F58G1.13	0.164241	0.127959	0.105493	0.0524058	0
K02F6.3	14.8919	13.6042	8.50936	7.04578	5.02012
K02A11.2	0.46978	0.587908	0.371199	0.313278	0.359723
clec-72	1.97317	1.09603	1.12921	1.07433	0.6133
F46H5.2	29.6382	28.6157	25.7214	25.7835	32.9279
Y54F10AM.6	2.44295	1.2268	0.211606	0.959323	1.18024
C52G5.2	10.4767	9.65252	5.80261	5.4166	4.35381
map-2	221.114	226.822	213.089	231.022	219.653
hch-1	0.0938117	0	0	0.104937	0.178647
K12C11.6	2.90713	2.42426	1.5631	1.12312	2.23687
Y57G11C.5	12.3874	8.58987	7.65463	4.0371	4.66318
T04F3.4	6.54999	4.8678	3.06355	3.3892	4.18163
H13N06.7	0.0234534	0	0.0528259	0.0779809	0.0256578
F56B3.6	10.1094	7.68104	5.91288	3.95017	3.35781
zyx-1	139.749	122.156	78.1422	97.2917	85.9759
npp-6	241.399	242.08	266.871	246.839	249.757
stdh-4	0	0	0	0	0.0256058
T09B9.5	0.0234701	0.102115	0.158583	0.0523739	0
C16C10.8	24.7773	30.9687	35.8975	28.2492	29.0259
lin-37	55.7074	60.1455	76.8484	62.3986	68.3337
F19G12.9	0	0	0	0	0
Y47G6A.3	4.24119	3.11757	2.50303	1.58129	1.46083
Y47G6A.31	2.59935	2.26609	2.21633	3.14235	3.40363
pck-3	13.8354	9.05447	7.13689	4.29577	3.65377
F40H3.2	5.39551	7.50277	3.07763	4.30152	4.2967
C17B7.9	0	0	0	0	0
sru-9	0.0704597	0.0510995	0	0	0
fbxc-33	3.68572	3.38951	2.34216	2.19085	2.80295
rfc-3	172.438	167.347	165.38	175.916	187.178
M03F8.6	1.0073	0.891665	0.526106	0.765797	0.408394
mrp-8	12.7549	13.7251	18.035	13.9309	14.9703
nkb-2	11.8782	9.96044	7.39831	5.07185	3.62006
F37C4.8	0.446547	0.229676	0.105832	0.156513	0.0768901
T24F1.2	136.98	145.836	139.684	135.916	158.942
T05A7.9	0.0234701	0.0255625	0	0	0.0256578
Y57G7A.3	0.16429	0.0766121	0.184553	0	0.180392
yop-1	181.313	173.072	203.137	199.13	201.248
ZK1058.5	25.8963	26.9059	26.3885	22.5816	28.8176
Y94H6A.7	6.54377	5.83433	7.25971	4.65419	5.88124
gip-1	84.1417	88.0489	89.2069	90.0169	86.9052
rha-1	235.221	239.961	249.003	230.766	244.594
aak-2	39.9716	36.6357	24.7908	35.3983	34.4229
ugt-1	11.2623	4.87369	24.2435	26.4891	6.94078
twk-23	0.376061	0.256056	0.158374	0.234804	0.102223
zfh-2	37.2751	28.9457	23.6343	21.5487	24.4496
aexr-2	0.0469569	0.102141	0.0526987	0.0522419	0.0255997
T26E3.10	0.0234701	0.0255625	0.0527253	0.0523739	0
F27C1.1	73.6193	55.0532	51.5632	30.5178	22.0969
D2096.6	0.11751	0.203873	0.0263827	0	0.0255997
F42F12.3	10.0275	7.3925	5.64278	7.92262	11.6623
acs-17	15.1131	22.8675	8.79911	17.6745	17.4829
F56H9.8	0.0469216	0.0255591	0	0	0
F59A1.11	0.0234701	0.0766222	0.0264203	0	0.0255997
C16D9.9	0.0234611	0.0255972	0	0	0
scl-14	0	0.0510927	0	0	0
glb-30	0.28189	0.178971	0.158374	0.104395	0.10262
Y76A2B.5	87.7924	83.8459	59.0711	66.1982	76.7919
Y71H2AM.1	31.6896	31.8074	35.3841	32.715	33.4461
Y44A6D.3	9.41988	6.66873	3.99856	6.32282	5.88654
acbp-1	41.8715	43.5429	35.7304	37.2867	37.6119
cyp-35A5	1.77358	1.61079	1.61743	6.72885	3.00633
nhr-141	1.57313	1.24853	0.528046	0.881834	0.898728
C14B9.3	1.90199	2.85115	1.72077	1.47644	1.25146
ZK688.7	5.27866	4.01271	5.35361	3.1873	3.799
srv-10	0	0	0	0	0
R10E8.5	0.0234701	0	0	0	0
srh-21	0	0	0.0263691	0	0
cnc-2	0.0469241	0.0255591	0.0527518	0.026087	0.0767038
E04F6.6	19.4367	24.7564	8.31384	8.27491	10.6694
wdr-23	77.4911	74.7822	116.461	64.0987	76.764
srg-53	0	0	0	0	0
C14B4.2	41.8286	34.0254	16.7746	22.9768	27.3529
eri-9	91.778	96.1567	99.1921	79.3977	97.0558
C44H9.7	0.727992	0.153073	0.105688	0.130229	0.102421
F47G3.4	5.12218	3.67952	2.43334	2.62747	2.16665
srbc-70	0	0	0.0263827	0	0
sri-31	0	0.0255591	0	0	0
M28.5	227.297	189.06	240.552	286.985	233.323
Y49E10.27	0.0234611	0	0.0264203	0	0
ceh-18	11.4171	10.8971	4.15812	6.01209	7.00506
eftu-2	290.049	296.644	343.345	303.421	301.67
Y59E9AR.8	2.13129	1.39731	1.0061	0.510977	0.539388
C38C5.1	0	0.0255591	0	0	0
srh-68	0.070363	0	0	0	0.0256578
C41H7.1	2.18744	2.06744	0.762534	1.8392	1.40798
fbxa-138	1.08168	0.102102	1.4568	0.0522419	0.0767038
ceh-83	16.3013	17.2377	18.0782	17.4712	19.7631
H12D21.11	0	0.0255591	0.0793271	0	0
C35B1.8	0.210968	0.230173	0.131532	0.208468	0.20441
ddb-1	206.035	209.442	231.002	185.5	208.447
K09A11.1	10.5401	9.16816	7.1909	7.8053	9.7222
T23E1.2	6.79743	6.52081	8.38657	6.77138	9.11116
M01F1.3	87.2106	80.4363	55.7868	59.3989	75.0751
F58H1.3	31.6346	29.6435	45.0467	29.9692	34.6636
irld-13	0.0704076	0.10226	0.0264203	0	0.0256058
Y116F11B.9	0.0469065	0.127731	0.0263827	0.0781971	0.205116
ZK688.10	5.76456	4.26786	2.96709	1.1007	1.38467
C06G1.5	19.1965	16.5424	11.8827	12.1807	10.6075
B0205.5	0	0	0	0	0
ttr-11	0.0703853	0.0511745	0.0264203	0	0.0256578
F23A7.8	59.1999	77.0145	128.872	117.835	76.8055
Y39B6A.23	0	0	0	0.0522419	0
T22D1.18	0	0	0	0	0
H19M22.3	1.38972	0.461117	0.659842	0.395688	0.281521
unc-115	79.6867	69.5226	46.8153	50.8702	44.7837
Y52D5A.1	2.42487	0.153457	0.185778	0.052226	0.0770418
F29A7.8	0	0	0.0263827	0	0
K02C4.2	0.0939778	0.0768235	0.210984	0.0779809	0.0255997
F15A4.10	0.748902	1.02153	1.21433	0.866775	0.92935
F56B6.6	0.140822	0.127731	0.0263827	0.0261621	0.128179
arrd-13	86.0546	87.8727	69.6021	83.4712	92.736
C46H11.1	0	0	0	0	0
cyp-33C11	0.117348	0.0255972	0.158165	0.0523898	0.102643
ZK899.2	61.4814	45.4379	33.7875	33.6233	46.9487
B0478.3	0.070337	0	0.0526987	0.0786565	0.102398
nhr-226	4.32982	3.23524	6.17796	1.79193	1.53604
ZK757.2	1.83747	1.02001	0.741312	0.731136	0.513034
F15D3.7	82.2572	74.6099	64.8425	65.0851	72.5605
srbc-6	0	0	0	0	0
R09D1.5	15.7571	0	0.0790299	0.026087	0
Y71H2B.4	12.0219	10.9615	9.14942	8.56999	9.67731
his-20	0	0	0	0	0
srz-61	0	0	0	0	0
amph-1	46.6417	38.8421	26.6725	30.3387	33.6016
Y62F5A.9	0.914925	0.563874	0.290371	0.261263	0.512322
qui-1	2.30432	2.382	1.64695	1.96559	1.56963
C16C8.13	3.11161	2.77464	2.19572	2.94535	2.71263
K08E7.4	0.117312	0.0768337	0.0264203	0.0261702	0
mrps-11	48.0724	54.4924	54.5709	48.4213	53.2639
nhr-46	40.3478	33.0612	38.1473	33.8731	35.0163
mel-47	107.175	117.597	130.008	131.287	137.863
T20D4.9	0.399308	0.281467	0.0264203	0.104111	0.102843
fbxb-85	0.0938117	0.10226	0.185051	0.260544	0.255746
sms-2	10.8463	11.3297	12.7526	11.2823	13.5413
srh-105	0	0	0	0	0
srt-17	0	0	0	0	0
ddr-2	5.71093	3.56199	2.23968	2.3245	2.55948
C07A12.2	0.0468914	0	0.0264203	0	0.0255997
F54B11.8	0.281734	0.434654	0.132316	0.18224	0.20441
F58H7.5	1.22136	1.94762	1.18784	0.547471	1.24389
K10H10.4	0.282074	0.356884	0.159079	0.130266	0.0512754
R11G1.2	0.164387	0.204718	0.237691	0.183721	0.205958
Y43H11AL.1	91.618	91.1755	91.4433	86.0465	99.465
C29F9.6	0.86823	0.740823	0.501752	0.285453	0.409142
K05D4.9	0	0.0511063	0	0	0
oig-8	0.563462	0.510226	0.131771	0.10503	0.281027
hum-7	28.9054	22.0428	17.4938	19.9433	20.9462
ets-4	21.6502	11.9737	5.84474	12.4307	12.0313
C04E6.7	3.3082	4.38003	2.34738	3.38857	2.69294
T28C6.11	0	0	0	0	0.051185
T19C9.8	2.87283	0.790232	0.263357	0.262351	0.204324
T08B2.15	0.0469216	0.0255591	0.0527253	0	0.0255997
Y75B8A.23	1.08188	1.04648	1.06913	0.649818	0.715422
T16H12.1	3.86214	4.85459	3.59771	5.15769	5.11975
pitp-1	38.6357	35.4485	17.8673	23.225	22.8257
hot-6	2.68339	2.5951	1.08776	1.47312	1.45677
oac-34	0.422932	0.308017	0.105493	0.235927	0.510267
F52C6.2	24.2223	25.2046	19.7809	24.0107	26.7563
abtm-1	50.3869	32.2557	31.9007	26.2876	30.661
nars-1	289.744	300.335	336.677	295.138	310.951
K01B6.4	0	0	0	0	0.0255997
F09E10.1	9.95743	5.41781	3.98436	7.87724	7.16626
T27C5.8	0	0	0	0	0
Y37E11B.7	1.36	1.76309	1.86612	0.468845	0.743868
nlp-37	0.117306	0.432599	0.264581	0.129918	0.305087
B0507.7	15.5968	0.127959	17.4321	0.130655	0.127991
hcp-3	78.6024	84.6309	79.9757	86.4398	90.6052
F22E12.3	0.398551	0.331182	0.264367	0.439478	0.436906
math-46	0.211376	0.178706	0.185864	0.130578	0.0256578
rsp-5	109.991	109.89	104.691	121.655	126.125
cuti-1	0.963738	0.510652	0.342984	0.288337	0.609445
C32H11.5	0.117348	0	0.0527253	0	0
nas-24	0.11727	0.0766121	0.0793271	0	0
csc-1	52.2828	51.8105	59.9902	59.8677	56.9254
sop-3	127.363	125.942	120.899	116.688	132.612
sre-11	0.0234701	0.0766021	0.0527253	0	0
T05C3.6	28.3063	22.519	5.81025	20.5175	22.0204
dad-1	68.5164	67.7572	66.4416	68.6569	72.3092
nhr-262	0.0234701	0.0255591	0	0	0
Y14H12B.1	69.6156	72.4037	73.0252	78.792	78.1659
hlh-6	0.423294	0.178529	0.342573	0.104743	0.0767214
T20B6.2	1.27169	0.559203	0.61102	0.209598	0.153771
T13G4.7	0	0	0.0527993	0	0.0256578
srh-282	0.0234611	0.0255591	0	0	0.0511731
Y43F4B.5	200.944	190.701	148.519	162.883	189.152
T05H10.4	35.7205	35.0107	45.0802	42.965	41.5253
Y37D8A.2	157.941	150.683	143.508	133.472	122.222
T13C2.2	0.329165	0.560281	0.342839	0.260978	0.20516
Y38A10A.6	67.17	71.5472	75.6611	62.91	76.6712
hil-5	177.075	178.243	158.429	195.069	187.654
fipr-26	0.0703853	0.0255591	0	0	0.0255997
fbxa-184	1.63869	2.43432	1.47799	1.5965	2.60074
gly-16	0	0	0	0	0
F07F6.8	44.1547	39.7229	59.9267	39.1054	44.1599
col-70	0.628104	0.443124	0.921214	0.908542	0.60385
F09E5.11	36.4649	33.0558	55.7712	28.6972	35.7228
T27D12.1	22.6516	23.0328	8.50181	11.1829	12.5172
rbg-1	28.4727	23.5836	30.3787	20.7336	24.8355
mboa-6	209.201	203.431	229.808	196.351	203.817
R12E2.14	0.352883	0.534177	0.0528259	0.0523898	0.0766862
F40A3.4	0.0704113	0.127764	0	0.0784144	0.15316
ugt-60	13.256	15.5012	5.97428	12.0455	10.9246
ugt-38	0.0276965	0	0.156419	0.0652688	0
fbxa-99	0.211641	0.433112	0.0263691	0.314202	0.305856
C14H10.2	15.925	14.393	8.05918	10.6034	11.7415
R144.6	24.7036	29.0923	26.1383	25.732	32.7881
C23H4.6	9.84806	1.86721	13.253	2.2963	1.8764
csn-3	102.332	106.985	124.115	104.013	111.621
K07D4.6	0.0938458	0.0511676	0.184879	0.0784379	0.0770418
D1022.9	2.57002	1.97854	1.09001	0.813115	0.877697
H34I24.2	131.949	84.5711	56.346	60.7571	67.7146
srsx-13	0.0234611	0	0	0	0
oig-6	64.0676	51.7457	42.8542	47.8609	45.5524
Y43F11A.4	0.398136	0.345313	0.422926	0.143957	0.636799
cpt-6	12.4919	12.4236	8.86177	13.4281	15.9724
F33D4.5	96.8347	108.925	100.471	97.1717	101.583
phf-34	4.19825	3.32221	2.81619	3.29734	4.61828
ethe-1	7.80853	7.5596	5.71594	6.92516	6.54868
clec-207	0	0.0255591	0.0264203	0	0
pgp-3	15.2419	12.9663	7.76412	10.1849	10.4686
srh-100	0	0	0	0	0
grl-4	14.663	13.3718	9.74203	11.6679	10.8761
nhr-158	0.351927	0.61464	0.26392	0.339843	0.693341
sulp-7	13.715	10.9855	5.5935	11.192	9.61132
T28C6.7	197.71	159.816	135.88	135.254	126.342
C09F12.2	0.16456	0.2553	0	0.0523898	0.127662
his-65	0.789862	0.571493	0.422467	0.669599	0.650466
Y48C3A.20	49.978	53.2985	57.5919	51.5451	55.042
acp-1	10.8461	8.23591	5.55107	5.72122	5.73392
ran-1	592.995	624.759	727.234	672.958	700.026
sir-2.2	16.8483	15.9162	14.2017	10.4959	12.044
Y87G2A.2	9.32722	9.04927	7.19992	9.02665	8.92134
str-252	0	0.0255591	0	0	0
Y73B6BL.36	0.140772	0.178706	0.105493	0.0781971	0.12851
T07A9.10	71.2458	68.3771	70.2882	64.0973	73.8634
alp-1	144.79	96.6159	60.2155	60.9183	57.6767
T25G3.3	178.184	197.298	213.815	197.422	200.869
vet-6	2.26553	1.27823	1.37074	4.02859	3.97494
fbxb-104	0.117192	0.102538	0.211159	0.28592	0.485454
sri-16	0	0.0255591	0.0528259	0.0261702	0.0768548
T20G5.14	18.6255	19.8477	20.4212	17.2116	18.6127
esyt-2	24.059	19.8092	17.1298	19.5662	18.1574
cua-1	154.927	142.36	141.132	139.533	146.11
gpx-8	0.468627	0.356047	0.0528259	0.0261702	0.307038
oma-1	280.099	280.104	296.512	303.565	341.674
T01G6.10	0.0469569	0	0	0.0261621	0
Y26D4A.12	0.0469241	0	0.0794371	0.0784379	0.0511731
F30A10.11	0.0703147	0.0255625	0.0263827	0.0784144	0.102467
srv-29	0	0	0	0	0
str-263	0	0	0	0	0
glh-2	326.842	345.108	404.258	366.235	400.542
lec-10	133.22	99.9993	97.3836	57.798	70.0999
math-39	6.05864	3.45728	15.9764	1.77891	2.52291
F59C6.3	3.06194	1.97464	1.37323	0.676467	0.718268
srsx-26	0.351537	0.102115	0.0528259	0.0261702	0.0512754
C49C8.6	0	0	0	0	0
abcf-2	515.807	519.664	539.539	579.45	511.955
fbxa-141	4.32898	1.63102	1.34381	1.23674	2.1957
EGAP2.2	0	0	0	0	0
math-17	0.0469241	0	0.818363	0	0
glb-14	0.70465	1.1222	0.264581	0.156927	0.917737
B0432.11	0.682629	0.25536	0.184638	0.0523898	0.410492
C35A11.3	0	0	0	0	0
ZK675.4	0.0469569	0.0510927	0	0	0
fbxa-79	5.15143	1.84095	2.29608	1.1034	2.00166
F31C3.6	4.33114	4.35038	1.58188	3.21464	2.98587
M01B2.6	0.376258	0.434	0.0527993	0.0786801	0.102223
F47E1.17	0	0	0	0	0
ceh-23	0.258165	0.20417	0.0528259	0.0261621	0.0255997
Y75B7AL.2	1.50294	0.789792	0.370913	0.417122	0.486997
Y23H5B.1	1.45443	0.814283	0.582515	0.826526	1.02528
hex-5	6.16827	9.75294	1.79464	4.53322	6.05835
Y53F4B.24	2.26343	1.44623	1.75067	0.782726	0.72056
snf-12	4.80995	4.47373	2.59749	3.17387	2.47739
ZK673.4	5.07036	4.05401	3.36014	3.33574	4.32205
F08A8.3	24.1749	28.9366	8.22413	30.265	38.8233
Y69E1A.5	23.8549	27.2557	13.6327	13.5943	18.0316
Y53F4B.21	19.0689	17.7709	17.8676	16.5786	16.0181
T07G12.2	0.657879	0.510174	0.158016	0.208527	0.306916
anoh-1	0.258577	0.230505	0.132316	0	0.0770241
Y38A10A.11	0.0938166	0.102247	0.0263827	0	0.0256578
unc-103	6.86063	6.47163	3.80526	4.94107	4.34111
tkr-3	1.59713	1.6999	0.394955	1.12148	0.716791
lat-2	2.37548	1.88826	0.899636	0.99036	0.965388
clec-148	0.0469569	0.0511745	0.0263691	0	0.0511611
F40D4.13	1.85897	0.967508	0.475072	0.233625	0.76624
srh-42	0	0	0	0	0
ZK945.8	0.375303	0.10226	0.158658	0.0784614	0.051185
sdz-9	0.304469	0.102538	0.210138	0.391334	0.738052
sss-1	108.204	82.0163	75.8858	38.5059	33.1587
F59A7.7	0.528125	0.24773	0.158299	0.209003	0.283239
W01D2.3	2.9219	1.67841	1.51142	1.23849	0.844572
lsl-1	77.525	81.7789	66.1531	73.6466	85.1023
ttr-32	6.18836	7.29784	2.39245	2.01522	2.78124
clec-249	0	0	0	0	0
sra-35	0.234487	0.383586	0.36975	0.340384	0.613403
ZK813.3	180.096	146.9	142.684	157.983	159.528
K02E11.11	0	0.0511063	0.0527518	0.0523739	0.0256058
Y82E9BL.5	0.117348	0.0255625	0.158448	0.104743	0.0511731
ikb-1	9.16021	5.62664	3.52162	3.29557	3.37333
Y105C5B.17	1.45824	1.09459	0.874993	0.787055	0.361014
K08D8.5	3.15667	7.33574	7.28307	4.08223	6.46498
Y6B3B.5	12.3858	10.335	11.3731	9.8115	9.90047
srg-46	0	0	0.0264203	0	0
scpl-4	106.289	119.248	109.916	101.148	117.475
frm-4	107.572	100.803	117.111	104.494	105.959
sec-3	31.8812	28.2081	30.5697	25.1064	30.0833
K08D8.12	0.42257	0.0511745	0.10574	0	0
T13A10.2	0.070363	0.145544	0	0	0.0768725
F09F7.7	26.1332	25.0892	25.4867	17.9407	23.4353
ebp-3	0	0	0	0	0
C54C6.4	0	0	0	0	0.0256058
F36D1.15	0	0	0	0	0
Y113G7B.27	0.210907	0.0255625	0.395743	0.0261621	0.0511731
frpr-15	0.375517	0.17875	0.158374	0.104968	0.102843
got-1.3	0	0.0255972	0	0.026087	0.102666
D1046.2	46.9934	50.235	48.7199	48.3346	53.69
srx-8	0.0234701	0.0255591	0	0	0
nduf-7	97.7431	98.2361	83.1427	91.6706	96.5962
C54E10.6	2.34525	0.997551	1.21783	0.525143	0.482463
R13A5.7	14.2368	11.2567	10.0514	11.8025	12.6798
ptr-16	3.04068	3.8262	0.449135	2.05256	2.32914
C45G9.15	0.800544	0.407695	0.317467	0.130968	0.205073
C52B11.5	21.0791	16.4878	9.35131	18.4873	12.7589
F59A2.6	110.472	105.345	105.834	95.0919	95.2079
fil-2	0.0469216	0.305438	0	0.0261621	0.0768725
C50B6.3	109.196	119.341	134.75	115.853	135.365
arr-1	14.2296	10.7209	12.9849	11.7473	11.2701
Y50D7A.12	0	0	0	0	0
D2024.5	30.8457	30.2027	34.1806	33.0521	36.3286
srbc-68	0	0	0	0	0
Y39H10A.6	22.7424	17.6975	11.7224	13.2762	16.4547
T23B12.8	1.62124	2.34567	1.79972	1.14677	0.918941
F18E9.7	0	0	0.0264203	0	0
ZK858.5	34.3088	32.9232	25.7893	22.1501	34.3047
C17E7.12	4.51241	5.24191	7.77586	5.00927	5.7908
snx-13	100.742	100.748	105.772	98.3043	108.8
Y57G11C.31	14.7551	17.7563	19.082	11.3341	14.2386
K08B5.1	1.58153	2.50264	0.290602	0.601746	0.53808
F21F8.11	16.9892	12.4054	4.88504	6.75224	6.60808
Y17D7B.2	0.609922	0.0766222	0.342476	0.131007	0.230323
R186.7	65.3575	68.207	75.3082	66.0399	68.157
Y61A9LA.7	0.0938166	0	0.0793271	0.157344	0.0255997
cct-2	541.9	570.686	773.328	515.186	631.262
W09H1.1	0.164135	0.153437	0.263686	0.208527	0.15316
T24A6.7	0.141007	0	0.105493	0	0
bed-2	22.3866	18.4505	12.0431	19.0062	17.3764
srt-54	0	0.0255591	0	0	0
Y38H6C.19	0.726738	1.07655	0.736863	1.04692	0.999708
F53E4.2	0	0	0	0	0
mam-3	0.400366	0.743539	0.475288	0.157344	0.357164
srh-206	0.0234701	0	0.0263827	0	0
Y102A5C.36	1.40828	1.16405	0.317057	0.261192	0.634549
uev-2	0.0234534	0.0255591	0	0	0
F46F5.10	0	0.0255591	0.0526987	0	0
Y106G6D.7	81.6346	89.9086	92.1031	101.305	97.2872
T25B9.8	19.4358	17.8079	20.1513	15.9935	21.3696
K02E7.7	0	0	0	0	0.0138305
C30E1.2	0	0	0.0526987	0.0261702	0
ehbp-1	162.699	157.795	157.02	161.25	168.053
hpo-24	153.838	170.828	140.84	160.564	178.195
ugt-5	2.50415	5.46971	6.05026	6.72139	8.33747
F57B10.3	310.139	294.155	243.924	235.605	264.305
fkb-8	70.5868	76.7006	59.323	67.1854	69.0718
C04G6.10	0	0.0766021	0	0	0
npax-4	1.89918	2.90975	0.950925	1.6653	1.35283
dpy-11	86.7274	85.7011	74.3998	73.0484	80.8618
dhhc-9	7.46316	7.76475	4.96823	6.21242	7.80519
C07H6.9	0.37565	0.281105	0.289991	0.0782205	0.153481
K08C9.5	0	0.0255625	0.0263691	0.026087	0
mltn-1	0.565051	0.948094	0.577691	0.548771	0.542193
haf-8	0	0.0255591	0	0	0
srt-69	0.0234611	0	0.0264203	0	0
pinn-1	32.8286	34.5406	40.3197	38.8241	38.0948
srd-49	0	0.0255591	0.0264203	0.0261621	0
K05F6.10	2.27412	0.20427	0.532989	0.104364	0.0512754
C55A6.7	2.49914	4.06068	6.91631	3.14751	3.42786
fbxa-182	26.3375	3.82011	134.611	0.832041	3.13713
C46F11.4	82.7702	81.9516	87.4179	84.8564	85.5775
Y32G9A.2	0.0234534	0	0	0	0
K02B12.5	77.8294	75.1376	77.776	71.785	80.1104
T07D1.2	21.8089	17.1982	8.94382	11.6177	13.6966
tba-6	0.0938458	0.0510927	0.132075	0.0523739	0.0256058
camt-1	36.703	23.9724	28.7284	19.8948	22.4148
mdt-18	30.3296	30.2841	26.4987	27.411	29.981
C24H12.8	0	0	0	0	0
[truncated: 18,539 more rows]
