# Supplementary material for: Antagonistic paralogs control a switch between growth and pathogen resistance in C. elegans
Source: PLoS Pathog. 2019 Jan 14;15(1):e1007528. doi: 10.1371/journal.ppat.1007528 (PMC6347328; doi:10.1371/journal.ppat.1007528)
Supplement: S4 Table — (XLSX) [file ppat.1007528.s009.xlsx]

## Sheet: Summary
S4 Table: Differentially expressed genes as determined by edgeR and limma
Numbers generated by edgeR and limma workflow based on WS235 annotations
	pals-22 v N2	pals-22 v pals22 pals-25	BTZ v DMSO	pals-22 pals-25 v N2
UP genes	2763	746	991	765
NotSig	7614	11284	10230	11384
DOWN genes	2014	361	1170	242
Numbers after update to WS263 annotations
	pals-22 v N2	pals-22 v pals22 pals-25	BTZ v DMSO	pals-22 pals-25 v N2
UP genes	2756	744	988	762
NotSig	N/A	N/A	N/A	N/A
DOWN genes	2012	360	1168	242
Conversion from WS235 to WS263 was performed using WormMine and WormBase
Note that pseudogenes (based on Wormbase WS262 annotation) are shown in red

## Sheet: pals-22 vs. N2
S4 Table: Differentially expressed genes as determined by edgeR and limma
WS235
SYMBOL	logFC	AveExpr	t	P.Value	adj.P.Val	B
pals-5	9.56964	0.439869	12.9836	2.51262e-10	5.55962e-08	11.9665
pals-38	9.34955	0.478794	12.72	3.46577e-10	7.27871e-08	11.9078
pals-11	9.26203	0.669401	6.04837	1.23186e-05	0.000174117	3.41005
C53A5.9	9.01277	1.33721	10.0709	1.22814e-08	1.06352e-06	9.67534
pals-33	8.99074	1.90764	11.5897	1.4684e-09	2.14059e-07	11.2339
F57G4.11	8.97237	0.739066	9.71953	2.07606e-08	1.5186e-06	9.22767
R09D1.5	8.55696	-3.10834	17.9651	1.35279e-12	1.29905e-09	15.0614
B0507.8	8.46332	4.12786	14.4478	4.61915e-11	2.08381e-08	15.4251
fbxa-174	8.45678	-2.89014	12.4339	4.94506e-10	9.42681e-08	11.487
pals-30	8.39359	-0.0404071	10.2734	9.13061e-09	8.68806e-07	9.39568
ZC196.6	8.22049	0.716012	13.9345	8.22085e-11	2.7531e-08	13.9548
Y71H2AR.2	8.19632	-1.33901	9.74904	1.9855e-08	1.46805e-06	8.75715
pals-9	8.13641	-0.767235	14.2557	5.71921e-11	2.28602e-08	12.9165
F26D11.13	8.11013	-1.08562	12.4196	5.03433e-10	9.45158e-08	11.4707
fbxa-165	8.03807	-2.31844	8.18171	2.44073e-07	9.39225e-06	6.74061
pals-29	7.95557	0.618767	14.0794	6.9735e-11	2.61844e-08	14.0748
rom-3	7.94285	-1.68135	13.2675	1.78745e-10	4.61423e-08	12.134
T20D4.7	7.93367	1.11981	21.9374	4.9707e-14	8.70813e-11	20.3532
C08H9.7	7.91231	-2.36526	13.9578	8.00575e-11	2.7531e-08	12.7544
T26F2.3	7.85809	4.02542	15.3457	1.75519e-11	1.27036e-08	16.3994
pals-28	7.83157	0.999534	8.21056	2.32428e-07	9.08521e-06	6.9766
sri-70	7.80064	-2.63379	10.2	1.01612e-08	9.4667e-07	9.29022
pals-39	7.74154	2.57789	10.4129	7.46288e-09	7.7708e-07	10.5172
B0507.10	7.70283	5.19352	17.957	1.3629e-12	1.29905e-09	19.0736
Y39G8B.5	7.69346	0.504265	12.6291	3.87733e-10	7.82218e-08	12.1311
F07E5.9	7.64386	-0.407547	10.911	3.68944e-09	4.48194e-07	10.1934
pals-37	7.52948	2.63414	10.0038	1.35641e-08	1.14336e-06	9.9493
pals-27	7.49656	-0.094996	11.6493	1.35716e-09	2.01305e-07	11.0485
F15A4.8	7.4071	-2.07039	14.2778	5.58008e-11	2.28602e-08	13.774
math-38	7.36215	0.381765	10.9929	3.29375e-09	4.08128e-07	10.9829
C53A5.11	7.35651	0.120687	5.41578	4.42872e-05	0.00041876	2.2296
W09G12.8	7.31855	-3.43629	14.8651	2.92752e-11	1.51146e-08	13.2511
Y71H2AM.25	7.26797	0.353193	21.6223	6.32501e-14	8.70813e-11	20.5081
math-15	7.20736	-0.142928	10.0667	1.23595e-08	1.06352e-06	9.12918
pals-7	7.17644	-0.728235	8.08868	2.85959e-07	1.05456e-05	6.60261
C08E3.13	7.15506	-1.81967	8.25502	2.15605e-07	8.63499e-06	6.89416
pals-12	7.11233	-0.6389	10.4485	7.09029e-09	7.63963e-07	9.55498
Y6E2A.7	7.05036	-1.49997	9.83287	1.75013e-08	1.34695e-06	9.04963
F42C5.3	6.98762	2.38171	11.1541	2.63928e-09	3.37148e-07	11.3226
fbxa-158	6.94624	-0.32865	9.92067	1.53475e-08	1.23488e-06	9.0639
Y68A4A.13	6.87636	-2.091	7.76884	4.97161e-07	1.60844e-05	6.11732
F56A6.5	6.84778	-1.56884	6.74172	3.21955e-06	6.58198e-05	4.52914
F53H2.1	6.83882	-0.537726	10.7961	4.33104e-09	5.06282e-07	10.3597
F11A5.3	6.81439	-3.15906	9.35645	3.62263e-08	2.31513e-06	8.22502
F33H12.7	6.63777	-0.358068	3.93498	0.0010441	0.00380288	-0.646735
F13A2.6	6.63315	-3.18981	11.7608	1.17188e-09	1.79269e-07	10.7097
ZK813.5	6.51411	-2.52003	10.1705	1.06104e-08	9.63871e-07	9.17748
B0507.6	6.50744	2.08692	12.4418	4.89607e-10	9.42681e-08	13.1096
fbxa-116	6.45169	-3.03978	13.9694	7.90053e-11	2.7531e-08	12.5722
B0507.7	6.43638	-0.187042	11.7468	1.19359e-09	1.80362e-07	11.5612
fbxa-135	6.43102	-0.453014	11.919	9.53465e-10	1.68735e-07	11.9963
Y105C5A.13	6.41604	0.337717	6.20023	9.1309e-06	0.000143216	3.75563
pals-14	6.39666	3.17054	10.4371	7.20762e-09	7.6991e-07	10.6248
ZK938.6	6.32297	-3.14057	9.7644	1.94e-08	1.46805e-06	8.72912
T28A11.13	6.31916	-3.27634	11.2322	2.37309e-09	3.09526e-07	10.2926
B0462.5	6.25163	-2.76416	10.0775	1.21636e-08	1.06352e-06	9.17273
C08H9.4	6.20812	-2.86	10.326	8.46e-09	8.45386e-07	9.4354
T26H5.10	6.20527	-2.85196	8.18249	2.43751e-07	9.39225e-06	6.66045
fbxa-171	6.19212	-3.70774	13.4984	1.36118e-10	4.01582e-08	12.1085
Y37H2A.14	6.18456	0.309689	7.51727	7.75373e-07	2.25878e-05	6.10971
clec-42	6.15831	-3.52473	8.50063	1.43004e-07	6.37396e-06	7.1026
Y9C9A.1	6.12576	-3.13335	9.89975	1.5834e-08	1.24968e-06	8.81745
D1054.9	6.1065	-2.75109	9.69757	2.14625e-08	1.54618e-06	8.72785
K02E7.10	6.09349	0.330401	10.4775	6.80122e-09	7.45861e-07	10.2328
T08E11.1	6.03577	1.29408	9.06951	5.68509e-08	3.29177e-06	8.47917
pals-26	6.01897	1.79562	9.35608	3.62469e-08	2.31513e-06	9.07284
T19H5.3	5.99229	-2.44696	10.2693	9.18518e-09	8.68806e-07	9.31132
F57G4.1	5.96511	-2.61713	7.78076	4.86901e-07	1.58352e-05	6.09976
K02E2.7	5.94601	-2.86623	9.7553	1.96682e-08	1.46805e-06	8.60971
pals-36	5.94341	-1.3398	8.82867	8.36099e-08	4.24594e-06	7.63918
Y2H9A.6	5.93273	1.96074	11.5531	1.54158e-09	2.1956e-07	12.1479
F22E5.7	5.88334	-3.56632	11.0641	2.98604e-09	3.77552e-07	9.93521
math-34	5.87789	0.932954	9.84007	1.73132e-08	1.3408e-06	9.5701
Y105C5A.1269	5.87569	-1.09286	6.73873	3.23774e-06	6.58198e-05	4.51373
Y6E2A.5	5.86175	1.02414	11.9083	9.66846e-10	1.68735e-07	12.3741
pals-2	5.81114	0.484328	7.65791	6.04162e-07	1.86223e-05	6.19359
F48G7.10	5.7866	-2.10349	9.91048	1.55824e-08	1.2377e-06	8.9842
pals-6	5.77059	2.69061	9.91218	1.55429e-08	1.2377e-06	9.90775
C18D4.4	5.75436	-3.77055	13.1025	2.177e-10	5.20009e-08	11.7228
C08E3.1	5.72864	-3.16511	5.62214	2.90125e-05	0.000312669	2.57534
C08H9.10	5.72216	-3.2531	9.04969	5.8669e-08	3.36589e-06	7.78062
F57B9.3	5.71984	-2.11195	6.15386	1.00019e-05	0.000151508	3.52459
R09D1.12	5.7126	-1.27256	9.69959	2.1397e-08	1.54618e-06	8.83808
F15B9.6	5.71054	0.87982	7.72657	5.35393e-07	1.69236e-05	6.47757
Y105C5A.1270	5.6996	-0.537101	6.24896	8.2998e-06	0.000134084	3.75337
R07C12.1	5.69792	-1.06359	7.85909	4.24747e-07	1.43799e-05	6.56763
F11D11.3	5.68295	-3.51915	7.66387	5.97852e-07	1.85199e-05	5.95278
T05A8.1	5.67765	-2.62536	8.639	1.1385e-07	5.36392e-06	7.28086
T27E7.9	5.64955	-2.8151	8.62564	1.16371e-07	5.45072e-06	7.21618
F48G7.5	5.64478	-2.98059	7.29354	1.15944e-06	3.11953e-05	5.32098
math-49	5.6366	-3.3397	9.23433	4.38337e-08	2.70221e-06	7.96705
F09C6.1	5.62689	-3.01204	9.55237	2.67766e-08	1.84036e-06	8.37775
trx-5	5.60433	-3.17255	9.30153	3.94603e-08	2.46946e-06	8.01597
B0462.1	5.60207	-3.0553	9.61759	2.42369e-08	1.68719e-06	8.52289
F15H10.10	5.60142	-2.28481	6.58732	4.3164e-06	8.25063e-05	4.23051
gpa-6	5.47318	-2.25198	7.87195	4.15368e-07	1.41396e-05	6.23852
C43D7.4	5.47026	-0.188421	4.87737	0.000136655	0.000911351	1.20206
F09C6.13	5.46527	-3.58177	8.25385	2.16032e-07	8.63499e-06	6.68479
pals-3	5.46107	1.04541	5.33434	5.24066e-05	0.000470899	2.05739
Y94H6A.2	5.45433	1.61412	6.6267	4.00418e-06	7.76992e-05	4.54049
T17A3.10	5.44917	-2.87546	8.49388	1.44611e-07	6.4225e-06	7.05366
Y75B8A.39	5.40109	-0.00834941	7.96289	3.54879e-07	1.25632e-05	6.57194
clec-60	5.35991	-0.36777	8.01743	3.2308e-07	1.16714e-05	6.94201
T24E12.5	5.35097	1.085	8.92593	7.14901e-08	3.86827e-06	8.16214
F40H7.12	5.33551	-2.73117	8.90624	7.37864e-08	3.94089e-06	7.56134
M01G12.7	5.31147	-0.338479	6.13782	1.03228e-05	0.000154837	3.5198
math-6	5.30177	-2.21964	6.84181	2.6669e-06	5.62957e-05	4.64429
pals-32	5.30013	1.84222	6.85693	2.5924e-06	5.55751e-05	4.93076
math-10	5.29595	-0.504995	7.07211	1.7381e-06	4.07122e-05	5.2733
M01B2.13	5.27791	-2.06101	8.94479	6.93602e-08	3.81974e-06	7.65028
fbxa-30	5.25155	-1.87577	5.05553	9.37959e-05	0.000702743	1.54086
F09C6.12	5.18209	-3.68066	8.81252	8.5822e-08	4.32285e-06	7.37639
Y46G5A.20	5.18207	-0.363572	8.32547	1.91501e-07	7.90965e-06	7.03322
F49H6.5	5.18091	-0.0560364	5.82145	1.93802e-05	0.000237998	2.98753
pho-6	5.14734	-1.08869	10.9199	3.64447e-09	4.47116e-07	10.9449
C08H9.11	5.09096	-3.32821	9.46005	3.08584e-08	2.05574e-06	8.33426
fbxa-7	5.08758	-2.62905	8.47295	1.49719e-07	6.53229e-06	6.93499
F01G10.4	5.04621	-2.9033	8.22159	2.28131e-07	9.01241e-06	6.58623
fbxa-71	5.04517	-1.311	6.50073	5.095e-06	9.33907e-05	4.24181
T10C6.15	5.02023	0.524872	6.43861	5.74231e-06	0.000102378	4.18242
pals-8	5.01109	-0.0605908	7.04181	1.83804e-06	4.265e-05	5.23884
clec-33	4.98297	-3.24229	9.96755	1.4313e-08	1.18235e-06	8.87202
B0507.15	4.96361	-3.15867	8.49047	1.45432e-07	6.43588e-06	6.94609
col-69	4.95709	-2.22749	7.26132	1.22928e-06	3.2498e-05	5.33849
M199.9	4.9077	-1.64295	8.29115	2.02871e-07	8.26899e-06	7.05751
T08E11.8	4.8572	-0.216536	6.78975	2.94083e-06	6.11405e-05	4.75098
Y6G8.5	4.83461	-2.10253	8.64512	1.12713e-07	5.33063e-06	7.26255
fbxa-75	4.83116	-0.437849	5.89111	1.68511e-05	0.00021705	3.13608
Y6E2A.4	4.81397	0.581345	11.7828	1.13866e-09	1.78597e-07	12.2964
C08H9.12	4.79122	-3.25346	8.65907	1.10168e-07	5.23021e-06	7.25749
T05A8.2	4.74699	-1.89771	4.46904	0.00032739	0.00166599	0.405978
T26H5.9	4.73079	-0.625048	6.14532	1.01715e-05	0.000153514	3.62214
dod-23	4.67254	7.2653	33.719	3.56268e-17	3.77319e-13	29.6898
acc-1	4.60563	-1.60067	8.1469	2.58945e-07	9.7015e-06	6.85572
W09C3.3	4.60223	-2.29506	7.62232	6.43382e-07	1.95396e-05	5.90815
ZC196.1	4.59746	-2.57449	5.95156	1.49334e-05	0.000198754	3.11398
K05F6.10	4.56755	-2.48226	5.61068	2.9698e-05	0.000317779	2.55628
skr-5	4.5644	-1.47071	6.51855	4.92362e-06	9.13302e-05	4.16674
math-5	4.56045	-0.816268	6.70463	3.45341e-06	6.95792e-05	4.49064
Y52D5A.1	4.50244	-2.65504	6.33774	6.98096e-06	0.000117849	3.88867
ver-1	4.46277	-1.35316	6.82542	2.75017e-06	5.78564e-05	4.83378
C45B11.2	4.45596	-2.08581	7.24762	1.2603e-06	3.28418e-05	5.32284
B0507.9	4.43805	-1.10398	6.58671	4.32141e-06	8.25063e-05	4.3948
sdz-35	4.41661	-2.84224	6.92003	2.30411e-06	5.07109e-05	4.66171
pals-31	4.40647	-0.0873416	11.8475	1.04643e-09	1.73327e-07	12.2116
col-88	4.4058	-0.582155	4.35924	0.000415026	0.00196282	0.149516
F26F2.4	4.40513	-0.453137	4.69929	0.00019968	0.00117597	0.855617
F49F1.5	4.39694	-1.29185	10.7551	4.58721e-09	5.24556e-07	10.6637
clec-82	4.3491	-0.53009	10.1139	1.15295e-08	1.03523e-06	10.0478
F26F2.1	4.34002	3.06579	4.44976	0.000341293	0.00171352	0.126825
Y49G5A.1	4.3317	1.437	13.2805	1.76007e-10	4.61423e-08	14.1846
C49C8.2	4.32973	0.56901	13.5793	1.2383e-10	3.83595e-08	14.4156
fbxa-86	4.32798	-1.78306	6.35394	6.76476e-06	0.000115599	3.85278
col-126	4.32292	0.570561	4.82091	0.000154064	0.000986056	1.00327
col-127	4.32292	0.570561	4.82091	0.000154064	0.000986056	1.00327
fbxa-166	4.30512	-0.106469	11.7667	1.16289e-09	1.79269e-07	12.1804
C06E4.8	4.26013	0.405784	7.54147	7.42653e-07	2.18226e-05	6.16621
bath-47	4.2406	-0.393242	6.09255	1.12874e-05	0.000163433	3.54964
Y17G9A.4	4.23081	-1.08463	7.12438	1.57872e-06	3.82068e-05	5.28709
F23B2.10	4.21489	-1.83639	6.20104	9.11639e-06	0.00014317	3.64931
W04G3.12	4.21378	-3.32691	6.89551	2.41197e-06	5.23663e-05	4.66652
cpt-4	4.1577	-0.992464	7.71603	5.45398e-07	1.71288e-05	6.31625
ZK896.1	4.13697	-0.891055	8.01872	3.22366e-07	1.16714e-05	6.90046
col-65	4.12218	-1.70295	7.39262	9.6941e-07	2.69932e-05	5.53405
Y70C5C.1	4.03934	-1.82016	6.10305	1.10557e-05	0.000161737	3.55605
clec-81	4.03864	1.74324	11.6451	1.36467e-09	2.01305e-07	12.289
clec-166	4.03733	2.18467	13.3669	1.58885e-10	4.27989e-08	14.4533
Y43F8B.15	3.99617	-1.25328	4.10397	0.000722344	0.00289238	-0.310525
col-169	3.98894	1.5836	6.49822	5.11962e-06	9.35651e-05	4.07517
C25F9.11	3.9878	-1.48388	4.39158	0.000386985	0.00186872	0.256325
pals-1	3.98515	0.96386	12.7847	3.20109e-10	6.83874e-08	13.5875
math-14	3.98377	3.30054	10.2927	8.8785e-09	8.68806e-07	10.4507
F22E5.6	3.97714	-2.03038	5.88213	1.71572e-05	0.000219223	3.05955
clec-28	3.95922	-2.54491	5.1678	7.41205e-05	0.000600671	1.75151
Y43F8B.12	3.95171	-1.29369	6.5033	5.06986e-06	9.30675e-05	4.10924
ZC196.2	3.92233	1.10487	14.2977	5.45716e-11	2.28602e-08	15.2711
col-90	3.90851	-1.64849	4.27268	0.000500625	0.00223507	0.0200385
col-145	3.90575	0.401876	5.43443	4.26172e-05	0.000408723	2.2276
F26G1.10	3.89793	-1.43207	6.18301	9.44486e-06	0.000146472	3.55284
W03D2.6	3.87612	0.292062	8.13272	2.65269e-07	9.84118e-06	7.16377
Y39H10B.3	3.86338	-1.95109	6.77209	3.04031e-06	6.28923e-05	4.48074
Y47H10A.5	3.85442	1.4545	5.12225	8.15359e-05	0.000642664	1.54013
ZC196.3	3.84948	-0.243971	5.99707	1.36394e-05	0.000184861	3.34327
K08D10.9	3.84591	-1.19083	7.21732	1.33181e-06	3.41667e-05	5.50976
clec-44	3.82007	-3.21017	6.31928	7.23609e-06	0.000121165	3.84967
twk-21	3.81986	-2.04862	4.78462	0.000166438	0.00103896	1.01053
col-17	3.81496	-1.43188	6.10795	1.09493e-05	0.00016094	3.56629
arrd-11	3.81225	-1.98235	4.76587	0.000173221	0.00106838	0.970946
C10C5.2	3.80993	0.5172	7.53922	7.45638e-07	2.18421e-05	6.15911
ZC196.4	3.79048	1.69833	15.2467	1.94794e-11	1.27036e-08	16.299
C49G7.12	3.78363	-1.10383	7.41525	9.30747e-07	2.5975e-05	5.89135
rol-6	3.77227	-0.713818	5.04546	9.58032e-05	0.000710837	1.53959
col-131	3.76203	-2.3929	4.63084	0.000231195	0.0013081	0.719591
trpl-4	3.74362	-1.65768	5.12927	8.03446e-05	0.000636948	1.67812
trpl-3	3.74362	-1.65768	5.12927	8.03446e-05	0.000636948	1.67812
col-170	3.72903	-1.39344	4.47028	0.000326517	0.00166223	0.405054
ins-7	3.69483	-0.265426	8.86405	7.89697e-08	4.07902e-06	8.31446
fbxa-163	3.65668	-0.73231	3.93621	0.00104128	0.0037979	-0.651275
ZK180.5	3.64904	0.474369	5.28496	5.80605e-05	0.000510594	1.94373
Y69A2AR.12	3.62332	2.21267	14.4304	4.70879e-11	2.08381e-08	15.6492
C05E4.15	3.62131	-2.65742	4.24968	0.000526244	0.0023112	-0.0299797
T20D4.3	3.60648	-0.361104	7.78885	4.80062e-07	1.56538e-05	6.53051
F41F3.3	3.60593	0.981232	7.24705	1.26162e-06	3.28418e-05	5.63142
D2063.1	3.60337	-1.34945	6.76292	3.09329e-06	6.35446e-05	4.72792
F19C7.2	3.60186	3.32564	14.2001	6.087e-11	2.357e-08	15.3687
F59C6.18	3.59426	-2.0851	4.86152	0.000141328	0.00093198	1.17704
col-73	3.59137	1.29137	9.85377	1.69613e-08	1.3218e-06	9.84852
dpy-4	3.57393	0.507753	7.30663	1.13226e-06	3.06708e-05	5.7581
rrf-2	3.57284	4.61435	32.6706	6.09021e-17	3.77319e-13	29.0756
R05D7.2	3.56291	-2.01637	4.06899	0.000779529	0.00306917	-0.374944
grl-7	3.55986	-2.20946	5.12497	8.1072e-05	0.000639849	1.67861
T19C9.8	3.55887	-1.02681	8.43774	1.5874e-07	6.8297e-06	7.45537
Y2H9A.4	3.5571	2.74158	21.6507	6.18854e-14	8.70813e-11	22.0156
F08G2.5	3.55432	2.94044	5.42272	4.36582e-05	0.000415293	1.95736
F47H4.2	3.52062	0.978094	11.8165	1.08961e-09	1.75343e-07	12.4237
C08E8.4	3.51095	-0.846578	6.16287	9.8263e-06	0.000149396	3.68517
T20D4.5	3.47946	-0.0135645	6.97452	2.08199e-06	4.70765e-05	5.13765
T06E6.15	3.46441	-1.67552	6.30991	7.36922e-06	0.000122599	3.81755
dpy-13	3.46094	0.823864	7.2072	1.35664e-06	3.4247e-05	5.57326
col-130	3.41989	0.405001	4.89523	0.000131574	0.000888953	1.16978
T05E12.3	3.40756	0.315516	10.1675	1.0657e-08	9.63871e-07	10.2966
pals-4	3.39753	2.82205	4.17633	0.000617132	0.00259129	-0.715306
C45G9.4	3.39371	-1.57073	4.60945	0.000242044	0.00134492	0.658435
clec-190	3.3935	2.9814	13.5902	1.2227e-10	3.83595e-08	14.7032
Y43F8B.14	3.38537	-0.911008	5.70087	2.47231e-05	0.000280535	2.8109
F26D11.2	3.37786	-2.40409	4.13727	0.000671838	0.00275928	-0.244636
Y58A7A.4	3.37217	-0.0934768	3.73002	0.00163354	0.00520338	-1.12844
fbxa-138	3.35961	-2.23677	3.60704	0.00213684	0.00639555	-1.27814
R03H10.7	3.35265	-0.718277	4.85138	0.000144405	0.000944203	1.15989
ift-74	3.33765	-1.62106	4.42153	0.000362734	0.00178998	0.294267
gst-38	3.33718	0.143518	5.31282	5.47976e-05	0.000488487	2.04949
pals-15	3.33115	-0.976681	6.92291	2.29178e-06	5.05293e-05	5.06014
trpl-5	3.3191	0.0600903	5.16878	7.39684e-05	0.000600618	1.78134
clec-26	3.31136	-0.182531	7.22492	1.31349e-06	3.37664e-05	5.61453
dpy-5	3.28722	0.635249	6.55409	4.59944e-06	8.70101e-05	4.37005
bli-2	3.28262	-1.17288	4.33672	0.000435757	0.00202987	0.0837975
grl-16	3.27997	0.0718106	7.02307	1.90286e-06	4.39075e-05	5.25748
rol-1	3.27489	0.349272	6.18206	9.46244e-06	0.000146561	3.70317
his-70	3.27256	-0.607723	4.3914	0.000387139	0.00186873	0.246286
H43E16.1	3.26318	2.50342	11.5624	1.52274e-09	2.19398e-07	12.1885
F15H9.1	3.23239	-1.94357	5.76567	2.16855e-05	0.000257134	2.8614
Y47G7B.2	3.22738	2.00352	8.78352	8.99499e-08	4.49423e-06	8.09483
Y41D4B.17	3.22391	-0.75262	5.50976	3.65042e-05	0.000365848	2.44348
fbxa-188	3.22	0.788171	9.47217	3.02873e-08	2.0286e-06	9.27636
col-138	3.21332	0.736013	7.64947	6.13235e-07	1.8762e-05	6.3487
F33D4.6	3.21269	-1.04212	5.26585	6.04135e-05	0.000528288	1.96863
col-91	3.20714	0.330569	4.95365	0.00011627	0.000817653	1.25952
fbxc-20	3.20644	-1.52866	5.86722	1.76779e-05	0.000223289	3.11992
Y47D7A.13	3.1944	1.07682	4.61877	0.000237253	0.00132806	0.430348
col-63	3.19109	0.818919	7.0509	1.80746e-06	4.20192e-05	5.30209
col-49	3.18411	-0.237094	5.78023	2.10578e-05	0.000252259	2.95131
K08F9.3	3.18281	-0.848535	4.99102	0.000107447	0.000772708	1.43104
R09D1.6	3.15966	0.264414	6.28199	7.78134e-06	0.000127876	3.8932
C34H4.1	3.13246	2.31306	9.3924	3.42606e-08	2.2581e-06	9.081
lon-3	3.13123	-1.58044	5.07907	8.92675e-05	0.000680442	1.60595
sqt-1	3.13002	-0.355872	6.17851	9.5288e-06	0.000147038	3.70239
dod-20	3.12008	-1.16925	5.08886	8.74519e-05	0.00067177	1.62369
cut-2	3.11463	-1.05918	5.47755	3.89989e-05	0.000381702	2.38148
math-16	3.10895	-2.5961	4.70352	0.000197882	0.00116966	0.818889
pqn-94	3.10088	-1.05952	4.70251	0.000198311	0.00117013	0.846343
col-109	3.09809	-0.868844	5.78066	2.10395e-05	0.000252259	2.96305
C28D4.8	3.08712	-0.541393	8.33339	1.88975e-07	7.85769e-06	7.23827
col-175	3.07011	0.0705933	6.82345	2.76036e-06	5.7972e-05	4.89729
K08D10.14	3.06983	-0.27301	8.89749	7.48317e-08	3.96256e-06	8.3536
Y69A2AR.25	3.06592	1.94588	13.034	2.36423e-10	5.32639e-08	14.0598
R11E3.2	3.05104	1.01692	10.4774	6.8019e-09	7.45861e-07	10.7093
C30F2.3	3.0469	-1.43444	5.41117	4.47104e-05	0.000420978	2.24672
M01G12.9	3.04153	2.99499	13.4989	1.36034e-10	4.01582e-08	14.6023
F15D4.5	3.03449	1.59266	15.166	2.12169e-11	1.27093e-08	16.3986
F13A7.7	3.0302	-0.961693	4.63208	0.000230578	0.00130633	0.725228
col-161	3.01925	1.43397	5.56285	3.27437e-05	0.000342685	2.35581
W04E12.4	3.00721	-1.27658	4.60853	0.000242521	0.00134636	0.675162
kcnl-4	3.00395	-0.168908	7.79128	4.78029e-07	1.56287e-05	6.57747
wrt-4	2.99981	-1.19297	6.27123	7.94646e-06	0.0001299	3.84248
C14C6.2	2.99965	1.42807	7.65434	6.07985e-07	1.86474e-05	6.29941
col-104	2.99895	0.665353	6.60451	4.1771e-06	8.03703e-05	4.48772
arf-1.1	2.99823	0.194193	8.84357	8.16221e-08	4.17925e-06	8.24882
B0205.13	2.99393	-0.536154	6.04369	1.24334e-05	0.000175071	3.46183
pgp-14	2.9875	-0.691519	4.17103	0.00062428	0.00261509	-0.210832
F38A1.9	2.9856	-1.86288	4.37753	0.000398925	0.00190265	0.212305
best-25	2.97916	-1.03223	5.13649	7.91385e-05	0.000632241	1.71396
clec-170	2.97406	2.96989	15.1518	2.15395e-11	1.27093e-08	16.4312
clec-36	2.97178	-1.05168	5.20125	6.9117e-05	0.000574399	1.8092
col-168	2.96723	3.31028	5.87126	1.75349e-05	0.000222618	2.6205
rol-8	2.96333	-0.576807	4.18736	0.000602506	0.00254562	-0.194959
fbxa-111	2.96326	-1.91605	4.54029	0.000280814	0.00149659	0.541203
tag-297	2.96287	-0.442449	4.26157	0.000512835	0.0022711	-0.0976064
C33F10.8	2.96125	0.0732613	5.08146	8.88215e-05	0.000679101	1.59048
oac-23	2.9604	-1.14549	4.842	0.000147309	0.000956354	1.1422
col-120	2.95458	-0.627287	3.56728	0.00233059	0.00681896	-1.47295
col-167	2.95111	4.38796	5.45666	4.07107e-05	0.000394407	1.49613
lgc-21	2.94306	-1.14173	5.12821	8.05227e-05	0.000637208	1.70263
fbxa-182	2.94005	2.98532	12.202	6.62777e-10	1.20772e-07	13.0229
Y22D7AR.12	2.93681	-0.677115	4.58131	0.00025712	0.00140289	0.600015
F58E2.3	2.90448	0.833562	10.635	5.43429e-09	6.12148e-07	10.9372
E01G4.6	2.90231	1.01052	5.05158	9.45786e-05	0.000706404	1.32299
clec-80	2.89972	2.04384	5.99665	1.36509e-05	0.000184861	3.1337
F28E10.5	2.89403	0.187078	8.32098	1.92952e-07	7.91677e-06	7.47223
F42C5.4	2.89215	2.67291	16.9696	3.4363e-12	2.83862e-09	18.2291
C44H9.4	2.88893	3.17575	17.3352	2.42654e-12	2.14766e-09	18.6008
clec-10	2.88647	4.78048	18.0996	1.19707e-12	1.29905e-09	19.1947
K06A1.2	2.87817	-1.14968	3.83176	0.00130802	0.00445632	-0.903748
T13H10.2	2.87556	-1.66766	6.66414	3.72899e-06	7.34592e-05	4.53835
F44A6.3	2.87255	-3.16739	4.20228	0.000583294	0.0025009	-0.135426
col-107	2.87211	1.01996	4.77148	0.000171162	0.00105938	0.752807
clec-165	2.86741	-0.670082	8.5327	1.35615e-07	6.18751e-06	7.77947
ZC239.14	2.8666	0.45402	5.48395	3.84896e-05	0.000379307	2.35944
Y54G2A.46	2.86629	-1.62333	5.63418	2.83095e-05	0.000307704	2.67773
C18H7.11	2.86321	0.452586	3.58627	0.00223597	0.00662187	-1.60032
T20D4.4	2.83855	-1.63624	4.75671	0.00017664	0.0010833	0.972886
T20D4.10	2.83405	-0.313942	4.51238	0.000298203	0.00156238	0.39912
Y1A5A.1	2.82653	-0.203652	6.22885	8.63296e-06	0.000138743	3.80255
C28G1.5	2.81589	4.00822	13.2122	1.90908e-10	4.82763e-08	14.1333
F21F3.3	2.80271	0.290547	4.50519	0.000302856	0.00157676	0.362354
Y39B6A.24	2.79564	0.976161	4.79442	0.000163	0.00102577	0.861006
ZC239.22	2.78337	-0.374986	6.57102	4.45293e-06	8.44966e-05	4.43191
pgp-8	2.78208	2.14991	5.22502	6.5774e-05	0.000557882	1.46907
K10H10.7	2.77818	-0.971274	4.20399	0.000581129	0.00249507	-0.128208
col-146	2.77255	3.31145	4.426	0.00035925	0.00177703	-0.45535
Y41C4A.11	2.76283	2.64519	8.96445	6.72115e-08	3.75143e-06	8.40832
oac-54	2.75334	1.40596	10.1703	1.06131e-08	9.63871e-07	10.3094
T22B7.3	2.74904	0.895871	10.2715	9.15568e-09	8.68806e-07	10.4497
wrt-6	2.74227	-1.35509	3.74803	0.00157052	0.0050681	-1.04986
oac-51	2.73721	-1.99184	4.62924	0.000231988	0.00131079	0.712959
R102.8	2.73703	-0.904507	3.65138	0.00193967	0.00592857	-1.2365
ant-1.4	2.73551	1.20341	7.48803	8.16934e-07	2.3432e-05	6.04851
W09C3.8	2.72489	-1.05652	3.72645	0.00164634	0.00522001	-1.07603
col-154	2.7178	1.4172	4.26839	0.000505299	0.00225222	-0.281007
F36H12.10	2.70721	1.20805	3.6991	0.00174769	0.00547535	-1.51987
D1081.5	2.70005	0.580458	4.7223	0.000190098	0.00113738	0.73519
C06E8.5	2.69847	-2.05488	4.37847	0.000398111	0.00190096	0.228877
Y69A2AR.8	2.69474	0.230997	4.1039	0.000722454	0.00289238	-0.478967
fbxa-157	2.68759	1.54756	5.51831	3.58691e-05	0.000362524	2.1524
skr-4	2.68308	3.84597	8.86377	7.9006e-08	4.07902e-06	8.04577
T02B11.4	2.68279	-0.985889	4.19569	0.0005917	0.00251864	-0.147548
Y43C5B.2	2.67172	-1.30869	4.13777	0.000671108	0.00275765	-0.287204
C18E9.8	2.67085	0.954692	4.38875	0.000389363	0.00187308	0.0111021
Y34F4.1	2.66675	1.12636	9.7474	1.99041e-08	1.46805e-06	9.6936
wago-10	2.66563	0.913674	6.03983	1.25291e-05	0.000176218	3.38812
col-77	2.65579	1.64346	5.12196	8.15843e-05	0.000642664	1.3716
ech-9	2.65155	-1.32185	4.24279	0.000534162	0.00234045	-0.095558
ZK180.6	2.64405	-0.583356	4.50108	0.000305548	0.00158744	0.408169
dmsr-2	2.62515	0.638629	11.2724	2.2471e-09	2.96211e-07	11.803
F47G6.3	2.62386	-0.423938	4.95393	0.000116203	0.000817642	1.35178
F54F12.1	2.62323	0.774183	4.413	0.000369483	0.00180816	0.0736576
C54E4.5	2.62261	4.03609	21.9449	4.94268e-14	8.70813e-11	22.4738
col-39	2.60988	4.95402	5.25926	6.12468e-05	0.000531168	0.864053
B0393.4	2.60853	0.185638	5.75621	2.2104e-05	0.000260252	2.8789
col-14	2.60768	1.1586	5.77378	2.13334e-05	0.000254419	2.82775
W03B1.3	2.60371	-1.16341	4.4641	0.000330898	0.0016749	0.393856
F27E5.3	2.60324	-0.570978	5.68608	2.54758e-05	0.000286713	2.77161
F16H6.10	2.60289	2.5347	11.3673	1.97667e-09	2.69154e-07	11.916
col-125	2.59301	4.0451	5.59572	3.0618e-05	0.000324796	1.88956
R07C12.2	2.5912	1.3414	7.9877	3.40027e-07	1.21831e-05	6.81675
T19D12.4	2.58693	5.37812	5.6527	2.72628e-05	0.000300384	1.67118
T28H10.3	2.5866	4.71917	12.9129	2.73754e-10	5.95103e-08	13.5668
F11E6.6	2.58172	-0.180645	5.88654	1.70062e-05	0.000218141	3.16479
H06I04.5	2.57892	-0.208643	4.45122	0.000340214	0.00171018	0.279273
Y59H11AM.4	2.57578	-1.18643	3.92564	0.00106559	0.0038585	-0.670506
spe-42	2.56744	-1.30419	3.79438	0.0014193	0.00473649	-0.952486
rnt-1	2.5661	-1.35834	5.16967	7.38303e-05	0.000600283	1.7837
Y106G6D.4	2.56373	0.627769	7.09574	1.66407e-06	3.97294e-05	5.35455
oac-57	2.54898	0.656432	7.67443	5.86814e-07	1.82694e-05	6.38779
tba-7	2.54561	2.90178	10.4229	7.35588e-09	7.76975e-07	10.533
egl-43	2.54448	0.539835	9.64862	2.31184e-08	1.62009e-06	9.54092
F09A5.2	2.5438	-0.615461	3.80329	0.00139193	0.00466742	-0.977947
col-176	2.54154	0.927902	8.54648	1.32563e-07	6.08367e-06	7.82321
F44G4.5	2.53223	0.268406	3.9458	0.00101973	0.00374051	-0.745344
C36C5.12	2.52289	-0.695108	4.49523	0.000309421	0.00160219	0.419039
col-48	2.52211	-0.242436	4.97258	0.000111713	0.000794629	1.35484
K09C6.2	2.50952	-1.01656	4.11209	0.00070969	0.00286528	-0.313291
irg-2	2.50922	-0.92703	6.42509	5.89415e-06	0.00010389	4.15247
C18H2.4	2.50813	-1.31274	3.59698	0.00218429	0.00650615	-1.34643
ZC239.6	2.5031	1.88671	13.475	1.39895e-10	4.03124e-08	14.5499
F29G6.1	2.50253	-1.16103	3.50808	0.00265187	0.00753569	-1.57202
F47B8.2	2.50223	1.10465	7.28226	1.1834e-06	3.13994e-05	5.65522
clec-117	2.50215	-0.429707	3.74307	0.00158763	0.00510438	-1.11728
T20B6.2	2.4911	-1.53254	3.81486	0.00135719	0.00457853	-0.89139
C04F12.1	2.49012	7.72737	22.7936	2.6244e-14	6.50378e-11	22.9116
fbxa-67	2.48668	2.91758	14.7236	3.41292e-11	1.69158e-08	15.9741
mpst-4	2.4811	-0.304159	3.91583	0.00108866	0.00391569	-0.788496
cyp-33C8	2.47822	1.94435	13.6419	1.15136e-10	3.75436e-08	14.7623
Y47G6A.26	2.47777	1.02577	5.44369	4.18117e-05	0.00040357	2.19253
clec-86	2.4752	0.029989	4.99772	0.00010594	0.000764975	1.28602
F58A6.5	2.47086	0.803559	5.38582	4.71126e-05	0.000434244	2.08253
col-117	2.46596	5.79252	7.20642	1.35858e-06	3.4247e-05	4.6275
col-3	2.46596	5.79252	7.20642	1.35858e-06	3.4247e-05	4.6275
C54E10.6	2.46503	-0.377684	4.05599	0.000801917	0.00312962	-0.532072
C49G7.1	2.46212	-0.975043	4.74904	0.000179552	0.00109274	0.944077
sqt-2	2.44762	-0.161661	5.21108	6.77138e-05	0.000565407	1.79518
T22A3.6	2.43978	-0.645856	3.792	0.00142668	0.00474961	-1.0519
W03G9.5	2.43608	-0.252756	4.75735	0.000176397	0.00108258	0.941162
C17E4.1	2.42597	-0.644821	5.07407	9.02097e-05	0.000685275	1.58679
M110.7	2.41685	0.762039	4.88423	0.000134679	0.000901571	1.09244
F54B8.4	2.41376	-0.732259	6.30118	7.49563e-06	0.000123838	3.938
pqn-31	2.41311	1.18149	5.50386	3.69482e-05	0.000368323	2.24567
fbxa-36	2.40836	-1.65461	4.23865	0.000538986	0.00235493	-0.052706
F14H12.3	2.404	-1.16765	4.00913	0.000888158	0.00337669	-0.618516
C34F11.1	2.40367	-1.11822	4.31823	0.000453557	0.00209156	0.0904446
T09B4.7	2.40244	-0.333131	4.70539	0.000197095	0.00116674	0.817927
C33H5.16	2.39856	-1.07101	4.47075	0.000326185	0.00166223	0.394094
C31H1.1	2.39762	0.687099	5.11097	8.34868e-05	0.000652672	1.53207
fipr-10	2.39552	-1.74339	4.24229	0.000534746	0.00234218	-0.0384731
fbxa-189	2.39447	2.10802	13.996	7.66541e-11	2.7531e-08	15.1695
elo-7	2.39138	0.0072189	4.46501	0.000330247	0.00167434	0.262867
col-97	2.38888	0.661695	4.99378	0.000106825	0.00077002	1.31398
Y69E1A.4	2.38751	-0.395246	4.76326	0.000174189	0.00107222	0.929987
Y34F4.4	2.38625	-0.0882498	4.82354	0.000153206	0.000984122	1.03598
str-168	2.38177	-0.396732	5.74641	2.25459e-05	0.000263553	2.8847
ZK1240.5	2.37924	0.756903	5.50911	3.65523e-05	0.000365848	2.37262
R06B10.1	2.37905	0.94874	4.27423	0.000498947	0.00222908	-0.243294
T19A5.3	2.37495	-0.989163	4.83785	0.000148616	0.000962367	1.13063
F37A8.2	2.37412	0.47836	3.88727	0.0011587	0.0040812	-0.974735
F13D12.9	2.37326	1.46413	5.62203	2.90186e-05	0.000312669	2.43789
Y49F6B.8	2.37325	0.0961911	4.42234	0.0003621	0.00178828	0.219792
col-147	2.36419	6.73626	5.64152	2.789e-05	0.000304213	1.39271
F57H12.6	2.35977	0.0611524	4.56262	0.000267652	0.0014432	0.485898
glc-4	2.35481	1.65887	7.16531	1.4646e-06	3.62958e-05	5.36985
col-7	2.35282	4.24919	4.14265	0.000664032	0.0027372	-1.30011
C44B12.6	2.34695	-0.942299	5.1668	7.42742e-05	0.000601524	1.7663
B0207.7	2.3404	-0.225627	5.55339	3.3383e-05	0.000346149	2.50781
Y69F12A.1	2.3398	-0.300265	4.93617	0.000120648	0.000836571	1.27399
F44D12.6	2.33243	-0.334553	3.34371	0.00379283	0.0098816	-1.96465
tag-314	2.33174	0.0326565	4.23878	0.000538841	0.00235493	-0.164321
T02E1.7	2.3306	0.208173	4.02159	0.000864343	0.00330984	-0.670841
C09B9.7	2.32636	-0.203354	3.55856	0.00237534	0.00691514	-1.56973
cpr-3	2.32572	2.16817	8.74396	9.5918e-08	4.72826e-06	8.04067
col-162	2.32311	0.832899	4.99261	0.000107087	0.000770566	1.19437
ttr-26	2.31861	0.295657	5.34175	5.16082e-05	0.000464736	2.01766
F36H12.14	2.31812	-1.22694	4.17014	0.000625495	0.00261841	-0.242537
Y50D4B.3	2.31072	5.21909	24.8691	6.09969e-15	2.51938e-11	24.5294
cfi-1	2.30749	-1.05099	3.56895	0.00232211	0.0068038	-1.40811
ZC190.8	2.30276	-1.04597	3.64524	0.00196585	0.00599677	-1.25222
C23H4.6	2.29983	1.9779	8.0574	3.01679e-07	1.09944e-05	6.97328
mec-4	2.29978	-0.912324	3.53813	0.00248362	0.00714855	-1.50152
col-144	2.29859	5.01059	6.18869	9.34019e-06	0.00014503	2.73596
ZK1225.4	2.29565	1.42059	5.03133	9.86965e-05	0.000725785	1.23777
irld-4	2.28097	-0.210403	3.74509	0.00158063	0.00508852	-1.15107
Y50D4B.4	2.27602	5.47898	23.602	1.46541e-14	4.53947e-11	23.619
ZK970.8	2.2708	0.0399309	3.90637	0.00111137	0.00396174	-0.859943
B0524.5	2.27013	-0.933222	4.30363	0.000468135	0.00213416	0.0511192
snb-6	2.2663	-0.833893	3.62051	0.00207494	0.00624044	-1.28798
D2062.13	2.2572	-0.791784	4.43248	0.00035426	0.00176046	0.320944
Y116A8C.24	2.25486	0.87041	4.78084	0.000167781	0.00104419	0.844109
fbxa-202	2.25344	0.718715	4.44412	0.000345472	0.00172959	0.131835
tag-344	2.25097	0.35953	4.06349	0.000788911	0.00309481	-0.559332
F49E11.7	2.25081	0.224751	5.03071	9.8825e-05	0.000726262	1.45465
T26C5.2	2.24411	-1.33696	4.56399	0.000266863	0.0014409	0.592095
F36G9.13	2.2439	-0.634152	4.40434	0.000376462	0.00183218	0.198364
C06B8.2	2.2423	1.21757	8.99708	6.37976e-08	3.62622e-06	8.54275
Y47D3A.13	2.24154	0.790905	4.36456	0.000410274	0.00194703	0.00689951
Y69A2AR.14	2.23748	-0.0975185	5.94802	1.50392e-05	0.000199947	3.27923
T11F8.4	2.23535	-0.0152017	3.78949	0.00143452	0.00476802	-1.07665
F16G10.15	2.23357	-1.6184	4.32635	0.000445652	0.00206523	0.107805
C28D4.4	2.23351	0.384644	3.66496	0.001883	0.00579539	-1.42707
C09H5.7	2.23076	0.113841	3.86191	0.00122466	0.00424111	-0.967607
Y116A8C.23	2.22784	0.418799	5.59352	3.07553e-05	0.000325439	2.54257
Y110A2AL.3	2.21854	-1.41646	3.58822	0.00222647	0.00659689	-1.4519
hsp-17	2.21495	4.23636	7.59141	6.79595e-07	2.03267e-05	5.71444
fipr-3	2.21329	-0.652727	5.18489	7.15199e-05	0.000585725	1.80162
fbxc-4	2.21119	2.38618	8.36567	1.79026e-07	7.4943e-06	7.41344
fbxc-2	2.21119	2.38618	8.36567	1.79026e-07	7.4943e-06	7.41344
F23B12.1	2.20712	-0.099543	4.25549	0.000519651	0.00229146	-0.147906
K08F4.5	2.20462	1.20253	5.05461	9.39766e-05	0.000703604	1.37627
ifc-1	2.20094	5.20679	8.50283	1.42482e-07	6.37396e-06	7.03072
kin-24	2.20046	0.260032	4.18389	0.00060707	0.00255857	-0.348196
K05F1.10	2.19868	1.1086	7.80512	4.66614e-07	1.54182e-05	6.52303
C23H3.9	2.18581	1.21539	7.34704	1.05245e-06	2.89154e-05	5.72611
B0334.6	2.1831	-1.51964	4.61822	0.000237535	0.0013282	0.690592
W09C3.2	2.18243	0.570961	4.54097	0.000280407	0.00149506	0.368371
H02F09.3	2.18095	1.24775	7.09437	1.66828e-06	3.97533e-05	5.29136
ZC449.5	2.17982	1.26838	6.04628	1.23697e-05	0.000174372	3.27556
C25D7.5	2.17876	1.19187	6.32723	7.125e-06	0.000119954	3.86695
R08A2.2	2.17785	0.761915	3.93021	0.00105502	0.00382876	-0.90873
Y43C5A.4	2.17747	0.3306	3.56674	0.00233334	0.00682296	-1.57721
T28F3.5	2.17479	1.11229	7.25981	1.23267e-06	3.2498e-05	5.6227
R08A2.1	2.1712	0.522429	5.69326	2.51076e-05	0.000284117	2.72478
srp-3	2.16959	-1.07999	3.70085	0.00174103	0.00545877	-1.15416
srp-8	2.16534	-0.440359	5.0449	9.59173e-05	0.000711257	1.48307
stn-2	2.16527	1.74724	8.88936	7.58164e-08	3.98068e-06	8.3426
nep-23	2.16468	-0.496461	3.9892	0.000927604	0.00348695	-0.651007
F37A8.1	2.16385	-0.156884	4.26761	0.000506162	0.00225414	-0.116321
Y46G5A.14	2.16295	-1.0428	3.63034	0.00203086	0.00613017	-1.30374
F21F3.2	2.16079	0.936733	3.73368	0.00162053	0.00517793	-1.39524
T19D12.5	2.15324	-0.00794251	3.38542	0.003464	0.00920489	-1.98009
ZC196.5	2.15264	3.08025	10.0487	1.26908e-08	1.0845e-06	10.0174
F56D3.1	2.13923	-0.0348179	4.57783	0.000259048	0.00140969	0.489535
R02D5.7	2.13872	0.406894	4.03135	0.000846148	0.00325913	-0.650972
tag-191	2.13527	-0.265412	3.54142	0.00246588	0.00711366	-1.62367
cutl-15	2.1341	-0.269776	4.12572	0.000688952	0.00281001	-0.397095
clec-43	2.13405	-0.671796	4.66421	0.00021524	0.00123933	0.69485
Y39A3A.4	2.13081	-1.2315	5.1289	8.04068e-05	0.000637033	1.69386
ZK856.18	2.12984	0.802495	6.35885	6.70052e-06	0.000114836	3.99018
F53B2.5	2.12742	1.33718	4.33899	0.000433621	0.00202373	-0.182866
F40E12.2	2.1255	0.898686	4.81866	0.000154804	0.00098926	0.880873
ZK688.12	2.12041	-0.441679	4.10998	0.000712951	0.00287528	-0.38682
C49C3.9	2.12033	4.08142	5.90272	1.64642e-05	0.000213424	2.35083
F32A11.3	2.11943	3.35426	5.61292	2.95623e-05	0.000317149	2.00435
R01H2.2	2.11865	0.263638	4.28717	0.000485134	0.0021885	-0.104996
ugt-19	2.11583	2.89939	11.7904	1.12733e-09	1.78597e-07	12.441
mlt-11	2.11428	0.149209	4.38846	0.000389607	0.00187335	-0.0366605
mab-5	2.11075	-0.784883	4.30906	0.000462655	0.00212011	0.0336233
Y73F8A.14	2.10948	-0.562701	3.68343	0.00180856	0.00560948	-1.24167
C06A8.6	2.10918	2.0878	4.96006	0.000114707	0.000810336	0.990899
F36A4.4	2.10907	0.359933	4.19747	0.000589419	0.00251238	-0.282063
C30G7.3	2.10714	2.32775	6.36333	6.64265e-06	0.00011416	3.78862
K07H8.5	2.10547	-0.496541	3.57251	0.00230413	0.0067655	-1.46493
F54H5.2	2.10393	-0.0535483	4.05745	0.000799377	0.00312463	-0.537648
gst-30	2.09472	0.733437	3.76207	0.00152308	0.00497824	-1.25059
pals-24	2.09471	2.1993	11.3842	1.9322e-09	2.66021e-07	11.963
irld-14	2.08342	0.212653	4.88118	0.000135553	0.000906083	1.15687
T08B6.4	2.08335	3.57336	5.42747	4.32327e-05	0.000413346	1.62691
C25F9.5	2.0817	2.446	8.77543	9.11388e-08	4.53534e-06	8.05228
abt-1	2.07712	1.91144	4.65859	0.000217849	0.00125087	0.376082
irg-1	2.07674	-0.864987	4.23661	0.000541382	0.00236227	-0.126856
deg-3	2.07647	-0.00925878	5.07895	8.92905e-05	0.000680442	1.57463
Y69E1A.8	2.07575	0.396143	4.12702	0.000687001	0.00280594	-0.477912
abf-2	2.07184	-2.13411	4.71557	0.000192853	0.00114831	0.883258
F09C12.8	2.07136	1.74635	4.34259	0.000430249	0.00201254	-0.276464
W03D8.8	2.07105	2.47541	12.4951	4.58056e-10	9.00916e-08	13.3387
K08E4.7	2.06757	-0.104615	4.31703	0.000454733	0.00209542	0.0174292
H04J21.1	2.0657	0.0550481	4.10947	0.000713752	0.00287707	-0.451583
M05B5.3	2.0639	-0.298166	4.85289	0.000143941	0.000942691	1.07466
hdl-2	2.06052	1.42801	3.6959	0.00175996	0.00550558	-1.53539
F44D12.8	2.05884	1.05269	3.90402	0.00111708	0.00397636	-1.04127
tbx-34	2.05734	1.18023	4.32469	0.000447255	0.00206711	-0.195074
T06D8.10	2.05375	-0.776188	3.64846	0.00195208	0.0059621	-1.2998
Y48B6A.5	2.05196	1.07659	4.12151	0.000695278	0.00282651	-0.657414
T25B9.5	2.04929	-0.216907	4.8602	0.000141725	0.000934104	1.11806
K10D11.6	2.04844	0.117177	5.55955	3.29656e-05	0.000343836	2.41867
pgp-1	2.04461	4.0202	7.76486	5.00635e-07	1.61546e-05	5.90059
C15H11.1	2.04363	0.634716	3.77918	0.00146721	0.00484546	-1.23335
ZC155.2	2.04155	-1.32629	3.81319	0.00136216	0.00459031	-0.909752
snf-2	2.04147	0.729806	4.14189	0.000665132	0.00274082	-0.480185
Y67A10A.3	2.03876	0.968614	5.11408	8.29445e-05	0.000649662	1.49889
Y8A9A.2	2.03061	-0.304637	3.78601	0.00144548	0.00479415	-1.16786
Y18H1A.15	2.03031	-0.505482	4.02973	0.000849148	0.00326462	-0.567083
T28B8.6	2.02649	-0.234295	4.73635	0.00018448	0.0011129	0.848939
ZC376.8	2.0254	0.546268	4.68056	0.000207841	0.00120785	0.663598
ZK353.4	2.02372	0.245321	4.07666	0.0007666	0.00302997	-0.571503
F56D5.2	2.02198	-1.55663	3.44194	0.00306301	0.00839486	-1.70303
dhhc-13	2.01878	-0.632385	3.82247	0.00133482	0.00452661	-0.990575
qua-1	2.01838	0.284259	4.02102	0.000865431	0.00331178	-0.758612
T21B6.3	2.01651	2.93998	10.3756	7.87406e-09	8.06545e-07	10.4784
phat-4	2.01637	-0.340894	3.75342	0.00155215	0.00503515	-1.28883
F16B3.3	2.01338	0.0760075	5.43878	4.22368e-05	0.000406333	2.24583
C34D4.2	2.01324	1.08541	3.57093	0.00231208	0.00678243	-1.77455
jmjd-1.1	2.0132	0.571938	3.69123	0.00177798	0.00554377	-1.41191
Y57A10B.7	2.01316	0.0268053	3.7849	0.001449	0.00480327	-1.09505
F36D3.16	2.01259	1.28524	4.53312	0.000285179	0.00151334	0.259213
F32B4.2	2.0123	0.758709	4.1535	0.000648546	0.00268947	-0.461811
nep-6	2.01169	0.873016	3.83782	0.00129081	0.00441347	-1.11885
Y54G2A.15	2.01136	0.428548	3.82745	0.00132039	0.00449108	-1.05773
fbxa-5	2.0096	-0.916304	4.35135	0.000422164	0.00198899	0.109141
R10E8.3	2.00626	-0.970839	3.46233	0.00292994	0.00811323	-1.65275
cpna-4	2.00293	-0.575133	3.85862	0.00123351	0.00426125	-0.887785
ZK666.8	1.99786	-0.64427	3.48112	0.00281238	0.00786463	-1.66484
fbxa-59	1.99775	1.99528	6.85431	2.60517e-06	5.56564e-05	4.67796
F53F10.1	1.99608	0.896789	6.11721	1.07509e-05	0.000159031	3.4708
F54D1.1	1.99599	1.4588	4.05405	0.000805312	0.00313793	-0.801838
T03F6.4	1.99422	-0.658553	3.53582	0.00249617	0.00717801	-1.55611
col-180	1.99374	4.08715	5.25968	6.11933e-05	0.000531168	1.11423
kin-31	1.99316	0.216519	3.64249	0.00197771	0.00602553	-1.47105
ZK849.1	1.99189	-1.19368	3.60011	0.00216942	0.00647429	-1.40764
W02G9.4	1.9913	1.10372	6.08994	1.13458e-05	0.000163552	3.37349
Y57G11C.48	1.99059	-0.867833	4.10561	0.000719769	0.00288723	-0.351321
skr-3	1.99041	4.5646	10.1036	1.17046e-08	1.03594e-06	9.80895
C24D10.1	1.98658	1.7473	4.19072	0.000598128	0.00253555	-0.586986
F36H12.5	1.98262	0.810654	3.44511	0.00304194	0.00835017	-1.92347
col-133	1.98235	4.73924	3.84422	0.00127291	0.00437519	-2.05863
M02B1.4	1.98031	1.10276	4.4686	0.000327698	0.00166619	0.163575
C18H9.6	1.97681	2.57229	9.67606	2.21743e-08	1.57909e-06	9.46009
tag-290	1.97517	0.17077	3.99111	0.000923741	0.00347799	-0.764113
Y37E11B.10	1.97391	3.29115	6.81595	2.79948e-06	5.84963e-05	4.4702
gst-22	1.97138	2.42144	5.01292	0.000102598	0.000744875	1.00923
R09D1.10	1.97049	0.446408	6.02253	1.29666e-05	0.000179318	3.33635
F46A9.1	1.96711	0.340084	3.412	0.00326932	0.00880274	-1.93603
col-62	1.96689	3.89917	3.6781	0.00182971	0.00565668	-2.29926
lpr-5	1.96445	-0.75398	4.28976	0.000482423	0.00218403	-0.0603867
F55B11.7	1.96392	-0.483135	4.13853	0.000670008	0.00275542	-0.305658
nhr-54	1.96322	-0.435947	4.15252	0.000649921	0.00269247	-0.385833
glr-1	1.96221	-0.7022	3.65491	0.00192479	0.00589327	-1.26115
F54C9.14	1.9618	0.655279	4.12363	0.000692079	0.00281771	-0.524516
clec-160	1.9609	3.11569	7.81989	4.5475e-07	1.51402e-05	6.25236
C50E10.1	1.956	0.883719	3.70813	0.00171355	0.00538487	-1.44427
C42D4.3	1.95574	0.576682	3.50762	0.00265454	0.00754067	-1.85409
elo-8	1.95555	0.756779	3.96622	0.000975292	0.00361173	-0.927257
Y41E3.19	1.95506	-0.924522	3.57854	0.00227404	0.00669089	-1.46952
ZK354.8	1.95458	1.4261	4.80782	0.000158417	0.00100252	0.799593
Y94H6A.10	1.95405	6.09239	8.9858	6.49566e-08	3.67524e-06	7.80681
F42G8.8	1.95066	1.64211	4.6837	0.00020645	0.00120213	0.486458
F49F1.6	1.94724	-1.20941	3.99454	0.00091687	0.00345632	-0.557155
col-13	1.94649	5.2188	4.70349	0.000197894	0.00116966	-0.401321
B0205.10	1.94466	3.19198	5.09469	8.6387e-05	0.000666099	0.980211
R105.1	1.94398	1.18265	4.08766	0.000748455	0.00297533	-0.653488
F59C6.3	1.94217	0.0654394	4.00697	0.000892354	0.00338633	-0.672982
H37A05.2	1.94026	-0.595459	4.46203	0.000332374	0.00168031	0.278078
sst-20	1.93809	0.8458	4.54799	0.000276204	0.00147864	0.332441
Y37D8A.5	1.93586	1.15989	4.26527	0.000508741	0.00226024	-0.32174
spe-17	1.93546	-1.07253	3.42435	0.0031826	0.00861911	-1.71473
his-11	1.93405	-0.898189	6.37836	6.45177e-06	0.000111188	4.07593
his-44	1.93405	-0.898189	6.37836	6.45177e-06	0.000111188	4.07593
his-15	1.93405	-0.898189	6.37836	6.45177e-06	0.000111188	4.07593
scrm-6	1.93188	0.219518	4.61025	0.00024163	0.00134382	0.586176
ZC513.3	1.93097	-0.607247	4.06344	0.000789001	0.00309481	-0.515224
fbxc-23	1.92773	0.00714285	4.3729	0.000402934	0.00191808	0.0680822
kvs-5	1.92766	3.20083	7.2834	1.18096e-06	3.13994e-05	5.2924
R09E10.1	1.92679	0.800041	3.87798	0.00118243	0.00413839	-1.06407
R08C7.5	1.9251	1.2567	4.44849	0.000342226	0.00171681	0.0485765
gsp-3	1.92461	3.59173	6.29017	7.65813e-06	0.000126186	3.3447
gska-3	1.92403	2.39897	4.92012	0.000124817	0.000856849	0.767303
npr-5	1.92287	2.43014	10.7509	4.61437e-09	5.24556e-07	11.0798
F47B3.4	1.92284	1.76842	4.53256	0.000285522	0.00151417	0.130409
ant-1.3	1.91991	2.00699	4.95428	0.000116116	0.000817498	0.911375
Y105C5B.17	1.91778	-0.541296	3.58017	0.00226595	0.00668349	-1.45957
sup-9	1.91652	-0.307359	3.82226	0.00133544	0.00452661	-1.01135
fbxa-155	1.91629	-0.694509	3.58231	0.00225538	0.00666184	-1.49499
C06C6.7	1.91503	0.619296	3.34877	0.00375135	0.00979002	-2.12094
his-13	1.91343	-0.584038	7.20854	1.35333e-06	3.4247e-05	5.58497
his-9	1.91343	-0.584038	7.20854	1.35333e-06	3.4247e-05	5.58497
his-25	1.91343	-0.584038	7.20854	1.35333e-06	3.4247e-05	5.58497
C06G4.4	1.91278	-0.646048	4.12598	0.000688555	0.00281001	-0.320572
cul-6	1.91271	3.39977	8.13824	2.62786e-07	9.80777e-06	6.88187
Y37F4.1	1.91235	-0.624535	3.6927	0.00177229	0.00553299	-1.24357
C49C8.1	1.91196	0.611151	4.56302	0.000267423	0.00144259	0.411613
W04E12.5	1.91149	-0.554579	4.56995	0.000263468	0.00142747	0.550445
C50E10.2	1.9112	0.573583	4.30468	0.000467065	0.00213416	-0.133542
clec-151	1.91115	1.97017	4.93011	0.000122205	0.00084471	0.943583
C24A11.1	1.91081	1.54142	5.04215	9.64724e-05	0.000713665	1.26278
clec-119	1.90936	1.80722	4.81633	0.000155574	0.000991622	0.719917
C18H2.5	1.90702	1.12723	4.70225	0.00019842	0.00117022	0.611613
tnt-4	1.90655	0.895975	4.48144	0.000318753	0.0016348	0.0917384
F57A8.6	1.90318	0.124212	4.19981	0.000586423	0.00250833	-0.262839
C01G6.2	1.90305	-1.06397	4.06622	0.000784242	0.00308493	-0.481914
F22B5.4	1.90256	0.223535	4.29147	0.00048064	0.00217835	-0.0708301
T16A1.2	1.89982	0.1184	3.47347	0.00285969	0.00796099	-1.79862
F14H12.8	1.89941	0.268803	6.44776	5.64184e-06	0.000101169	4.19294
Y116A8C.33	1.89895	1.5139	4.7206	0.000190789	0.00113986	0.580969
mlt-8	1.89807	0.500696	5.02042	0.00010099	0.000738482	1.36092
Y39B6A.30	1.89183	2.23589	4.14385	0.000662301	0.00273312	-0.805536
H05L14.1	1.8897	2.81614	5.2124	6.75283e-05	0.000565064	1.32688
ZK892.5	1.88878	1.1277	5.74762	2.24911e-05	0.000263409	2.7678
Y75B7B.1	1.88842	0.574557	4.41634	0.000366829	0.00179978	0.14248
dao-2	1.88769	-0.137327	4.7709	0.000171375	0.00106016	0.873688
cpb-2	1.88607	2.29681	4.40178	0.000378548	0.00183945	-0.256248
Y50D4B.6	1.88583	1.42303	9.32458	3.80675e-08	2.39438e-06	9.05207
K11C4.1	1.88523	1.33697	4.4422	0.000346904	0.00173466	0.00570587
unc-24	1.88376	-0.19957	4.49277	0.000311065	0.00160667	0.346502
ghi-1	1.88367	0.716658	5.89699	1.66541e-05	0.000215408	3.10619
ZC116.1	1.87947	0.474822	4.31016	0.00046156	0.00211665	-0.176992
nhr-115	1.87931	0.664563	5.14647	7.75029e-05	0.000623192	1.48176
crn-6	1.8719	1.73496	7.09022	1.68107e-06	3.99044e-05	5.12948
scl-22	1.87053	1.7654	3.54397	0.00245221	0.00709275	-2.01639
C36H8.1	1.86906	2.4765	5.05191	9.45127e-05	0.000706404	1.04998
hum-9	1.86895	1.52254	7.43103	9.04729e-07	2.55364e-05	5.88307
F36A2.10	1.86851	2.36058	4.09189	0.000741593	0.00295374	-0.935852
C50F2.5	1.86808	1.44779	3.48374	0.0027964	0.00783941	-2.03128
Y43F8A.2	1.86777	3.25826	5.65665	2.70447e-05	0.00029894	2.13046
T09B4.3	1.86315	-0.021578	3.64129	0.00198291	0.00603839	-1.43385
C09D4.3	1.86214	1.73203	4.16459	0.000633081	0.00263858	-0.702589
ZK673.6	1.86213	-0.2105	3.69999	0.00174431	0.0054663	-1.28745
scl-23	1.86162	-0.829794	3.7828	0.00145564	0.00481754	-1.02422
Y46G5A.29	1.86087	0.585042	4.31902	0.000452779	0.00208875	-0.0836171
W03F11.4	1.85592	3.52013	5.13945	7.86493e-05	0.000630772	0.971505
T27A3.4	1.85065	4.57417	5.81372	1.96838e-05	0.000240298	2.11939
math-27	1.84911	4.30706	10.7749	4.4614e-09	5.16647e-07	10.7576
ZK484.7	1.84813	0.974491	3.56972	0.00231823	0.00679565	-1.77408
C52E4.7	1.84716	1.60906	4.05846	0.000797615	0.00311952	-0.864701
K09E4.1	1.8446	2.81079	6.0268	1.28571e-05	0.000178402	3.01176
kin-26	1.84342	0.893787	4.54981	0.000275124	0.00147712	0.347096
btb-14	1.84284	4.32371	19.1546	4.71303e-13	5.83991e-10	20.1826
E03H12.7	1.84169	0.936021	4.02067	0.000866079	0.00331324	-0.773191
wht-8	1.84046	1.73449	5.35577	5.01318e-05	0.000455413	1.86127
F56A11.6	1.84035	2.06641	5.09325	8.66487e-05	0.000666872	1.24783
cgt-1	1.84014	-0.237856	3.86633	0.0012129	0.00421335	-0.971528
Y73F8A.20	1.83792	1.36382	4.08642	0.000750475	0.0029824	-0.729203
C25F9.14	1.8341	0.241537	3.40667	0.00330748	0.00887655	-1.96372
C10G11.9	1.83371	2.51419	5.38356	4.73325e-05	0.000435054	1.77578
F58F12.3	1.83311	0.879286	4.48605	0.000315599	0.00162535	0.215358
fog-3	1.83282	-0.691304	4.47539	0.000322937	0.00165021	0.354425
spe-10	1.83155	-0.0196016	3.61358	0.00210656	0.00631562	-1.49743
W03D8.5	1.8309	0.328833	3.82571	0.00132542	0.00449828	-1.05883
F38H4.6	1.83078	-0.187221	3.4396	0.00307867	0.00842017	-1.81171
F28E10.4	1.8301	-0.108259	3.80374	0.00139057	0.00466698	-1.02941
F33D11.2	1.82998	0.407312	4.1137	0.000707201	0.00285903	-0.549925
F14F9.4	1.82968	2.32559	8.07963	2.90419e-07	1.06783e-05	6.96881
C16C8.18	1.82697	1.56313	4.60923	0.00024216	0.00134496	0.326877
tag-76	1.82687	3.90639	4.91573	0.000125983	0.000862938	0.392574
gln-2	1.82477	3.54767	5.54051	3.42748e-05	0.00035274	1.81649
Y47D3A.31	1.82368	1.69656	4.54791	0.000276253	0.00147864	0.172014
R10D12.10	1.82357	0.782373	4.36264	0.000411979	0.00195146	-0.0285794
fer-1	1.8235	2.08647	6.316	7.28248e-06	0.000121613	3.71876
cebp-1	1.82346	3.54701	8.94828	6.89736e-08	3.81541e-06	8.1572
T10E9.4	1.82343	4.53802	5.23583	6.43089e-05	0.000547664	0.951651
col-10	1.82129	4.9286	5.35654	5.00524e-05	0.000455025	1.02482
F37C12.18	1.82122	0.916217	4.60409	0.000244846	0.00135584	0.407043
T16G1.6	1.82054	0.735956	4.64422	0.000224656	0.00127928	0.457481
ZK616.61	1.82022	0.943373	3.40003	0.00335564	0.00898439	-2.08382
Y75B8A.32	1.81852	0.986062	3.92125	0.00107585	0.00388881	-1.06713
C47E12.11	1.8156	1.31798	3.98459	0.000936976	0.00351395	-0.917585
rnh-1.1	1.81477	2.17679	3.94019	0.00103229	0.00377319	-1.24677
ZC581.10	1.81439	-1.16389	3.61879	0.00208275	0.00625637	-1.32813
ifp-1	1.81438	3.05424	5.51492	3.612e-05	0.000363436	1.83877
clec-123	1.81413	2.92185	5.25819	6.13836e-05	0.000531891	1.39681
Y57A10B.1	1.81328	1.11982	5.41783	4.41006e-05	0.000418096	2.04934
K10C9.7	1.81207	0.979584	4.12374	0.000691926	0.00281771	-0.57302
kel-10	1.81195	2.85239	5.11962	8.19863e-05	0.000643784	1.08468
F40H6.1	1.81186	0.876948	4.03003	0.000848598	0.00326451	-0.764874
M05D6.3	1.81087	0.290431	3.5429	0.0024579	0.00709775	-1.70711
Y119C1B.1	1.80938	1.24749	3.82835	0.00131778	0.00448343	-1.25755
irld-1	1.80794	0.173386	4.35437	0.000419419	0.00197982	0.0303471
C05C12.5	1.8072	1.56712	4.11286	0.000708507	0.00286244	-0.70831
klp-17	1.8061	1.02766	4.9628	0.000114044	0.000806574	1.1642
glr-2	1.80405	-0.584547	3.38598	0.00345979	0.00919764	-1.80046
Y53F4B.11	1.80306	1.8566	6.01087	1.32703e-05	0.000181292	3.09463
kin-5	1.80105	2.0435	4.42288	0.000361683	0.00178764	-0.155458
Y57G11A.2	1.80053	4.64518	5.12019	8.18877e-05	0.000643724	0.639219
pals-23	1.79967	1.75788	8.46457	1.51818e-07	6.6006e-06	7.60775
nep-20	1.79898	0.641678	3.93284	0.00104898	0.00381354	-0.899053
R06B10.2	1.79774	0.567273	4.94808	0.000117649	0.000822143	1.21372
F26A3.5	1.79441	1.4816	3.80264	0.0013939	0.00467185	-1.45639
D2062.1	1.79433	-0.138708	4.01219	0.000882249	0.00336575	-0.648265
T08G2.2	1.79197	-0.673977	3.92445	0.00106837	0.00386629	-0.800227
col-71	1.79123	2.19225	4.05263	0.000807814	0.00314077	-1.06596
decr-1.3	1.78988	1.07301	4.20672	0.00057769	0.00248374	-0.439911
F52H3.6	1.78893	3.03127	4.71649	0.000192472	0.0011466	0.230884
K03H1.12	1.78805	0.0404249	3.41049	0.00328013	0.0088165	-1.92973
F55F8.7	1.78712	1.39534	4.26132	0.000513111	0.00227151	-0.367827
F07F6.1	1.78423	1.85945	4.12611	0.000688353	0.00281001	-0.78943
acp-3	1.7841	0.908845	3.68246	0.00181238	0.00561571	-1.46062
F59A1.15	1.78361	0.255526	3.54888	0.00242606	0.0070286	-1.61538
C53C9.2	1.78288	2.00979	4.71486	0.000193145	0.0011491	0.359617
cpr-1	1.78189	8.52306	7.33306	1.07936e-06	2.95501e-05	4.64358
H20J04.1	1.78102	0.772696	3.6857	0.0017996	0.00558869	-1.50824
R03E9.2	1.78021	1.60303	6.04817	1.23235e-05	0.000174117	3.25131
C35E7.9	1.77853	1.50564	4.02346	0.00086083	0.00330029	-0.911929
math-4	1.77682	3.57308	10.264	9.25662e-09	8.6893e-07	10.1392
F21H7.2	1.77677	2.15242	5.49818	3.73812e-05	0.000371802	2.09125
C16E9.1	1.77675	1.70448	3.82078	0.00133978	0.00453957	-1.47214
ZK328.7	1.77584	-0.829219	3.48425	0.00279325	0.00783412	-1.70656
Y51A2B.6	1.77366	-0.68892	3.58049	0.00226438	0.00668204	-1.43958
ZC21.3	1.77311	0.13868	3.89785	0.00113225	0.00401651	-1.02533
C05E7.1	1.77293	-0.418896	3.42882	0.00315178	0.00856253	-1.8558
F42G4.6	1.77218	1.42124	4.13777	0.000671117	0.00275765	-0.718784
C34H4.2	1.77159	3.67643	6.35118	6.80102e-06	0.000115599	3.31841
fbxa-54	1.77139	2.34649	7.22645	1.30982e-06	3.37664e-05	5.36928
clec-79	1.77078	2.94923	5.32934	5.29525e-05	0.000474772	1.54816
T02E1.6	1.77067	1.51495	4.48869	0.000313814	0.0016175	0.0586801
R08C7.8	1.76984	-0.735966	3.98747	0.000931108	0.00349723	-0.624179
F07A5.2	1.76973	4.11197	5.00652	0.000103993	0.000753996	0.547914
snf-7	1.76957	-0.433807	3.4185	0.00322341	0.00870369	-1.88868
ZK354.2	1.76889	2.78831	4.4202	0.00036378	0.001793	-0.392887
Y59E9AR.8	1.767	-0.231021	4.69192	0.000202851	0.00118856	0.786761
Y59E9AR.2	1.767	-0.231021	4.69192	0.000202851	0.00118856	0.786761
E03H4.8	1.76681	2.42683	10.3755	7.87604e-09	8.06545e-07	10.523
fbxc-1	1.76577	1.92713	8.17676	2.46133e-07	9.40467e-06	7.11914
fbxc-5	1.76577	1.92713	8.17676	2.46133e-07	9.40467e-06	7.11914
F32B6.4	1.76552	1.8165	4.84826	0.000145365	0.000948008	0.795382
C04G2.8	1.7642	4.07147	5.93691	1.53765e-05	0.00020363	2.47421
cbs-2	1.76366	1.21454	3.9104	0.00110165	0.00394181	-1.1082
Y59E9AL.2	1.76361	5.18949	5.92825	1.56448e-05	0.000206009	2.22555
sfxn-1.1	1.76233	1.0723	4.55255	0.000273511	0.00147032	0.326201
Y54G11A.4	1.76183	0.720715	6.90747	2.35872e-06	5.15748e-05	4.97474
ZC581.7	1.76025	1.26732	4.06886	0.00077974	0.00306917	-0.754531
M7.7	1.76008	0.791683	3.87794	0.00118254	0.00413839	-1.028
nas-22	1.75929	0.450432	4.59106	0.000251791	0.00138001	0.486165
F59A3.8	1.75819	1.1942	3.89596	0.00113691	0.00402729	-1.1032
pme-4	1.75722	0.710601	6.23779	8.48322e-06	0.000136691	3.71645
myo-2	1.7542	3.18869	5.49177	3.78764e-05	0.000375289	1.66256
cysl-4	1.75278	-0.419035	4.06572	0.000785094	0.0030873	-0.495769
tag-244	1.75245	1.38231	5.88201	1.71613e-05	0.000219223	2.94122
clec-73	1.75154	3.14401	4.58099	0.000257291	0.00140321	-0.123902
K08C9.2	1.75152	2.96	4.40013	0.0003799	0.00184312	-0.449412
C08F11.10	1.751	1.88941	4.30388	0.000467878	0.00213416	-0.414505
B0218.5	1.74902	0.168479	3.84077	0.00128254	0.00439611	-1.02573
C17F3.3	1.74877	-0.233278	3.69344	0.00176941	0.00552758	-1.2911
Y38H8A.3	1.74824	3.20624	5.76997	2.14981e-05	0.000255646	2.3216
R13H9.5	1.74794	1.83698	3.67969	0.00182336	0.00563985	-1.73188
cng-1	1.74756	0.964826	5.72914	2.33471e-05	0.000269361	2.72231
ncs-1	1.7463	-1.17285	4.3928	0.000385965	0.00186524	0.203017
F31E8.5	1.74628	2.54056	4.92988	0.000122265	0.00084471	0.796679
scl-2	1.74544	3.00022	5.49425	3.76843e-05	0.000374156	1.7662
R10E8.6	1.74497	2.72843	7.8005	4.7039e-07	1.54412e-05	6.23425
ZK596.2	1.74424	1.19117	3.55827	0.00237685	0.00691514	-1.80097
fipr-5	1.74398	0.92599	3.66789	0.00187096	0.00576264	-1.60384
hpo-6	1.7415	3.82227	6.60346	4.18546e-06	8.04063e-05	3.8239
ZK512.10	1.73966	0.177639	3.74682	0.00157468	0.00507626	-1.21813
ZK507.1	1.73386	0.908427	4.38231	0.000394817	0.00189033	-0.0360257
fbxa-98	1.72954	1.01291	6.84864	2.63299e-06	5.60856e-05	4.88267
ugt-21	1.72943	1.95324	5.42515	4.34395e-05	0.000414683	1.87952
Y48G1C.5	1.72889	1.48182	3.95477	0.000999952	0.0036824	-1.00931
R09E10.6	1.72848	5.77412	5.49161	3.78893e-05	0.000375289	1.17289
btb-2	1.72846	0.0929914	3.8127	0.00136362	0.00459396	-1.12367
pfk-2	1.72838	2.12351	3.64086	0.00198473	0.0060395	-1.85988
clec-62	1.72663	4.45602	11.4252	1.82861e-09	2.54588e-07	11.6389
M117.4	1.72403	0.965182	3.79752	0.00140959	0.00471295	-1.29576
irld-6	1.7231	0.888186	4.24114	0.000536085	0.00234556	-0.344949
C06A1.3	1.72231	2.02498	5.01429	0.000102304	0.000743923	1.08816
spp-23	1.72162	2.40403	9.0868	5.53129e-08	3.23294e-06	8.52948
B0280.17	1.72012	2.94562	4.37759	0.000398868	0.00190265	-0.508732
kgb-2	1.71955	0.321965	4.44934	0.000341604	0.00171439	0.0960544
C01G12.9	1.71802	-0.373643	3.57703	0.00228152	0.00671027	-1.50932
scrm-8	1.71671	0.490927	4.07757	0.000765096	0.00302692	-0.6168
nep-5	1.71516	-0.097059	4.63956	0.000226914	0.00128977	0.645316
K08C9.1	1.71473	1.51341	4.06437	0.000787411	0.00309219	-0.852065
F16H11.1	1.71393	1.53965	4.75943	0.000175618	0.00107833	0.632146
clec-173	1.71386	2.38554	8.13432	2.64545e-07	9.84118e-06	6.94083
ttbk-2	1.71192	1.62748	4.02105	0.000865366	0.00331178	-0.905554
C14A6.13	1.71039	1.52761	4.02432	0.000859226	0.00329823	-0.909037
nep-13	1.71015	0.830473	3.80423	0.00138909	0.00466455	-1.22853
M70.1	1.70999	1.95277	5.24903	6.25647e-05	0.000536869	1.66691
snf-10	1.7099	1.21567	3.65416	0.00192793	0.00590142	-1.63955
btb-17	1.70865	0.441352	4.46252	0.000332023	0.00167922	0.0957527
lron-15	1.7078	0.795082	6.30543	7.43381e-06	0.00012331	3.82351
Y58A7A.5	1.70736	2.39015	7.01287	1.93909e-06	4.44127e-05	5.03263
ZK354.6	1.707	1.36115	4.25282	0.000522665	0.00230014	-0.368526
K06H7.8	1.70685	0.898146	4.57104	0.000262855	0.00142477	0.358949
ubc-23	1.7062	1.94522	7.84927	4.32069e-07	1.45879e-05	6.57144
Y116A8C.38	1.70589	0.784328	3.85557	0.00124174	0.00428232	-1.11278
C28C12.11	1.70478	1.15381	3.96913	0.000969125	0.00359642	-0.942029
F37A4.4	1.70442	2.70767	4.62066	0.000236295	0.00132605	0.104101
Y69E1A.3	1.70346	0.402072	4.14943	0.00065431	0.00270619	-0.430663
C05C12.1	1.70314	1.39753	3.63902	0.00199273	0.00605491	-1.68025
C18H7.4	1.7017	1.60631	4.00704	0.000892217	0.00338633	-0.929915
F58D2.2	1.7002	3.01161	3.91771	0.00108419	0.00390302	-1.50539
T12G3.1	1.70012	5.40835	11.2198	2.41316e-09	3.11474e-07	11.2354
Y105E8A.27	1.69964	1.43338	4.24985	0.00052605	0.0023112	-0.384231
Y4C6B.2	1.6991	-0.338421	4.10776	0.000716411	0.00287935	-0.404665
R07E5.6	1.69634	1.64778	4.0687	0.000780017	0.00306929	-0.851933
F45E4.6	1.69517	-0.0985531	3.54134	0.00246633	0.00711366	-1.62585
F25F2.1	1.69474	2.32258	4.46439	0.00033069	0.00167479	-0.161539
W03D8.2	1.6907	0.710087	4.57669	0.000259679	0.00141188	0.3735
W06D4.2	1.68961	1.96086	3.62437	0.00205752	0.00620159	-1.87944
F46A9.2	1.68893	0.5316	4.30122	0.000470583	0.00214349	-0.107879
C34B2.3	1.68871	1.11945	4.52614	0.000289499	0.00152711	0.250621
C46E10.1	1.68699	1.65156	4.27926	0.000493529	0.00221489	-0.39277
C46A5.1	1.68558	1.606	3.97752	0.000951538	0.00354708	-0.997274
F35E2.5	1.68188	-0.505423	3.4606	0.00294103	0.00813644	-1.77467
C49G7.3	1.68061	2.02812	3.38543	0.00346391	0.00920489	-2.57549
C08G5.7	1.68038	-0.0981464	4.92308	0.000124039	0.000853396	1.23122
C17H12.5	1.67967	2.01556	3.96503	0.000977816	0.00361675	-1.13668
Y39E4B.11	1.67877	0.0778034	3.47977	0.00282067	0.00788249	-1.80174
F35E2.9	1.67833	2.03467	4.87877	0.000136248	0.000909619	0.801125
C43G2.3	1.67826	1.17563	3.78111	0.00146105	0.00483157	-1.32427
F47B3.7	1.67729	2.73627	3.89321	0.00114377	0.0040435	-1.49549
R03D7.8	1.67652	1.04272	3.36684	0.00360686	0.00949491	-2.21758
col-149	1.67518	5.88956	5.22298	6.60537e-05	0.000558303	0.615011
T05B4.14	1.67427	-1.05362	3.51923	0.00258815	0.00738935	-1.56346
col-38	1.67384	2.1673	4.07564	0.000768309	0.00303575	-1.09098
acs-10	1.67302	2.95595	5.07383	9.02565e-05	0.000685275	0.999673
F55D12.6	1.67027	0.940815	3.88583	0.00116235	0.00408977	-1.06986
F43C9.1	1.66798	0.292425	3.97517	0.000956429	0.0035621	-0.836373
pck-3	1.66782	2.45912	4.2868	0.000485528	0.0021885	-0.591553
sto-5	1.66719	0.962384	5.19268	7.03644e-05	0.000580097	1.60848
C17F3.1	1.66626	2.24158	3.52779	0.00254027	0.00728455	-2.10994
C36F7.5	1.66568	1.04175	4.57225	0.00026217	0.00142293	0.372181
Y57G7A.6	1.66254	3.21131	4.19202	0.000596444	0.00253014	-0.967543
ZK1053.2	1.66224	2.44546	4.54933	0.000275411	0.00147723	-0.0148236
C03C10.2	1.66173	0.077272	3.43552	0.00310615	0.00847014	-1.86251
F53F1.6	1.66164	0.877655	4.52717	0.000288859	0.00152615	0.264501
R06C1.6	1.66124	0.935356	5.70671	2.44324e-05	0.000278255	2.67848
ZC250.5	1.66079	-0.0075592	3.45731	0.00296217	0.00818559	-1.77429
T07H6.1	1.65922	0.42376	4.1234	0.000692431	0.00281771	-0.513861
Y49E10.10	1.65864	1.6988	3.46324	0.00292414	0.00810218	-2.13103
D1086.17	1.65856	2.62844	4.20711	0.000577196	0.00248335	-0.734223
ZK858.2	1.658	3.15199	4.12739	0.000686443	0.00280531	-1.11781
T28B8.4	1.6579	2.39022	4.47469	0.000323425	0.00165124	-0.0938921
Y39G10AR.16	1.65666	2.36915	6.09693	1.11901e-05	0.000162913	3.24964
C14A4.13	1.65587	0.74402	3.73417	0.00161882	0.00517379	-1.35596
pqn-92	1.6556	4.07907	8.06899	2.9575e-07	1.08101e-05	6.48778
decr-1.2	1.65407	1.85571	4.09722	0.000733032	0.00292717	-0.847121
T07A5.7	1.65349	1.19913	5.50914	3.65501e-05	0.000365848	2.27034
C01G5.4	1.65316	1.40437	4.06414	0.000787804	0.00309219	-0.801872
pho-4	1.65242	1.47255	5.38889	4.68146e-05	0.000433436	1.86172
K09F6.7	1.65185	1.79355	6.04917	1.22992e-05	0.000174117	3.23737
C01F6.2	1.65151	2.09135	5.22433	6.58689e-05	0.000557882	1.44713
Y73B6A.1	1.65131	-0.265494	3.66463	0.00188436	0.00579815	-1.39482
C52E2.4	1.64913	-0.14946	4.3256	0.000446369	0.00206523	-0.0995393
T23G11.1	1.64855	2.35194	4.09774	0.00073221	0.00292483	-0.941307
C05B5.2	1.6485	2.84133	3.79509	0.00141709	0.00473037	-1.72858
K09F6.10	1.64761	1.50442	5.73892	2.28901e-05	0.000265937	2.64784
clec-153	1.64703	1.48423	3.93226	0.00105031	0.00381431	-1.09907
ZK418.2	1.64688	1.32888	3.89451	0.00114052	0.00403857	-1.18942
C49A9.3	1.64609	2.45796	5.26458	6.05729e-05	0.000529294	1.43254
R11E3.1	1.64602	2.34316	4.80883	0.000158074	0.00100086	0.580068
Y59E9AL.3	1.646	4.75751	4.29367	0.000478354	0.00217117	-1.15452
fbxa-55	1.64431	0.909265	6.30213	7.48172e-06	0.000123773	3.82168
wht-4	1.64383	1.11826	4.23249	0.000546243	0.00237992	-0.40375
hlh-1	1.64051	0.454094	4.36336	0.000411335	0.00194983	0.0220498
C17G10.3	1.64046	0.832155	3.37622	0.00353398	0.00935171	-2.15487
M04C3.2	1.63544	1.53022	6.43773	5.75203e-06	0.000102404	3.9732
math-20	1.63483	3.47157	8.83293	8.30363e-08	4.23417e-06	7.99654
B0507.3	1.63482	1.04959	3.85805	0.00123502	0.00426508	-1.2164
C16A11.7	1.63121	1.4781	3.47179	0.00287016	0.00798836	-2.04714
F26D11.12	1.62993	-0.0340513	4.57615	0.000259981	0.00141291	0.431397
T28H11.7	1.62855	2.31546	4.68135	0.000207491	0.00120705	0.319742
nhr-213	1.62853	-0.781221	3.76631	0.00150903	0.00494144	-1.07248
F47D12.7	1.62631	2.75766	4.18462	0.000606104	0.00255574	-0.854644
Y106G6D.3	1.62266	3.53369	4.38155	0.000395471	0.00189273	-0.634492
Y119D3B.21	1.62124	4.19193	6.74016	3.22904e-06	6.58198e-05	4.03148
R186.1	1.62089	0.509475	5.92405	1.57765e-05	0.000207083	3.16066
acdh-5	1.62029	1.85536	3.72787	0.00164123	0.00521205	-1.65578
H08M01.1	1.61912	0.754812	4.21481	0.00056763	0.0024507	-0.374178
C25A8.5	1.61682	1.63269	3.63136	0.00202635	0.00612103	-1.78302
F40F12.7	1.61633	3.68197	9.16775	4.86698e-08	2.92751e-06	8.48382
W01D2.3	1.61549	0.370463	4.39089	0.000387564	0.00186933	0.093285
sma-5	1.61359	4.09867	9.99537	1.37338e-08	1.14497e-06	9.61808
spe-11	1.61352	3.04708	4.25276	0.000522735	0.00230014	-0.803146
ZK938.1	1.6126	4.54043	5.05744	9.34194e-05	0.000701272	0.547384
F59A6.4	1.61197	2.19921	3.84061	0.00128298	0.00439641	-1.44416
C14A6.6	1.61178	0.923305	4.81281	0.000156742	0.000995484	0.893488
fbxa-37	1.61169	1.09806	5.73481	2.30812e-05	0.000266542	2.7398
C09B9.4	1.61136	1.77867	4.41195	0.000370322	0.00181155	-0.158065
C17H12.3	1.61093	2.80811	3.57469	0.00229319	0.00673819	-2.21541
ZK945.7	1.61038	3.26058	4.04223	0.00082633	0.0031987	-1.29236
C50F4.10	1.61028	1.51036	3.67035	0.00186097	0.00573929	-1.66904
acs-18	1.6101	3.26337	4.42861	0.00035723	0.00177057	-0.465639
Y22D7AR.2	1.60726	1.33449	5.42309	4.36245e-05	0.000415293	2.02153
F37A4.5	1.60694	1.4914	4.28891	0.000483309	0.00218485	-0.373482
Y113G7C.1	1.60647	3.69608	4.35955	0.000414745	0.00196224	-0.733056
lev-8	1.60578	0.15574	3.90344	0.0011185	0.00398026	-0.961752
F33D11.7	1.60451	0.953236	3.86675	0.00121179	0.00421069	-1.08566
C28D4.5	1.60449	2.49597	4.08897	0.00074633	0.00296879	-0.996915
C03A3.1	1.60341	-0.237786	3.82241	0.00133501	0.00452661	-0.980728
T10G3.1	1.60334	0.0242041	5.53086	3.49586e-05	0.000357993	2.42871
F42G4.2	1.60301	1.58917	4.51924	0.00029383	0.00154601	0.110053
B0379.2	1.60298	1.73289	3.63502	0.00201022	0.00608565	-1.77544
B0218.7	1.60281	2.86266	4.83093	0.000150816	0.000973316	0.488229
T27A3.5	1.60199	1.40935	3.5416	0.00246489	0.00711283	-1.96241
C38D9.2	1.60118	0.429813	4.70937	0.000195422	0.00115915	0.655663
C49A9.9	1.60075	5.55516	11.3214	2.10296e-09	2.80191e-07	11.3598
K05F1.9	1.59994	2.44496	4.98838	0.000108047	0.000774775	0.929653
F58E2.4	1.59993	1.14753	6.07766	1.16246e-05	0.000166521	3.34252
K09B11.5	1.59899	1.36453	3.98044	0.000945495	0.00353535	-0.993685
F40F12.3	1.59861	1.02691	4.11812	0.000700441	0.00284251	-0.622134
B0261.6	1.59643	2.57395	4.02747	0.000853344	0.00327971	-1.14715
pals-17	1.59503	1.98943	4.95754	0.000115319	0.000812807	0.927981
R102.10	1.59417	1.13112	3.5567	0.00238502	0.00692589	-1.82398
M03F4.6	1.59178	-0.500162	3.98944	0.000927117	0.00348647	-0.67202
F22B5.5	1.59173	2.10144	4.0944	0.00073756	0.00294146	-0.883242
R03H10.6	1.59154	0.270436	4.58584	0.000254629	0.00139128	0.405985
F58G1.3	1.59087	2.40714	4.90586	0.000128645	0.000874484	0.749349
C38C3.3	1.5906	2.05152	4.24747	0.000528774	0.00231848	-0.576554
F16C3.4	1.58942	-0.861162	3.43955	0.00307899	0.00842017	-1.72884
Y106G6H.13	1.58826	2.44519	4.75421	0.000177583	0.00108663	0.449547
T22B3.3	1.58611	2.1854	5.14801	7.72523e-05	0.00062158	1.32831
dod-19	1.58482	6.47507	6.03405	1.26735e-05	0.000177243	2.12323
aat-5	1.58404	2.02408	6.17659	9.56473e-06	0.000147226	3.47041
ttr-12	1.58377	0.632207	3.74963	0.00156503	0.00505666	-1.35674
Y57G11C.6	1.58287	1.33713	3.56631	0.00233551	0.0068253	-1.86662
T05F1.8	1.58265	2.21352	4.22955	0.000549743	0.00238762	-0.642977
Y54E2A.5	1.5821	-0.204548	4.13615	0.000673491	0.00276332	-0.376675
W03G11.4	1.58188	2.04524	8.2557	2.15358e-07	8.63499e-06	7.23437
spe-8	1.58124	1.36962	3.93776	0.00103778	0.003791	-1.08576
F26B1.8	1.58116	3.77985	4.90996	0.000127531	0.000870173	0.449157
Y47H9B.2	1.58094	0.771552	4.28774	0.000484543	0.00218804	-0.218703
T25B9.6	1.58058	2.16707	4.68989	0.000203731	0.00119246	0.329813
mpz-4	1.57926	1.44733	4.08081	0.000759706	0.0030104	-0.788067
ZK673.1	1.579	0.757491	4.72322	0.000189725	0.00113738	0.567599
C33F10.12	1.5782	2.59542	4.52342	0.000291195	0.00153475	-0.0922281
pph-2	1.57733	0.988018	3.36443	0.00362576	0.0095386	-2.20684
K09F6.6	1.5773	2.28566	8.69216	1.04366e-07	5.05158e-06	7.91758
F54C1.8	1.57714	0.676999	3.84336	0.00127531	0.00437993	-1.16568
nhr-210	1.577	1.48649	7.17217	1.44631e-06	3.59863e-05	5.37552
hdl-1	1.57569	1.78806	3.86457	0.00121756	0.00422406	-1.33205
Y69A2AR.19	1.57443	3.65741	5.17991	7.2267e-05	0.000589555	1.0437
mpz-3	1.57388	1.36666	3.35375	0.00371093	0.00971521	-2.28498
W03G1.2	1.57347	0.533311	3.47796	0.00283181	0.00790469	-1.87483
C15C6.2	1.57337	4.53192	4.30432	0.000467439	0.00213416	-1.10681
cyp-32B1	1.57287	-0.515144	4.44654	0.000343675	0.00172268	0.24878
Y54G2A.13	1.57283	2.19981	3.88918	0.00115386	0.00406758	-1.32134
T22C1.8	1.57123	2.59586	4.3386	0.000433983	0.00202382	-0.456207
C27A7.3	1.57113	0.905312	6.17699	9.55714e-06	0.000147226	3.59821
catp-4	1.57097	4.27581	5.88121	1.71889e-05	0.000219348	2.32472
cdr-2	1.57095	2.8902	5.82757	1.91429e-05	0.000236254	2.53681
kin-15	1.57024	2.72638	8.91475	7.27839e-08	3.91378e-06	8.2137
C25E10.4	1.57	-0.731306	3.40217	0.00334005	0.00895037	-1.84331
C28D4.7	1.56723	2.30048	3.748	0.00157062	0.0050681	-1.66745
nhr-43	1.56624	0.219382	5.13228	7.98397e-05	0.000635421	1.57849
trx-3	1.56575	-0.30323	3.94711	0.00101681	0.00373151	-0.828854
M70.3	1.56496	3.3983	4.21777	0.000563992	0.00243754	-0.968821
nhr-195	1.56492	-0.190567	3.67611	0.0018377	0.00567994	-1.38269
basl-1	1.56445	1.73335	4.49938	0.000306667	0.00158926	0.0232494
elo-4	1.56393	0.181713	3.90785	0.00110778	0.00395464	-0.928936
Y105C5B.18	1.56221	1.0592	4.2048	0.000580105	0.00249201	-0.422491
K07A1.5	1.56178	1.72172	3.89442	0.00114075	0.00403857	-1.22309
col-12	1.56146	5.14424	3.66192	0.00189552	0.00582184	-2.64676
T16A9.5	1.55993	3.8699	5.18808	7.10441e-05	0.000582985	0.991557
myo-1	1.55946	3.33353	4.74246	0.000182091	0.00110332	0.0416963
gipc-2	1.55923	6.04829	5.89912	1.65832e-05	0.000214716	1.96183
K06A5.2	1.55915	4.57081	4.73322	0.000185717	0.00111873	-0.156578
tre-3	1.55825	4.76459	13.3754	1.57297e-10	4.27989e-08	14.1156
DC2.5	1.55764	2.93699	7.33136	1.0827e-06	2.95501e-05	5.39994
F40G12.10	1.55725	2.274	3.83399	0.00130167	0.00444079	-1.52938
C02F5.5	1.55586	2.00214	4.81193	0.000157037	0.000996336	0.641922
gipc-1	1.55547	5.38897	6.35006	6.8159e-06	0.000115693	3.00634
Y106G6G.4	1.55479	3.61672	4.81197	0.000157022	0.000996336	0.236577
F31A3.3	1.55345	-0.377082	3.97217	0.000962718	0.00357907	-0.72579
F17C8.7	1.55289	3.06161	4.39586	0.000383425	0.00185659	-0.504003
irld-18	1.55282	0.472204	4.53876	0.000281744	0.00150028	0.341504
frk-1	1.55269	1.51114	3.96767	0.00097221	0.00360247	-1.00502
abts-3	1.55215	3.14349	7.17404	1.44138e-06	3.59863e-05	5.10085
Y51B9A.9	1.55115	0.668771	4.2997	0.00047214	0.00214704	-0.278281
fbxa-92	1.55092	0.435261	3.84379	0.00127409	0.00437805	-1.16286
F17E9.5	1.54987	4.26553	4.62558	0.000233817	0.00131752	-0.294551
B0252.5	1.5491	2.23995	3.35349	0.00371302	0.00971864	-2.52055
rmd-6	1.54839	2.67543	4.54487	0.000278063	0.00148576	-0.0717612
ZK1248.5	1.54778	2.0786	3.97934	0.000947765	0.00353834	-1.19347
T22B3.2	1.54751	3.76861	4.40308	0.000377485	0.001835	-0.690459
Y18H1A.10	1.54709	1.70722	4.4168	0.00036646	0.00179976	-0.148906
M162.5	1.54676	-0.0536318	3.33968	0.00382613	0.00993783	-2.07309
F27C1.1	1.54569	5.0613	5.06724	9.15143e-05	0.000691857	0.435212
cpna-5	1.54557	1.68316	7.01897	1.91731e-06	4.40769e-05	5.11142
spe-26	1.54332	2.30932	3.76093	0.00152688	0.00498804	-1.68728
clec-72	1.54247	0.0889617	4.49167	0.000311803	0.00160914	0.327819
Y119D3B.13	1.5424	3.00794	7.97074	3.50106e-07	1.25019e-05	6.56778
Y69E1A.1	1.53912	4.08502	5.16237	7.49668e-05	0.000605846	0.887472
C53D6.10	1.53862	0.825143	3.38458	0.00347034	0.0092178	-2.12521
C36E6.8	1.53827	-0.36182	3.64381	0.00197202	0.00601114	-1.42237
M01G12.14	1.53662	0.0894019	3.69225	0.00177403	0.00553607	-1.33874
F34D10.9	1.53409	1.63751	4.72134	0.000190488	0.00113916	0.524687
T05A7.6	1.534	3.65509	4.15317	0.000648998	0.00269044	-1.18294
pmp-1	1.53339	4.50287	8.71963	9.97939e-08	4.86829e-06	7.36506
Y38E10A.17	1.53299	4.66233	5.39927	4.58215e-05	0.000429197	1.22164
K02E2.6	1.5328	1.68636	7.12472	1.57775e-06	3.82068e-05	5.25608
fbxa-31	1.53241	1.09158	4.02626	0.000855591	0.00328631	-0.866426
F26F4.2	1.53179	2.21601	3.89906	0.00112925	0.00400932	-1.33785
Y39A1A.2	1.5314	-0.20512	3.50384	0.00267649	0.00757869	-1.66703
sss-1	1.53031	5.58898	5.06841	9.12896e-05	0.000691002	0.296158
C09B9.2	1.53028	2.20066	3.52854	0.00253613	0.00728213	-2.15632
ZK637.12	1.52902	1.93737	4.12584	0.000688771	0.00281001	-0.790755
Y51H4A.13	1.52894	1.04284	4.7148	0.000193171	0.0011491	0.599338
T09F5.10	1.52864	0.980567	3.90721	0.00110934	0.00395678	-1.08904
K10B2.2	1.52837	1.87847	4.77787	0.000168847	0.00104924	0.51365
F13B6.3	1.52831	2.38533	5.62428	2.88863e-05	0.00031233	2.2714
K04H4.5	1.52823	2.87517	4.42618	0.000359115	0.00177703	-0.347957
C43E11.5	1.52819	2.00825	3.84175	0.0012798	0.00439158	-1.41473
F38H4.4	1.52596	1.94255	3.90234	0.00112119	0.00398872	-1.29807
T20H4.2	1.52595	0.527735	3.47165	0.00287105	0.00798905	-1.90995
math-37	1.52591	-0.223072	3.61216	0.00211313	0.00633223	-1.44303
gsto-1	1.52562	2.08658	7.28356	1.18062e-06	3.13994e-05	5.48444
deg-1	1.52248	0.88296	6.30218	7.48099e-06	0.000123773	3.85145
C01C4.3	1.52226	1.65573	5.47638	3.90934e-05	0.000382325	2.04741
vap-1	1.52126	-0.219051	3.816	0.00135384	0.00457221	-1.0492
F26E4.5	1.52083	1.61585	3.76255	0.00152149	0.00497566	-1.47945
Y38C1AA.7	1.51997	3.85004	4.6234	0.000234908	0.00132007	-0.202984
C45E1.4	1.51995	-0.0753249	4.90015	0.00013021	0.000881658	1.1847
ZK622.1	1.51863	1.06122	3.55737	0.00238152	0.00691734	-1.84034
F44G3.7	1.5184	1.92191	4.20821	0.000575818	0.00247914	-0.626842
C27D6.3	1.51742	1.01039	3.34898	0.0037496	0.00978751	-2.15232
nhr-201	1.51618	0.0447071	4.60401	0.000244885	0.00135584	0.559706
K01H12.4	1.51604	2.79697	4.67859	0.000208717	0.00121077	0.197883
nlp-21	1.51594	0.859761	4.11766	0.000701141	0.00284291	-0.567521
C14C11.1	1.51571	3.12016	5.79949	2.02558e-05	0.00024631	2.46743
T23B3.5	1.51508	2.73824	4.71072	0.000194861	0.0011564	0.283711
K08A2.2	1.51462	1.34035	3.48347	0.00279804	0.0078409	-2.06409
F55A11.11	1.51447	2.17957	3.91176	0.00109837	0.00393577	-1.32889
C04G2.5	1.51419	0.632642	3.36104	0.00365259	0.00959819	-2.17056
C10G11.8	1.51038	5.18558	4.99804	0.000105868	0.000764904	0.24106
T20D4.11	1.5092	1.03366	5.57207	3.21325e-05	0.000338566	2.34482
R10E9.2	1.50848	4.42923	4.00936	0.000887707	0.00337669	-1.69218
C16D2.1	1.50824	0.490516	3.96474	0.000978451	0.0036173	-0.819051
cal-1	1.50759	1.14438	7.30594	1.13366e-06	3.06708e-05	5.67222
F01G10.5	1.50748	1.50124	3.48253	0.00280377	0.0078512	-2.10658
nhr-112	1.5066	0.534667	5.29919	5.637e-05	0.000499271	1.87058
Y65B4A.7	1.50461	-0.270765	4.02157	0.000864388	0.00330984	-0.586017
F49C12.15	1.50304	5.77063	5.38891	4.68127e-05	0.000433436	0.960237
Y40H4A.2	1.5017	1.42532	3.58887	0.00222334	0.00659235	-1.81264
C17H12.12	1.50147	3.70886	3.80078	0.00139958	0.00468582	-1.97944
ZK1055.6	1.50114	3.30809	7.60231	6.66587e-07	2.01456e-05	5.86107
C18G1.9	1.49983	1.89763	3.89734	0.0011335	0.00401776	-1.26343
C27B7.6	1.49879	1.36159	3.79801	0.00140809	0.00471048	-1.40119
K07F5.6	1.49766	1.10413	3.9786	0.000949305	0.00354112	-0.972492
Y55B1AR.4	1.49749	1.30558	3.89928	0.0011287	0.00400853	-1.13202
clec-5	1.49651	5.58497	5.01768	0.000101576	0.000740803	0.101646
F22E12.1	1.49222	4.22389	13.0375	2.3542e-10	5.32639e-08	13.8311
Y34B4A.5	1.49115	1.75557	6.42168	5.93308e-06	0.000104427	3.93507
Y51H4A.25	1.49021	1.50797	4.52682	0.000289072	0.00152615	-0.0113298
fbxa-219	1.49	0.149673	3.77286	0.0014876	0.00489586	-1.32502
C44B9.2	1.48955	0.759841	3.36755	0.00360126	0.00948218	-2.20193
C26B9.3	1.48938	-0.392501	3.74556	0.00157903	0.00508599	-1.2223
dmsr-7	1.48858	0.0527559	5.2207	6.6369e-05	0.000559055	1.811
ZC477.7	1.48806	2.28098	4.19849	0.000588113	0.002512	-0.71059
math-47	1.48786	1.05448	3.4476	0.00302549	0.00831977	-2.20532
R07E5.15	1.48662	2.70945	4.22147	0.000559472	0.00242308	-0.792701
F40F9.3	1.4846	2.71226	3.88684	0.00115977	0.00408375	-1.4583
K06A9.1	1.48381	3.16977	8.38603	1.73035e-07	7.29279e-06	7.19542
msp-38	1.48318	2.91634	3.76036	0.00152878	0.00499029	-1.77256
ssq-4	1.48304	6.56149	6.32558	7.14792e-06	0.000120176	2.7688
zip-1	1.48292	4.16625	12.2933	5.90291e-10	1.09169e-07	12.9192
ram-2	1.48211	4.37628	5.70092	2.47207e-05	0.000280535	1.77846
F13A7.1	1.48155	2.89841	4.05341	0.000806435	0.00313834	-1.20568
C33F10.1	1.48145	3.94758	4.54592	0.000277436	0.00148369	-0.435176
Y106G6G.1	1.48139	1.75435	4.38116	0.000395805	0.0018936	-0.202871
C26B2.2	1.48082	0.716834	3.96455	0.000978841	0.0036173	-0.941324
cnp-2	1.48023	3.87204	5.35457	5.02569e-05	0.000455881	1.30513
spe-9	1.47953	0.109006	3.58576	0.00223848	0.00662771	-1.64256
C33F10.11	1.47723	2.7923	3.92869	0.00105853	0.00383853	-1.45319
sid-5	1.47599	-0.507243	4.04569	0.00082011	0.0031786	-0.549781
C14C10.1	1.47551	3.57418	4.20687	0.000577503	0.00248374	-1.03916
R03G8.3	1.47394	1.92499	7.91408	3.86104e-07	1.34012e-05	6.63454
C04E12.2	1.47339	1.88683	6.39611	6.23381e-06	0.00010864	3.86371
tag-278	1.47222	3.06873	7.96126	3.55877e-07	1.25632e-05	6.52101
F36H12.3	1.46988	1.22377	3.54305	0.00245713	0.00709775	-1.88644
clec-175	1.4697	0.699977	3.78372	0.00145274	0.00481051	-1.26072
nkb-2	1.46955	2.47146	3.57531	0.0022901	0.00673229	-2.09367
T27C4.1	1.46869	1.2545	4.7312	0.000186521	0.00112302	0.596031
C50F7.3	1.46833	0.716933	3.62399	0.00205921	0.00620386	-1.5992
F32H2.7	1.46717	3.84697	4.23039	0.000548737	0.00238644	-1.05845
C54G4.3	1.46639	1.30508	3.33838	0.00383701	0.00995903	-2.34981
C04G2.2	1.46471	1.77184	3.49966	0.00270098	0.00763236	-2.08533
C25G4.8	1.46451	0.304704	3.43803	0.0030892	0.0084369	-1.90264
ZK1055.7	1.46321	4.94319	7.33146	1.08249e-06	2.95501e-05	4.97567
lgc-28	1.4629	1.40003	5.35048	5.06843e-05	0.00045875	1.858
Y38H8A.4	1.46142	1.72331	3.95588	0.000997537	0.00367981	-1.11932
F21D12.3	1.46128	1.43443	4.34439	0.000428574	0.00200952	-0.248829
M88.3	1.46112	1.34143	3.68916	0.00178605	0.00556055	-1.59972
fbxa-209	1.46021	-0.284829	3.39154	0.00341818	0.00911245	-1.98741
ssp-35	1.45872	1.87719	4.66446	0.000215128	0.00123926	0.363208
galt-1	1.4578	0.379363	4.95035	0.000117084	0.000820583	1.18484
C24D10.2	1.45739	1.14002	3.47821	0.00283031	0.00790454	-1.95683
C15H7.3	1.45717	2.09043	4.66542	0.000214685	0.00123728	0.310505
pbo-5	1.45642	2.16435	5.56242	3.27723e-05	0.000342685	2.1889
Y43F8C.9	1.45608	0.84846	3.54526	0.00244532	0.00707612	-1.79373
ZK1010.5	1.45591	3.27106	3.99813	0.000909716	0.00343563	-1.45259
faah-1	1.45573	4.63592	7.35322	1.04075e-06	2.86578e-05	5.00567
msp-56	1.4554	4.31916	4.87537	0.000137236	0.000914732	0.243874
sqt-3	1.45398	1.90508	4.94205	0.000119158	0.000829708	0.822655
Y51H7C.9	1.45322	1.90107	3.74158	0.0015928	0.00511436	-1.60177
F26A1.3	1.45291	1.10083	3.44849	0.00301963	0.00830917	-2.05393
ZC190.4	1.4528	2.95064	6.02735	1.28431e-05	0.000178402	2.92858
F53B2.8	1.45243	1.58262	3.40447	0.00332338	0.00891342	-2.31404
D2062.7	1.4523	1.54375	3.56583	0.00233798	0.00683092	-1.865
F58E6.5	1.45209	3.14289	4.02354	0.000860681	0.00330029	-1.31321
F10E9.2	1.44923	0.980893	3.93598	0.00104181	0.0037979	-0.993118
C08F8.6	1.44831	2.6533	4.30457	0.000467178	0.00213416	-0.610467
col-113	1.4478	0.232795	3.99743	0.000911113	0.00343985	-0.765009
F20H11.4	1.44719	2.3347	3.73292	0.00162322	0.00518118	-1.72217
ttr-14	1.44697	5.33261	5.88553	1.70408e-05	0.000218358	2.01743
D1044.1	1.44587	2.05628	5.43933	4.21894e-05	0.000406191	1.91751
T04F3.3	1.44517	1.98191	4.28457	0.000487877	0.00219669	-0.473709
sul-1	1.44388	0.492718	3.38166	0.00349245	0.00926856	-2.05553
C34F11.5	1.44379	3.49668	4.22083	0.000560254	0.00242562	-0.989313
K05C4.9	1.44281	-0.396358	4.14644	0.000658582	0.00272198	-0.384931
clec-67	1.4428	1.31736	4.22413	0.000556253	0.00241071	-0.432156
F08A7.1	1.44256	-0.370228	3.71287	0.00169591	0.0053403	-1.32169
F21H7.5	1.44195	4.78366	4.72933	0.000187266	0.00112696	-0.250838
C04G2.9	1.44172	5.56432	4.86396	0.000140598	0.000928748	-0.0905489
ZK512.8	1.44082	1.8423	4.89801	0.000130804	0.000884709	0.891375
set-30	1.44078	3.54216	6.94485	2.20002e-06	4.91179e-05	4.5157
F54H5.3	1.44059	0.826342	3.60886	0.00212837	0.00637483	-1.69955
T25G12.6	1.4401	2.68365	6.03024	1.27696e-05	0.000177934	2.9796
C48B4.1	1.43925	4.27089	3.59876	0.00217586	0.00648882	-2.66947
B0244.9	1.43742	0.176913	3.40703	0.00330488	0.00887148	-1.93546
F19B2.5	1.43697	3.90198	5.67697	2.59514e-05	0.000290456	1.99953
C32D5.6	1.43632	3.24002	9.15596	4.95833e-08	2.95619e-06	8.51608
T22B11.4	1.43622	1.92625	5.44061	4.20777e-05	0.000405431	1.85149
nhr-106	1.43387	0.959128	5.37743	4.79361e-05	0.000439332	1.93726
tmd-2	1.43371	2.44828	6.1138	1.08234e-05	0.000159564	3.19836
T15B12.2	1.43342	1.52096	3.9148	0.00109111	0.00392222	-1.18755
F59E11.7	1.4328	-1.14076	3.54308	0.00245696	0.00709775	-1.5964
Y75B7AL.2	1.42981	-0.710971	3.54072	0.00246962	0.00712148	-1.61117
C24A1.3	1.42898	3.76485	9.53994	2.72917e-08	1.85808e-06	8.97996
nhl-1	1.42864	3.42776	8.21959	2.28902e-07	9.01241e-06	6.92396
W03D8.9	1.42691	4.30675	4.49488	0.000309654	0.00160272	-0.620776
C41G7.8	1.42676	-0.267205	3.66888	0.00186693	0.00575243	-1.38754
F36D3.4	1.42653	2.90215	4.10916	0.000714224	0.00287736	-1.02618
tbc-8	1.42629	1.94495	7.5096	7.86059e-07	2.27041e-05	5.92313
F28H7.3	1.4262	6.5326	13.1737	1.99906e-10	4.95406e-08	13.6179
acdh-8	1.42417	3.51507	4.29189	0.000480201	0.00217716	-0.825404
snf-5	1.42173	4.2548	4.08965	0.000745229	0.00296536	-1.46204
F32B5.1	1.42165	4.00893	5.63042	2.85271e-05	0.000309526	1.83608
B0280.11	1.42122	1.35166	3.52661	0.00254686	0.00729836	-1.95134
W01B6.2	1.42043	2.84068	3.45526	0.00297541	0.0082112	-2.52033
F59C6.14	1.42032	1.00203	3.6611	0.00189893	0.0058256	-1.70634
W02B12.12	1.41796	3.99009	4.16264	0.000635774	0.00264536	-1.2604
ZC581.2	1.4174	1.03649	3.42993	0.00314421	0.00854749	-2.08367
nep-8	1.4165	1.34758	3.466	0.00290661	0.00806685	-2.0608
C07E3.3	1.41639	1.65917	4.35301	0.000420651	0.00198261	-0.311006
zig-6	1.41614	1.33743	3.4452	0.00304137	0.00835017	-2.11816
cdh-10	1.41507	1.19445	5.48481	3.84215e-05	0.000379307	2.16467
K04G2.4	1.4144	2.5614	3.49043	0.00275587	0.00775562	-2.35251
K09F6.9	1.41283	2.61327	8.19305	2.39427e-07	9.27105e-06	7.03636
Y69H2.10	1.41235	-0.665596	3.81682	0.00135141	0.00456816	-1.0038
hum-6	1.40848	3.56811	7.42136	9.20573e-07	2.58658e-05	5.4353
K02F6.3	1.40832	2.94256	5.10573	8.4409e-05	0.000656156	1.07469
nhr-98	1.40809	0.812334	5.61241	2.9593e-05	0.000317183	2.49135
Y18D10A.21	1.40784	0.450983	3.61975	0.00207839	0.00624777	-1.57684
C31H5.6	1.40697	4.36969	10.4188	7.39917e-09	7.76975e-07	10.1595
Y49E10.18	1.40691	4.36661	9.20313	4.60342e-08	2.82381e-06	8.22891
F54E2.1	1.40652	5.37531	7.09204	1.67545e-06	3.98475e-05	4.37474
C04F12.7	1.40495	5.34315	4.68936	0.000203965	0.00119326	-0.478354
K09C6.7	1.4041	3.19027	3.49592	0.00272309	0.00768671	-2.45785
F55H12.5	1.40343	2.12022	3.9059	0.0011125	0.00396464	-1.36053
ent-3	1.40218	2.24404	3.5886	0.00222461	0.00659296	-2.03023
D2096.13	1.40081	0.126896	4.47867	0.000320663	0.00164119	0.223381
K09A9.6	1.39991	3.76974	8.62199	1.17069e-07	5.45341e-06	7.57648
Y67A6A.1	1.39903	0.352087	3.79399	0.00142049	0.00473715	-1.20227
R02F2.2	1.39789	1.17905	5.6254	2.88201e-05	0.000311886	2.43658
pgp-9	1.39781	4.42993	8.44439	1.56996e-07	6.77818e-06	7.04136
F41G3.5	1.39751	1.65002	3.48264	0.0028031	0.0078511	-2.10815
snf-11	1.39748	2.11083	6.97092	2.09596e-06	4.73061e-05	4.96103
K09F6.3	1.39573	3.2945	4.30111	0.000470699	0.00214349	-0.764889
ZK1098.6	1.3957	0.547418	3.57103	0.00231159	0.00678243	-1.71944
Y50D4B.2	1.39462	0.572951	3.60176	0.00216164	0.0064542	-1.6372
col-142	1.39392	7.56444	8.16063	2.52968e-07	9.56117e-06	6.15267
npr-17	1.39197	-0.132397	4.18822	0.000601385	0.002545	-0.285978
B0554.5	1.3901	-0.28293	3.526	0.00255023	0.00730466	-1.63528
nhr-117	1.39007	1.02175	5.02264	0.000100519	0.000736127	1.25102
lact-4	1.39002	3.5423	8.77119	9.17672e-08	4.54835e-06	7.86489
H34I24.1	1.39001	0.751802	4.13364	0.000677168	0.00277657	-0.501283
math-22	1.38988	1.9354	6.07606	1.16613e-05	0.000166706	3.258
F10A3.4	1.3892	2.08329	6.1722	9.64751e-06	0.000148315	3.43125
nhr-130	1.38828	1.78007	5.84049	1.86522e-05	0.000232047	2.70671
tag-164	1.38749	1.93335	4.29085	0.000481285	0.00218048	-0.462949
C32E12.1	1.3867	2.21861	3.48228	0.00280532	0.0078532	-2.22819
F57F4.1	1.38566	2.33927	3.42646	0.00316803	0.00859161	-2.39091
trpl-2	1.38504	1.63464	5.80414	2.0067e-05	0.000244494	2.72686
F26D2.10	1.38464	1.86726	3.43786	0.00309035	0.00843821	-2.31703
Y43C5B.3	1.38345	2.41199	4.40721	0.000374131	0.00182586	-0.307563
C48E7.6	1.38296	2.25649	7.0745	1.73044e-06	4.07122e-05	5.09186
Y71F9AL.2	1.38226	2.16653	4.03659	0.000836537	0.00322612	-1.05856
C02G6.1	1.38068	1.89494	5.84685	1.84152e-05	0.000230255	2.76984
nhr-212	1.38042	1.08487	4.83698	0.00014889	0.000962889	0.788541
F42A9.7	1.38004	1.57417	3.81085	0.00136915	0.00460759	-1.41246
Y43C5A.2	1.3796	5.89273	10.2698	9.17875e-09	8.68806e-07	9.68645
hsp-70	1.37857	3.10351	3.91849	0.00108236	0.00390098	-1.40843
R10E8.1	1.37831	2.63391	7.12303	1.58266e-06	3.82275e-05	5.0858
nspd-1	1.37687	1.00487	3.50468	0.0026716	0.00757238	-1.88057
Y71H2AM.15	1.37608	0.836024	3.87315	0.00119498	0.00416981	-1.16374
D2045.5	1.37542	0.860958	4.54268	0.000279378	0.00149086	0.284824
C34D4.3	1.37442	2.47914	3.61705	0.00209065	0.00627659	-1.99712
ZK858.8	1.37422	1.71012	4.0414	0.00082782	0.00320347	-0.919712
fbxa-3	1.37239	-0.797702	3.43553	0.00310609	0.00847014	-1.88259
set-18	1.36856	3.42786	5.13266	7.97758e-05	0.000635421	0.976691
csp-2	1.36852	1.31136	4.71934	0.000191305	0.00114224	0.642011
C25G4.6	1.36817	3.84133	3.63625	0.00200482	0.00607971	-2.35364
F53B6.4	1.36752	4.75054	4.46473	0.000330444	0.00167466	-0.782772
tat-2	1.36727	3.20825	4.14287	0.000663708	0.00273677	-1.14656
ilys-4	1.36684	-0.203214	3.62182	0.00206899	0.00622556	-1.47354
ssq-1	1.36567	5.85301	5.19879	6.94736e-05	0.000575432	0.553772
T27E7.1	1.36484	3.6431	3.79722	0.00141051	0.00471351	-1.94359
bed-3	1.36408	-0.154541	3.76766	0.0015046	0.00492954	-1.20446
trpa-2	1.36405	0.897872	4.42602	0.000359236	0.00177703	-0.031345
F14D7.7	1.36221	0.559967	4.0312	0.000846438	0.00325923	-0.771539
T13C2.3	1.36139	0.951332	4.97437	0.000111292	0.000793911	1.18885
ssq-3	1.36093	4.66704	4.33557	0.000436839	0.00203262	-1.04793
msd-3	1.35889	2.84095	4.10793	0.000716147	0.00287923	-1.03487
msd-1	1.35889	2.84095	4.10793	0.000716147	0.00287923	-1.03487
ric-19	1.35769	1.75237	6.09589	1.12132e-05	0.000162913	3.2922
Y71G12B.30	1.35736	1.80865	4.01095	0.000884641	0.0033728	-1.00792
C49C8.5	1.35731	4.70555	5.75546	2.21375e-05	0.000260252	1.83837
sams-5	1.35724	3.64867	3.73506	0.00161564	0.0051663	-2.06905
F56B3.6	1.35591	2.15165	4.00662	0.000893028	0.00338706	-1.12279
F46C5.6	1.35519	2.92764	8.48601	1.46509e-07	6.46048e-06	7.45851
ZK795.2	1.35473	2.25989	3.97133	0.000964484	0.00358456	-1.22682
B0280.2	1.35469	0.92978	4.41771	0.000365745	0.00179768	0.0797349
M28.9	1.35406	3.17808	4.22985	0.000549391	0.00238692	-0.845494
F14F7.5	1.35381	-0.220583	3.9133	0.00109468	0.00392822	-0.884131
ncx-2	1.35378	4.63135	10.2935	8.86802e-09	8.68806e-07	10.0043
fbxa-38	1.35272	0.393532	4.13553	0.000674391	0.0027661	-0.532752
msp-53	1.35264	4.35711	4.40599	0.000375118	0.00182923	-0.792382
C45G9.9	1.35249	3.68859	4.19865	0.000587903	0.00251197	-1.08029
F21G4.5	1.35056	0.592192	3.71718	0.00168	0.00530181	-1.37169
tbb-6	1.35055	3.38424	3.73943	0.0016003	0.00513314	-2.12989
ZC317.6	1.35035	2.40154	3.60551	0.00214399	0.00640921	-2.04295
mig-17	1.35002	1.95332	5.59781	3.04871e-05	0.000323985	2.23492
cdh-5	1.34845	4.27165	3.99564	0.000914677	0.00345074	-1.68594
math-3	1.34662	3.67739	6.99074	2.02028e-06	4.61018e-05	4.53196
Y59E9AR.1	1.34584	4.65347	4.53382	0.00028475	0.00151256	-0.596432
Y59E9AR.7	1.34584	4.65347	4.53382	0.00028475	0.00151256	-0.596432
msp-81	1.34491	4.51296	4.85694	0.000142708	0.000936596	0.13919
T25G12.3	1.34392	2.12732	5.19291	7.03316e-05	0.000580097	1.39134
T28A11.2	1.3437	3.30162	9.1096	5.33508e-08	3.14795e-06	8.42266
ikb-1	1.34351	2.07138	6.95982	2.13965e-06	4.79805e-05	4.89898
col-92	1.34276	7.13038	4.88924	0.000133257	0.00089641	-0.285542
C34F11.2	1.3425	1.07765	3.63558	0.00200776	0.0060812	-1.61424
ssp-16	1.34173	1.76253	4.26321	0.000511012	0.00226708	-0.508715
Y37E11AL.2	1.34088	1.7137	3.84042	0.00128352	0.00439705	-1.35646
clec-63	1.33982	9.2354	14.9974	2.53953e-11	1.43033e-08	15.7656
cpr-4	1.33858	7.47313	8.65946	1.10097e-07	5.23021e-06	7.00136
klp-11	1.33842	1.87916	4.03041	0.000847892	0.00326345	-1.08579
cyp-36A1	1.33794	2.61306	7.03516	1.86078e-06	4.3097e-05	4.96634
Y43F8C.5	1.33748	1.54596	3.46221	0.00293074	0.00811323	-2.10322
F39E9.22	1.33643	0.573212	3.75192	0.00155723	0.00504197	-1.43336
htas-1	1.33545	2.26892	3.72149	0.00166427	0.00526608	-1.76431
ssu-2	1.33481	0.176843	3.43176	0.00313172	0.00852672	-1.96219
H27M09.5	1.33469	1.14207	3.57059	0.00231383	0.00678436	-1.77333
sid-2	1.33129	3.08828	7.15793	1.48453e-06	3.65702e-05	5.04275
eef-1A.2	1.32908	8.1778	11.8378	1.05972e-09	1.73327e-07	11.8507
C39H7.1	1.32826	4.23308	3.97503	0.000956723	0.00356212	-1.70917
T11A5.6	1.32817	1.22258	5.27485	5.92929e-05	0.000519956	1.77078
T23F11.2	1.32614	2.42996	3.71029	0.00170547	0.00536359	-1.82239
Y47G6A.3	1.32565	1.01788	3.86234	0.00122352	0.00423956	-1.17877
ZK484.5	1.32415	3.28961	3.77237	0.0014892	0.00489981	-1.88548
Y53C10A.10	1.32377	2.05412	3.58234	0.00225523	0.00666184	-1.96183
rab-3	1.32364	1.69865	4.45727	0.000335809	0.00169216	-0.0199973
C49G7.10	1.32313	2.46348	5.8869	1.6994e-05	0.000218141	2.72737
nep-12	1.32202	0.402362	3.37143	0.00357104	0.00942973	-2.1024
oac-9	1.32175	2.16118	4.35044	0.000423004	0.00199219	-0.346438
ctg-2	1.32174	3.00165	5.77466	2.12955e-05	0.000254419	2.39319
nspd-2	1.32049	1.86141	3.56674	0.00233334	0.00682296	-1.94561
gur-4	1.32015	-0.359997	3.89267	0.0011451	0.0040459	-0.872748
F14D2.19	1.31809	0.194321	3.80401	0.00138974	0.00466548	-1.13227
ttn-1	1.3179	6.21748	7.83981	4.39239e-07	1.47098e-05	5.66344
gsp-4	1.31784	3.8766	4.28578	0.000486604	0.00219255	-0.97382
E02C12.8	1.3174	0.765918	4.46713	0.000328743	0.00166941	0.0463088
aldo-1	1.31374	6.18245	10.1689	1.06342e-08	9.63871e-07	9.5039
ssp-10	1.31325	2.24042	3.55794	0.00237859	0.00691694	-2.07304
C55A6.3	1.31304	1.36353	3.8928	0.00114479	0.0040459	-1.16958
Y71H2AM.10	1.31269	1.92552	7.96305	3.54779e-07	1.25632e-05	6.75559
W05H12.1	1.3125	1.48214	4.99017	0.000107641	0.000773366	1.12389
sorb-1	1.31191	2.79761	7.59975	6.69623e-07	2.01881e-05	5.91542
T01E8.8	1.31186	2.87303	6.89525	2.41314e-06	5.23663e-05	4.62066
ndx-1	1.31149	1.46489	5.23769	6.40597e-05	0.00054667	1.57887
M04C3.1	1.31079	5.44236	9.45601	3.10511e-08	2.05751e-06	8.48605
W06D4.3	1.31065	0.246528	3.81678	0.00135153	0.00456816	-1.1446
F09F9.1	1.30963	0.560268	4.06031	0.000794409	0.00310914	-0.708603
pbo-4	1.30874	4.19046	5.81857	1.94926e-05	0.000238669	2.08467
C27D8.2	1.30869	2.91919	4.12386	0.000691734	0.00281771	-1.03949
Y71G12B.17	1.30811	1.28282	3.88521	0.00116391	0.00409251	-1.18677
T21G5.4	1.3081	3.54124	3.57968	0.00226836	0.00668424	-2.38194
pqn-48	1.30743	2.95031	9.92214	1.53138e-08	1.23488e-06	9.75977
C42D8.1	1.30615	1.7598	5.41847	4.4042e-05	0.000417859	1.90984
K12B6.9	1.30429	1.30955	5.2146	6.72189e-05	0.000563538	1.53826
C04E6.5	1.30101	0.887602	3.60394	0.00215139	0.00642824	-1.7129
mec-18	1.30047	0.796943	4.58579	0.000254654	0.00139128	0.410508
col-159	1.29932	7.46029	5.8695	1.75972e-05	0.000222791	1.75774
nhr-226	1.29852	1.26619	3.81843	0.00134665	0.00455785	-1.30308
msp-113	1.29472	4.65063	3.92293	0.00107191	0.00387682	-1.92724
T05F1.11	1.29442	0.560321	4.05667	0.000800721	0.00312693	-0.794101
T21G5.1	1.29129	1.50598	3.43911	0.00308199	0.00842465	-2.17627
F56D2.5	1.29126	2.07243	7.57385	7.011e-07	2.0747e-05	6.05116
T19D2.1	1.29103	2.62724	4.00901	0.000888388	0.00337669	-1.32241
del-9	1.29023	0.029952	3.54055	0.00247055	0.00712251	-1.6723
F21C10.3	1.28974	0.0329372	4.4169	0.000366386	0.00179976	0.174419
btb-9	1.28807	1.43034	5.68064	2.57587e-05	0.000289108	2.49554
twk-42	1.28798	1.98949	5.304	5.58104e-05	0.000495732	1.67762
F44A2.5	1.28722	2.56305	7.54105	7.43213e-07	2.18226e-05	5.8945
C01G10.1	1.2869	1.09977	3.71254	0.00169713	0.00534277	-1.47028
C27D8.1	1.28678	2.91098	3.73165	0.00162774	0.00519293	-1.89752
Y45G5AM.3	1.28594	3.35617	6.53926	4.73194e-06	8.89519e-05	3.83649
tni-1	1.28508	4.60742	6.16842	9.71962e-06	0.000149147	2.76188
F53G12.8	1.28441	1.72413	4.17055	0.000624927	0.00261692	-0.637375
F58F9.3	1.28317	3.65575	6.5239	4.87333e-06	9.08051e-05	3.81291
C54D10.3	1.28151	2.07436	3.51218	0.00262827	0.00748069	-2.29797
Y41D4A.7	1.27974	0.163874	3.41172	0.0032713	0.00880423	-1.99179
fbxa-79	1.27898	1.05276	4.573	0.00026175	0.00142127	0.246108
T16A9.3	1.27787	1.01678	3.71336	0.00169408	0.00533675	-1.53556
C28A5.6	1.27708	3.36347	4.26187	0.000512502	0.00227044	-0.894976
cka-2	1.27616	1.96679	5.45721	4.06647e-05	0.000394269	1.98715
fbxa-61	1.27573	0.106203	4.02352	0.000860727	0.00330029	-0.731561
T03F6.6	1.27518	1.78035	3.76788	0.00150389	0.00492852	-1.54694
ssp-34	1.27487	1.9563	3.41607	0.00324053	0.00874229	-2.32053
F46A8.11	1.27446	-0.820871	3.53984	0.00247438	0.00712692	-1.63409
ssq-2	1.27418	6.39902	5.75586	2.21195e-05	0.000260252	1.62143
Y69E1A.2	1.27239	5.14488	3.92357	0.00107041	0.00387253	-2.03137
msp-51	1.27185	4.70704	4.16967	0.000626134	0.00261932	-1.39656
fhod-1	1.27165	4.20242	7.64498	6.18115e-07	1.88647e-05	5.70834
F01D5.8	1.27083	1.9534	5.13141	7.9986e-05	0.000635732	1.25967
nhr-225	1.26574	-0.151746	3.4113	0.00327436	0.00880736	-1.92998
cor-1	1.26547	4.06525	7.89814	3.96917e-07	1.36997e-05	6.19002
nhr-183	1.26481	0.576045	4.11268	0.000708779	0.00286261	-0.556478
Y18H1A.1	1.26174	2.16034	3.44179	0.00306399	0.00839486	-2.31853
R09E10.2	1.25902	0.640693	3.49076	0.00275393	0.00775369	-1.86756
fbxa-29	1.25849	0.24696	4.45426	0.000337996	0.00170179	0.111125
K06G5.1	1.25791	7.28543	9.19196	4.68499e-08	2.85969e-06	7.89483
msp-57	1.25764	4.64549	4.18732	0.000602559	0.00254562	-1.36708
lgc-26	1.25645	2.19842	6.19002	9.31567e-06	0.000144831	3.38947
F36G3.1	1.25623	4.41269	8.69487	1.03905e-07	5.04898e-06	7.43411
F54C8.1	1.25521	2.09902	3.93569	0.00104248	0.0037981	-1.28683
fbxa-60	1.25459	3.12121	5.40831	4.49749e-05	0.000422825	1.45267
twk-24	1.25431	2.36121	7.93903	3.69801e-07	1.29076e-05	6.6417
F47B8.3	1.25392	0.929665	3.86908	0.00120564	0.00419402	-1.19436
F36A2.14	1.25288	2.27539	3.78611	0.00144516	0.00479415	-1.61779
nhr-179	1.25121	0.258546	4.31062	0.0004611	0.00211611	-0.180361
C18B12.2	1.25063	0.196212	3.99356	0.000918821	0.00346263	-0.802155
C33D9.13	1.24981	1.11452	4.10427	0.000721874	0.00289193	-0.71137
C48B6.4	1.24896	2.21268	4.33598	0.000436455	0.00203171	-0.423254
syx-2	1.24868	1.08492	4.75344	0.000177875	0.00108687	0.698107
spe-4	1.24759	2.15002	3.55205	0.00240934	0.00698531	-2.12243
lev-1	1.24752	1.69966	4.95289	0.000116457	0.000818505	0.9848
msp-19	1.24704	4.85217	4.05437	0.000804747	0.0031368	-1.70551
T05B11.1	1.24693	3.30934	7.28448	1.17864e-06	3.13994e-05	5.19745
dur-1	1.24665	3.18123	5.61748	2.9289e-05	0.000314489	1.99379
F21D5.3	1.24646	4.66321	11.3215	2.10253e-09	2.80191e-07	11.4144
rmd-3	1.24463	3.78577	4.19368	0.000594289	0.00252473	-1.12981
B0379.7	1.24456	3.33626	3.47363	0.0028587	0.00796002	-2.55798
gst-39	1.24437	2.89616	5.36928	4.87504e-05	0.000445476	1.6118
C42C1.9	1.24266	1.71202	3.40412	0.00332588	0.00891626	-2.28207
C51E3.9	1.24183	3.51275	8.93218	7.07768e-08	3.84647e-06	8.06515
C32E12.4	1.24077	3.74042	9.99369	1.37681e-08	1.14497e-06	9.72767
rbf-1	1.23995	1.85282	6.13689	1.03419e-05	0.000154837	3.32518
R07E3.6	1.23993	-0.0404568	3.7882	0.00143858	0.00477767	-1.26414
clp-6	1.23734	3.21316	4.34958	0.000423785	0.00199435	-0.692732
fbxa-51	1.23663	1.50155	5.07395	9.02332e-05	0.000685275	1.19663
aqp-2	1.23638	4.60048	7.41876	9.24892e-07	2.59284e-05	5.17738
gst-20	1.23624	2.37427	4.59248	0.000251023	0.00137814	0.0862604
fbxa-63	1.23502	1.00008	4.30682	0.000464912	0.00212798	-0.347217
F21F8.11	1.23498	2.88763	7.14242	1.52732e-06	3.73276e-05	5.05467
tyr-2	1.23477	3.17964	4.77225	0.000170882	0.00105889	0.247912
W04B5.3	1.2336	5.39314	6.87472	2.5075e-06	5.41029e-05	3.92176
arrd-7	1.23169	3.15388	6.9637	2.12425e-06	4.77705e-05	4.67272
C05D9.3	1.231	3.69998	6.6889	3.5579e-06	7.13364e-05	4.06415
cln-3.3	1.23077	1.67195	4.45783	0.000335402	0.00169079	-0.155705
msp-36	1.229	4.86653	4.16027	0.000639065	0.00265727	-1.47214
ifb-2	1.22816	7.3392	6.39095	6.29641e-06	0.000109577	2.80419
ddo-2	1.22674	4.16956	6.58059	4.37225e-06	8.30928e-05	3.60924
Y57G11C.5	1.22656	2.41868	3.8692	0.00120533	0.00419402	-1.53157
F32A7.5	1.22451	5.70889	13.1005	2.18227e-10	5.20009e-08	13.6164
unc-38	1.22433	0.50098	3.82221	0.00133559	0.00452661	-1.16996
F53C11.1	1.22389	3.99856	5.2864	5.78877e-05	0.000509437	1.05641
trim-9	1.22385	2.59991	7.57215	7.03231e-07	2.0747e-05	5.95496
let-756	1.22302	2.26221	4.21172	0.000571447	0.00246374	-0.717437
fbxa-156	1.22293	3.48553	5.19123	7.05778e-05	0.000581083	0.937506
tsp-7	1.22293	-0.0577223	3.48282	0.00280202	0.00784983	-1.74403
K06A9.2	1.22247	0.961925	4.21816	0.00056351	0.00243754	-0.471563
F13D11.3	1.22095	1.0381	5.16812	7.40701e-05	0.000600671	1.4934
F42G2.5	1.22002	1.33518	5.05802	9.33058e-05	0.000701272	1.25163
msd-2	1.21977	3.82157	3.89696	0.00113444	0.00401968	-1.74606
jph-1	1.21952	4.23358	8.67384	1.07538e-07	5.14479e-06	7.51479
tag-241	1.21856	3.53042	8.90078	7.44365e-08	3.95855e-06	8.04286
shl-1	1.21812	0.868427	3.70632	0.00172036	0.00539944	-1.53092
C31C9.6	1.21691	2.22373	4.44163	0.000347335	0.00173542	-0.347859
C05D12.1	1.21681	0.81253	3.75688	0.00154046	0.00501402	-1.36931
T24E12.10	1.2166	0.561186	4.23394	0.00054453	0.00237329	-0.368274
myo-3	1.21599	7.26789	8.94931	6.88608e-08	3.81541e-06	7.49527
msp-142	1.21443	2.86238	3.60663	0.00213878	0.00639981	-2.11316
best-26	1.21383	0.0946934	3.54265	0.00245925	0.00709987	-1.70278
ZC116.3	1.21222	3.20487	6.66925	3.69301e-06	7.30991e-05	4.09095
msp-33	1.21144	4.43397	3.78081	0.00146198	0.00483335	-2.17683
F42C5.5	1.21101	1.76337	3.35659	0.00368812	0.00966666	-2.40384
arrd-17	1.20895	2.7989	5.82149	1.93784e-05	0.000237998	2.51727
F22B7.9	1.20661	0.817258	4.30038	0.000471439	0.00214528	-0.247621
wht-6	1.20546	2.48966	4.4144	0.000368368	0.00180505	-0.374209
fkb-5	1.20537	3.53628	7.46469	8.51752e-07	2.43181e-05	5.62659
ZC328.2	1.20503	2.21581	5.64537	2.76723e-05	0.00030344	2.30586
Y53F4B.19	1.205	2.2781	3.47059	0.00287769	0.00799854	-2.32639
msp-40	1.20418	4.47766	3.83837	0.00128927	0.00440945	-2.06796
T28F3.4	1.20406	3.59529	8.39193	1.71339e-07	7.24596e-06	7.15175
Y54F10BM.3	1.2025	1.76431	3.60327	0.00215453	0.00643606	-1.96843
Y53F4B.1	1.20113	0.740186	3.43133	0.0031346	0.00853081	-2.14161
zak-1	1.20028	2.74049	5.89303	1.67867e-05	0.000216671	2.64597
msp-45	1.20016	4.34332	3.4861	0.00278204	0.00780622	-2.81278
F09F7.5	1.20013	4.19276	6.84562	2.6479e-06	5.60856e-05	4.17472
msp-31	1.20007	4.72717	3.92109	0.00107622	0.00388903	-1.94314
sod-3	1.19825	0.934608	4.86538	0.000140174	0.000928557	0.848474
lact-1	1.19702	3.06647	6.68371	3.59306e-06	7.18091e-05	4.19123
alp-1	1.19651	6.13862	9.14553	5.04058e-08	2.98841e-06	7.89324
fbxa-105	1.19306	0.711048	3.66723	0.00187367	0.00576955	-1.64956
pck-1	1.1926	6.25549	13.3849	1.55541e-10	4.27989e-08	13.9092
Y97E10AR.2	1.19232	1.04025	3.78978	0.00143364	0.00476636	-1.37544
F18A11.5	1.19183	0.527915	3.83341	0.0013033	0.00444515	-1.19612
F18E3.13	1.19141	1.49951	4.34433	0.000428631	0.00200952	-0.328411
Y43F8B.11	1.19042	0.0796966	3.72519	0.00165088	0.00523308	-1.36436
cls-1	1.18965	4.82089	6.96674	2.1123e-06	4.75882e-05	4.24761
ugt-16	1.18837	3.03559	4.54895	0.000275633	0.00147723	-0.200271
C25F9.10	1.18767	0.410164	3.36984	0.00358339	0.00944519	-2.17313
msp-65	1.1873	3.26891	3.47808	0.00283111	0.00790454	-2.50469
F19B2.6	1.18666	2.03876	5.64552	2.7664e-05	0.00030344	2.33379
Y69A2AL.2	1.18646	2.98214	7.05357	1.79856e-06	4.19699e-05	4.88263
nlg-1	1.18639	2.67127	3.58244	0.00225472	0.00666184	-2.21316
F10C2.3	1.18612	0.952001	3.95107	0.00100807	0.00370543	-1.02474
Y57A10A.23	1.18498	3.69711	8.68304	1.05933e-07	5.08765e-06	7.63833
btb-16	1.18261	1.10895	4.37596	0.000400281	0.00190838	-0.271045
dsc-4	1.1825	6.08064	11.0123	3.20668e-09	4.01353e-07	10.7416
C07D10.1	1.18071	0.64066	3.51449	0.00261505	0.00745242	-1.8739
acs-16	1.18013	1.47817	4.97499	0.000111145	0.000793319	1.03448
dgat-2	1.18001	3.43464	8.96613	6.70311e-08	3.75143e-06	8.13384
tmc-1	1.17888	1.89087	4.86859	0.000139222	0.000924989	0.74934
ifc-2	1.17787	6.91735	7.71537	5.46031e-07	1.71288e-05	5.34125
F21A3.11	1.17758	2.41285	5.06537	9.18745e-05	0.000693733	0.864596
C01B9.1	1.17733	2.54773	8.07315	2.93656e-07	1.07654e-05	6.75671
egl-20	1.17699	1.67668	4.63104	0.000231096	0.0013081	0.314175
Y75B8A.28	1.17666	1.7866	4.26196	0.000512404	0.00227044	-0.599292
nhr-176	1.17514	1.61429	4.47517	0.000323091	0.00165021	-0.0890293
F35C12.3	1.17408	1.67209	4.91162	0.000127083	0.000868594	0.912035
lec-3	1.17136	4.09997	5.78332	2.09271e-05	0.000252259	2.10755
C49F8.3	1.16961	0.694443	3.7593	0.00153234	0.00499534	-1.37755
cpna-1	1.16943	5.48082	14.9499	2.67219e-11	1.43961e-08	15.851
C39D10.3	1.16925	2.70738	6.49892	5.11278e-06	9.35651e-05	3.89011
cyn-2	1.16894	3.58464	3.34836	0.00375464	0.00979653	-2.90102
C08G9.1	1.16777	1.6181	4.87008	0.000138785	0.000923073	0.824935
cpr-5	1.1666	7.38947	8.59259	1.22863e-07	5.70187e-06	6.88528
K07C11.8	1.16656	0.463217	4.82103	0.000154025	0.000986056	0.910027
nhr-18	1.16561	1.47799	4.88503	0.000134451	0.000900985	0.844204
pcp-4	1.16439	3.83187	5.29004	5.74506e-05	0.00050703	1.16713
M176.5	1.16436	0.743414	4.01554	0.000875819	0.0033474	-0.81927
ZK84.1	1.16336	2.68452	3.88733	0.00115855	0.0040812	-1.54989
msp-77	1.1612	4.39201	3.96015	0.000988302	0.003649	-1.80612
rgs-10	1.15783	1.1354	4.15493	0.000646521	0.00268287	-0.681492
C34C12.7	1.15744	2.36703	3.63362	0.00201637	0.0061013	-2.0407
mab-31	1.15578	4.29174	8.17547	2.46673e-07	9.40467e-06	6.51808
C55C3.3	1.15498	2.36146	5.05759	9.33894e-05	0.000701272	0.992594
F32B5.4	1.1534	0.585012	3.51202	0.0026292	0.00748069	-1.80758
pqn-72	1.1519	2.06679	3.51942	0.00258708	0.00738836	-2.16159
cpn-4	1.15183	3.76952	6.2235	8.72388e-06	0.000139122	3.11431
aman-3	1.15155	2.98153	5.7971	2.03537e-05	0.000247197	2.42415
F26C11.1	1.15064	1.39018	3.94126	0.00102988	0.00376658	-1.24761
cutl-16	1.14627	1.25357	3.66404	0.0018868	0.0058042	-1.69461
C15A11.7	1.14539	2.48542	3.98318	0.000939857	0.00352155	-1.33807
nlp-6	1.14461	0.0948315	3.34196	0.00380729	0.00990817	-2.10163
nlr-1	1.14344	2.48298	7.10574	1.63375e-06	3.91563e-05	5.12022
lpr-2	1.14329	2.20556	5.32073	5.39059e-05	0.000482241	1.62939
gsa-1	1.14321	3.11263	7.41749	9.27e-07	2.59288e-05	5.49924
oct-2	1.14298	2.81307	6.09895	1.11456e-05	0.000162477	3.04427
pals-18	1.14085	0.0611892	3.8354	0.00129765	0.00443197	-1.157
pdfr-1	1.14079	2.36471	5.61956	2.9165e-05	0.000313429	2.21743
ZK546.3	1.14012	5.08134	3.70016	0.00174364	0.0054656	-2.52028
unc-95	1.14003	3.92944	7.77121	4.95104e-07	1.60598e-05	5.98223
F43C11.7	1.13971	3.07611	4.20026	0.000585856	0.00250833	-0.935107
C05C12.4	1.13965	3.42835	5.38826	4.68757e-05	0.000433436	1.39951
otpl-3	1.13954	2.20111	4.87394	0.000137651	0.000916515	0.641611
math-39	1.13937	2.00265	5.38217	4.7469e-05	0.000435373	1.85336
Y40C5A.1	1.13842	2.90496	4.9116	0.000127089	0.000868594	0.542913
prk-2	1.13763	2.25932	6.19094	9.299e-06	0.000144831	3.35095
F14B8.6	1.13525	3.14148	4.85853	0.000142228	0.000935429	0.380901
gyg-1	1.13475	5.27057	8.85453	8.0192e-08	4.12307e-06	7.54278
F47F2.1	1.13433	1.36589	4.26536	0.000508633	0.00226024	-0.456101
F25B3.5	1.13398	0.997019	4.71071	0.000194865	0.0011564	0.572497
ptr-18	1.13158	0.623558	3.38113	0.00349648	0.00927551	-2.1671
R09A1.3	1.13117	2.01269	3.7597	0.001531	0.0049936	-1.60838
dyc-1	1.12986	2.28596	4.65625	0.000218944	0.0012563	0.174546
msp-59	1.12887	5.03676	3.77358	0.00148528	0.00488949	-2.37376
C42D4.2	1.12816	2.90341	4.03397	0.00084133	0.00324259	-1.40971
msp-79	1.12814	4.45825	3.90097	0.00112454	0.00399697	-1.96555
M04D5.3	1.12745	2.2039	6.26961	7.97156e-06	0.000130053	3.52336
F30B5.7	1.12387	0.586931	3.88227	0.00117142	0.00411309	-1.06301
Y45F10B.13	1.12234	4.67283	6.25562	8.19246e-06	0.00013287	2.91575
spe-15	1.11998	5.43127	4.7852	0.000166233	0.00103896	-0.334689
nhr-132	1.11904	1.46708	5.00617	0.000104069	0.000754105	1.07144
col-166	1.11809	6.19707	6.42057	5.9458e-06	0.000104481	2.95036
F47G3.4	1.1179	1.5887	5.47135	3.94994e-05	0.000385662	2.08894
C18B2.3	1.11741	3.88996	9.18206	4.75855e-08	2.87625e-06	8.44214
daf-9	1.11632	1.0156	3.75112	0.00155997	0.00504689	-1.49267
deb-1	1.11414	6.5654	11.5399	1.56897e-09	2.20922e-07	11.4691
nlp-26	1.11297	2.58309	4.27415	0.000499029	0.00222908	-0.632399
msp-64	1.11282	3.6975	3.81712	0.00135052	0.00456721	-1.89221
dig-1	1.11043	6.40626	9.54978	2.68829e-08	1.84036e-06	8.5435
unc-36	1.10976	2.53425	5.75597	2.21144e-05	0.000260252	2.46009
scav-5	1.10974	2.97704	5.99149	1.37917e-05	0.000185956	2.75936
K01A12.4	1.10967	1.01741	4.51106	0.000299046	0.00156353	0.179365
M02D8.6	1.10967	1.01741	4.51106	0.000299046	0.00156353	0.179365
odd-2	1.10922	0.884881	3.99841	0.000909153	0.0034356	-0.942163
T12D8.9	1.10906	5.59979	7.51585	7.77338e-07	2.25878e-05	5.16063
unc-1	1.10874	2.04082	3.91454	0.00109171	0.00392327	-1.30981
unc-49	1.10683	3.43257	6.3624	6.65465e-06	0.000114207	3.44634
acy-1	1.10475	3.19944	5.53636	3.4567e-05	0.000354863	1.82214
inx-1	1.10395	1.31833	3.74756	0.00157214	0.00507036	-1.49213
msp-78	1.10353	4.56397	3.82583	0.00132508	0.00449828	-2.14725
Y53G8AR.7	1.10218	3.08472	7.0752	1.72822e-06	4.07122e-05	4.85541
F54H5.5	1.10063	1.74588	4.06888	0.000779715	0.00306917	-0.973683
D2007.1	1.10047	1.85151	4.48211	0.000318296	0.00163448	-0.0733446
C52G5.2	1.09941	2.55218	4.97701	0.000110672	0.000790394	0.826498
cdf-2	1.0988	1.86198	5.13011	8.02039e-05	0.000636948	1.21399
C45G9.6	1.09776	1.83938	4.07048	0.000776997	0.00306276	-0.968
F13H6.1	1.09516	3.47532	6.73926	3.2345e-06	6.58198e-05	4.1208
ZC204.12	1.0947	3.18988	3.81217	0.00136521	0.00459602	-1.88538
Y47A7.2	1.09435	2.22825	4.46082	0.000333246	0.00168335	-0.208145
srr-4	1.09401	2.84058	4.67289	0.000211278	0.00122106	0.0920111
mlk-1	1.09325	4.29344	8.89025	7.57071e-08	3.98068e-06	7.83209
F37H8.2	1.09231	1.68193	4.52908	0.000287669	0.00152249	0.0348491
lbp-5	1.0902	3.42455	6.13957	1.02874e-05	0.00015451	2.99568
madd-4	1.09017	2.15662	4.08879	0.000746612	0.00296896	-0.938429
C06G1.6	1.0897	3.04656	5.22472	6.5815e-05	0.000557882	1.23057
C31H2.4	1.08938	2.24128	5.13841	7.88205e-05	0.00063092	1.20822
Y43F8A.5	1.08926	0.606692	4.05317	0.000806867	0.00313834	-0.755644
unc-105	1.08599	2.27427	6.16671	9.75229e-06	0.000149147	3.36284
nhr-203	1.08501	1.44913	4.8456	0.000146188	0.000952374	0.768432
nhr-180	1.08435	0.835255	3.80974	0.00137247	0.00461626	-1.31801
fbxa-72	1.08431	4.99848	9.34204	3.7047e-08	2.3541e-06	8.36281
ZK813.4	1.08327	0.360578	3.40859	0.00329369	0.00884912	-2.04259
K08D8.3	1.08322	4.09008	6.38706	6.34405e-06	0.000110097	3.30964
Y24D9B.1	1.08246	1.87926	4.33132	0.000440877	0.00204833	-0.433659
F02E9.3	1.08179	2.07586	3.58423	0.00224596	0.00664351	-2.01843
AC8.3	1.08108	1.39077	4.88563	0.000134281	0.000900604	0.875831
AC8.10	1.08108	1.39077	4.88563	0.000134281	0.000900604	0.875831
M163.1	1.08068	1.82101	4.14458	0.000661249	0.00273027	-0.873145
dgk-1	1.0805	1.91561	4.727	0.000188199	0.00113038	0.433988
mboa-4	1.07888	1.05248	3.34464	0.00378512	0.0098636	-2.31835
F52G2.3	1.07864	3.57235	8.40435	1.67823e-07	7.12156e-06	7.20948
nhr-44	1.07804	0.540126	3.95322	0.00100334	0.00369133	-0.94396
ifa-1	1.07719	5.64369	6.67774	3.63398e-06	7.21601e-05	3.5383
R06C1.4	1.07643	2.71951	4.09517	0.000736325	0.00293748	-0.95161
slo-1	1.07631	2.21172	5.6023	3.02095e-05	0.000321698	2.22028
R151.4	1.07564	-0.0162669	3.45226	0.00299494	0.00825407	-1.84333
prl-1	1.07495	2.56715	7.5982	6.71461e-07	2.01943e-05	5.97363
C25E10.5	1.07281	1.99721	3.71649	0.00168255	0.00530629	-1.80424
nep-9	1.07251	0.497183	3.35806	0.00367634	0.00964504	-2.21298
C26D10.4	1.07239	1.62843	3.88152	0.00117333	0.0041163	-1.37638
nlp-33	1.07201	3.01792	4.2584	0.000516374	0.00228025	-0.824479
tpra-1	1.07175	2.7318	4.84213	0.000147268	0.000956354	0.398086
R07B7.4	1.07152	0.853034	3.56793	0.00232729	0.00681222	-1.7946
ckb-2	1.07091	4.91067	7.7154	5.45996e-07	1.71288e-05	5.5505
R01H10.4	1.07033	0.729483	4.11518	0.00070493	0.00285264	-0.609674
sgca-1	1.06993	2.51275	5.07772	8.95217e-05	0.000681785	1.03154
ttr-32	1.06964	1.76095	4.16339	0.00063474	0.00264281	-0.760115
swm-1	1.0691	2.89133	7.38021	9.9131e-07	2.74795e-05	5.56802
cex-2	1.06905	1.56419	4.46342	0.00033138	0.00167666	-0.0556674
tag-97	1.06858	1.68894	4.56445	0.0002666	0.00144066	0.110946
msp-76	1.06826	4.76959	3.7557	0.00154443	0.00502418	-2.34053
F49E2.5	1.06795	6.51928	10.4501	7.07398e-09	7.63963e-07	9.90588
mec-1	1.06682	2.18721	5.22087	6.63455e-05	0.000559055	1.46425
pgp-6	1.06681	3.75977	5.49205	3.78547e-05	0.000375289	1.69831
F44E5.4	1.06619	4.13908	3.7196	0.00167114	0.00527973	-2.15983
F44E5.5	1.06619	4.13908	3.7196	0.00167114	0.00527973	-2.15983
nape-1	1.06604	1.92756	5.10346	8.48121e-05	0.000658051	1.22885
K01D12.7	1.06564	0.696024	3.5585	0.00237568	0.00691514	-1.73583
shk-1	1.06498	1.55797	4.63689	0.000228215	0.00129657	0.282034
amt-1	1.06464	2.818	3.753	0.00155355	0.00503515	-1.93233
K03H1.10	1.06289	3.51505	5.30459	5.57417e-05	0.000495478	1.28729
unc-82	1.06204	4.87248	6.87313	2.51499e-06	5.41029e-05	4.09674
twk-8	1.06174	2.92775	6.03514	1.26462e-05	0.000177061	2.94981
klo-2	1.06143	2.87265	7.23916	1.27986e-06	3.32468e-05	5.20205
F18E3.11	1.05994	1.88768	3.95461	0.00100032	0.0036824	-1.27179
pqm-1	1.0597	3.52796	5.73597	2.3027e-05	0.000266311	2.0961
F21C10.7	1.05866	5.66497	7.58571	6.86498e-07	2.0399e-05	5.24364
F35F10.1	1.05479	1.78116	4.20234	0.000583215	0.0025009	-0.686748
ZC239.16	1.05416	0.0954229	3.42688	0.00316515	0.00858755	-2.00917
dpy-6	1.05313	2.67646	5.67705	2.59469e-05	0.000290456	2.2345
fbxa-77	1.05292	1.62269	4.21104	0.00057229	0.00246652	-0.655878
eff-1	1.05268	0.648696	3.90889	0.00110526	0.00395019	-1.025
ugt-2	1.0521	2.31898	4.21254	0.000570432	0.00246108	-0.772152
F31F4.1	1.05162	1.92354	5.47223	3.94282e-05	0.000385296	1.91287
nhr-3	1.05118	3.56273	6.56431	4.51044e-06	8.54569e-05	3.72835
C50C3.2	1.05055	2.45366	3.43218	0.0031288	0.00852064	-2.42894
ketn-1	1.05042	8.6206	7.75022	5.13634e-07	1.64032e-05	5.40376
col-96	1.05018	4.94814	6.46074	5.50241e-06	9.92436e-05	3.25354
ddr-2	1.05011	1.6334	4.60703	0.000243306	0.00135011	0.22002
cca-1	1.04738	3.04764	7.22543	1.31228e-06	3.37664e-05	5.20012
ceh-37	1.04683	0.976739	3.75088	0.00156078	0.00504818	-1.53667
ZC416.6	1.04568	6.58102	7.7605	5.04471e-07	1.62361e-05	5.43176
msp-55	1.04498	3.57475	3.44532	0.00304053	0.00835017	-2.65983
Y64G10A.6	1.04384	2.31866	5.40721	4.50767e-05	0.000423462	1.78971
F14F9.5	1.04213	1.35696	3.67374	0.00184725	0.00570661	-1.703
fbxa-11	1.04173	1.32745	4.91005	0.000127509	0.000870173	0.95368
cutl-10	1.04074	0.668107	3.73124	0.00162918	0.00519417	-1.4882
R09F10.1	1.0391	4.19684	7.25675	1.23955e-06	3.25407e-05	4.90584
C06E7.2	1.03801	1.87042	3.5947	0.0021952	0.00653077	-1.97141
mth-1	1.03731	2.87319	5.4118	4.46521e-05	0.000420748	1.60003
Y57G11A.4	1.03691	2.45566	3.94383	0.00102413	0.00374998	-1.37217
ncam-1	1.03642	1.22162	3.83406	0.00130145	0.00444079	-1.4319
clec-187	1.03498	3.35053	7.09961	1.65226e-06	3.95234e-05	4.81612
C17C3.15	1.03439	1.74385	3.54002	0.00247344	0.00712587	-2.05006
T06A4.3	1.03437	1.1688	3.69222	0.00177417	0.00553607	-1.63161
fbxa-90	1.03401	1.31923	3.94241	0.0010273	0.00375829	-1.07973
B0511.11	1.03389	3.45239	4.35725	0.000416811	0.00196927	-0.693739
F54E2.4	1.03379	1.5024	3.59312	0.0022028	0.00654711	-1.84564
unc-89	1.0337	7.63437	8.80374	8.70515e-08	4.36702e-06	7.24656
ndx-2	1.03295	1.45181	3.76235	0.00152216	0.00497653	-1.53294
nhr-15	1.03271	0.803942	4.14302	0.000663494	0.00273677	-0.675898
C10C5.3	1.03171	3.82239	3.39307	0.00340686	0.00909401	-2.96529
Y106G6A.4	1.03162	3.15472	3.40149	0.00334499	0.00895973	-2.64822
Y46D2A.2	1.03144	2.97177	3.47528	0.00284844	0.00793861	-2.61043
M01A8.1	1.03024	-0.0852483	3.52836	0.00253712	0.00728213	-1.70732
C33A11.1	1.02835	3.73528	7.69875	5.62219e-07	1.75921e-05	5.87324
T28D6.4	1.02667	2.02772	5.52162	3.56268e-05	0.000361788	2.08309
exp-2	1.02661	0.0197943	3.35636	0.00368992	0.00966839	-2.12312
F35E12.9	1.02604	2.30813	4.16631	0.000630721	0.00263318	-0.893778
Y38C1AA.6	1.02602	0.546721	3.81258	0.00136399	0.00459396	-1.29702
nhr-211	1.02596	0.121469	3.42351	0.00318842	0.00862802	-2.01162
F57A8.1	1.0259	2.81109	5.11271	8.31817e-05	0.000650697	1.08714
F58B4.5	1.02483	3.80561	5.03045	9.88785e-05	0.000726262	0.537288
pqn-18	1.02448	2.70806	6.21249	8.91407e-06	0.000141231	3.31935
F25E5.4	1.02446	1.55659	4.31778	0.000454002	0.00209283	-0.356669
oac-59	1.0244	3.23211	5.66788	2.64346e-05	0.000294296	2.08677
F21A3.3	1.02344	2.90558	5.90575	1.63647e-05	0.000212999	2.68764
F59B10.4	1.02286	0.627346	3.48744	0.00277393	0.00779656	-1.96398
ttm-4	1.02218	5.98168	5.20909	6.79965e-05	0.00056737	0.421378
Y39D8A.1	1.02135	2.58033	4.61004	0.000241739	0.00134382	-0.0497266
aex-5	1.0202	4.02616	6.63916	3.91035e-06	7.63042e-05	3.81789
C02C2.4	1.02005	1.54764	3.92623	0.00106423	0.00385467	-1.27736
sta-1	1.01988	3.00961	6.85864	2.58411e-06	5.54935e-05	4.48826
Y105C5A.24	1.01929	3.27394	5.86884	1.76202e-05	0.000222791	2.38408
cpna-2	1.01845	6.9054	10.8797	3.85354e-09	4.59127e-07	10.5136
C27A7.1	1.01809	4.04405	5.22129	6.62872e-05	0.000559055	0.885057
F22H10.2	1.01543	1.66187	4.81879	0.000154762	0.00098926	0.56981
egl-13	1.01447	3.22713	4.81457	0.000156157	0.000993297	0.216255
ZK1240.2	1.01314	2.94981	5.02099	0.000100869	0.000738255	0.780958
pqn-62	1.01293	2.79736	5.23995	6.37589e-05	0.000544853	1.29802
cdr-4	1.01189	5.03113	5.98434	1.39893e-05	0.000187599	2.34634
nhr-110	1.01142	1.80541	4.38304	0.000394194	0.00188808	-0.341337
ptp-1	1.01119	2.56871	4.16886	0.000627238	0.00262305	-0.947368
Y18D10A.8	1.01016	3.22574	5.51181	3.63508e-05	0.00036501	1.76011
C02D5.2	1.00896	0.993246	4.25417	0.000521134	0.00229555	-0.356504
F55C10.5	1.00723	1.5933	4.08973	0.000745098	0.00296536	-0.887787
crtc-1	1.0066	2.98469	4.85603	0.000142985	0.000937919	0.432456
pqn-35	1.00658	0.868582	3.6868	0.00179528	0.00558173	-1.57385
nep-26	1.00324	2.5161	5.20011	6.92816e-05	0.000574995	1.31086
pes-4	1.00221	3.4994	5.67359	2.61297e-05	0.000291688	2.04234
pcp-5	1.00217	4.95484	8.94137	6.97421e-08	3.82378e-06	7.7791
K10B3.6	0.998915	2.9316	6.43225	5.81321e-06	0.000102872	3.71633
arrd-22	0.998358	1.69924	4.71682	0.000192337	0.00114634	0.432643
Y48A6B.7	0.997985	3.02377	3.63592	0.00200626	0.00608063	-2.40085
sbp-1	0.995878	5.05761	6.98636	2.03676e-06	4.63607e-05	4.21283
Y69H2.15	0.995508	0.871746	3.63165	0.00202507	0.00612014	-1.6778
msp-152	0.995191	4.5913	3.73768	0.00160644	0.00514801	-2.3177
ugt-29	0.994251	4.14294	8.3015	1.99372e-07	8.15319e-06	6.85121
abt-2	0.993914	4.44689	6.63189	3.96475e-06	7.72441e-05	3.69616
slt-1	0.993238	1.35725	3.41985	0.00321396	0.00868385	-2.19015
hpo-28	0.992957	1.78806	4.50267	0.000304504	0.00158334	-0.0588414
tag-273	0.992167	4.84582	7.07384	1.73257e-06	4.07122e-05	4.45625
nep-2	0.991984	4.04728	6.84329	2.65949e-06	5.6235e-05	4.22423
dct-18	0.991815	7.28654	4.92975	0.000122299	0.00084471	-0.253853
nhr-184	0.991712	0.951079	3.94075	0.00103103	0.0037697	-1.08717
lin-14	0.991532	3.62669	5.714	2.4074e-05	0.000275439	2.03135
F40F4.6	0.991373	9.21171	11.8696	1.01665e-09	1.73327e-07	11.91
Y45G5AM.6	0.990356	2.53224	5.71269	2.41378e-05	0.000275915	2.33255
Y34F4.5	0.988535	2.8315	4.83054	0.000150943	0.000973623	0.436158
math-26	0.987929	4.77944	6.43166	5.81983e-06	0.000102872	3.1653
kcnl-1	0.986709	1.22213	3.95551	0.000998343	0.00368101	-1.06798
F13B6.2	0.985041	2.58548	4.19879	0.000587725	0.00251197	-0.933519
Y17D7B.4	0.983874	2.42228	6.46665	5.44012e-06	9.82631e-05	3.84308
ZC317.7	0.982994	3.12614	7.25241	1.24937e-06	3.27294e-05	5.16176
spp-18	0.981298	3.29718	4.78225	0.00016728	0.00104232	-0.0252375
F35E12.8	0.981219	2.81478	5.31887	5.41142e-05	0.00048309	1.46287
col-94	0.979768	8.17497	6.20954	8.96568e-06	0.000141594	2.43225
F41G4.7	0.979483	0.328073	3.37693	0.00352854	0.00934233	-2.17322
kpc-1	0.979178	3.80898	5.94285	1.51954e-05	0.000201807	2.4984
K10D6.2	0.978397	1.49312	3.66333	0.00188969	0.00581165	-1.7845
F32B5.7	0.978392	2.83726	5.52787	3.51736e-05	0.000358621	1.88685
Y55F3C.9	0.978144	0.935718	4.00241	0.000901256	0.00341513	-0.853395
swt-3	0.977874	4.08112	6.51426	4.96429e-06	9.18723e-05	3.5584
C01B10.6	0.977644	6.31629	10.3682	7.95935e-09	8.08396e-07	9.78033
jmjc-1	0.976192	3.2317	5.70255	2.46389e-05	0.000280129	2.10553
T24B8.4	0.975845	4.58562	7.37763	9.95942e-07	2.75462e-05	5.09626
cccp-1	0.97559	3.39896	6.97464	2.08152e-06	4.70765e-05	4.62968
K03E5.2	0.975107	2.79876	5.37449	4.82284e-05	0.000441683	1.52458
pes-7	0.974996	5.00677	8.20684	2.33895e-07	9.11383e-06	6.48328
ceh-60	0.974995	3.24043	5.51907	3.58137e-05	0.000362524	1.71094
sox-4	0.974432	1.42079	4.21042	0.000573068	0.00246901	-0.56947
C12D12.1	0.973502	6.71655	8.5063	1.41668e-07	6.37396e-06	6.75323
lec-8	0.972855	5.9887	3.3396	0.00382682	0.00993783	-3.63509
pfn-3	0.972557	2.67795	4.1254	0.000689419	0.00281099	-1.03133
ugt-48	0.97165	4.35855	8.14642	2.59156e-07	9.7015e-06	6.56319
lgc-34	0.97156	3.61308	6.16784	9.73072e-06	0.000149147	3.03986
H24G06.1	0.971318	5.26842	6.59788	4.23022e-06	8.10149e-05	3.42928
ZC247.2	0.971099	2.30969	4.95143	0.000116819	0.000820116	0.828503
H10E21.5	0.970156	0.88126	3.92249	0.00107294	0.00387944	-1.11554
Y39H10B.2	0.966386	4.20238	7.10729	1.6291e-06	3.91563e-05	4.68308
F14H3.12	0.966233	0.390827	3.85899	0.0012325	0.00426114	-1.1602
T23B3.2	0.966108	1.25826	4.21811	0.000563569	0.00243754	-0.499013
W07B8.1	0.965409	2.75431	5.51901	3.58181e-05	0.000362524	1.86401
unc-41	0.964887	1.81184	4.41051	0.000371471	0.00181502	-0.195822
sago-2	0.964738	5.24401	3.66986	0.00186294	0.00574363	-2.66711
ZC123.4	0.963996	1.79053	5.05032	9.48299e-05	0.000707428	1.14751
Y45F10A.7	0.96358	2.88025	5.04848	9.5196e-05	0.000707778	0.90017
K10D11.5	0.962923	3.48191	4.90661	0.00012844	0.000874484	0.429126
Y51H7C.13	0.962923	3.13185	4.32357	0.000448342	0.0020706	-0.708906
2018-06-01	0.962017	3.82987	6.20863	8.98175e-06	0.000141594	3.02965
rrc-1	0.961899	1.89152	4.78575	0.000166038	0.00103896	0.534097
frm-3	0.961824	2.04018	4.50466	0.000303198	0.00157765	-0.10023
C06A8.8	0.961024	0.844644	3.4822	0.00280576	0.0078532	-1.9721
lips-15	0.960032	3.84322	3.6364	0.00200415	0.00607919	-2.41211
spp-8	0.958037	5.18141	9.04964	5.86742e-08	3.36589e-06	7.80454
clec-49	0.957948	4.29932	6.01169	1.32488e-05	0.000181292	2.41253
F10D11.6	0.955787	2.63697	5.07173	9.06551e-05	0.000687408	0.998771
sbt-1	0.955356	3.08687	4.15288	0.00064942	0.00269129	-1.07844
unc-15	0.954813	9.45001	8.51342	1.40006e-07	6.33144e-06	6.76858
F07C6.2	0.954439	0.773293	3.58866	0.00222432	0.00659296	-1.80917
kgb-1	0.954384	4.65009	7.9671	3.52313e-07	1.25446e-05	6.1428
M28.10	0.952586	5.87965	10.0703	1.22937e-08	1.06352e-06	9.3755
Y66D12A.13	0.94872	1.838	4.79938	0.000161285	0.00101704	0.563248
F36G3.2	0.948695	3.4563	5.71899	2.3832e-05	0.000273681	2.11895
R09B5.11	0.947832	2.12826	4.65424	0.000219887	0.00125965	0.195054
fkh-9	0.947662	4.00203	8.10054	2.80226e-07	1.0365e-05	6.53046
K02B7.3	0.947441	3.4274	5.66056	2.68307e-05	0.000297104	2.00918
T07D3.4	0.947349	2.15696	3.37618	0.00353435	0.00935171	-2.57608
mig-10	0.946526	4.38125	7.75597	5.08486e-07	1.63229e-05	5.83967
ttr-42	0.945527	5.11085	7.21118	1.34681e-06	3.4247e-05	4.63038
C25E10.8	0.945045	1.88829	4.40637	0.00037481	0.00182845	-0.304628
rga-5	0.94336	3.67514	6.37722	6.4661e-06	0.00011128	3.39217
C16B8.3	0.942326	4.63276	4.70295	0.000198121	0.00116967	-0.30487
col-99	0.941156	1.36667	3.74594	0.00157771	0.00508438	-1.51881
cup-4	0.9403	2.85006	4.97265	0.000111696	0.000794629	0.688974
gpb-2	0.939351	3.01811	5.18765	7.11081e-05	0.000583124	1.1293
twk-31	0.939331	2.21576	5.62022	2.91259e-05	0.000313281	2.17289
lim-8	0.939289	4.27091	5.55084	3.35579e-05	0.000347092	1.5417
col-160	0.939229	9.61349	7.38318	9.86021e-07	2.73941e-05	4.74143
spe-41	0.939107	3.63135	4.74268	0.000182004	0.00110332	-0.00482725
egl-3	0.938292	4.07673	5.7116	2.41911e-05	0.000276217	1.95553
math-24	0.936792	2.48054	3.87947	0.0011786	0.00413127	-1.59323
DH11.5	0.933768	1.81266	4.27508	0.000498021	0.00222779	-0.486512
F53B3.6	0.932269	2.59142	3.56657	0.00233423	0.00682318	-2.23008
F13H8.9	0.930978	1.97601	3.35146	0.00372943	0.00974904	-2.49687
F47G9.4	0.930118	2.61855	5.01495	0.000102162	0.000743762	0.881613
grh-1	0.929862	1.07635	3.42294	0.00319237	0.00863495	-2.16079
F17C11.12	0.92962	3.16464	3.89763	0.00113279	0.00401728	-1.81618
T28B4.1	0.928459	3.55052	7.21483	1.33788e-06	3.4247e-05	5.03068
math-41	0.92705	1.94289	4.16778	0.000628712	0.00262656	-0.8449
C49A9.6	0.926979	3.75777	7.81323	4.6006e-07	1.52423e-05	6.08893
F42G2.2	0.926703	2.72883	5.32494	5.34376e-05	0.000478429	1.48237
avr-14	0.926629	1.32543	4.03916	0.000831871	0.00321313	-0.909389
lin-29	0.92566	1.68708	3.78894	0.00143626	0.00477253	-1.49055
F52E4.5	0.924882	2.2701	3.4419	0.00306327	0.00839486	-2.36961
F15A8.6	0.924351	2.67809	4.7418	0.000182346	0.00110432	0.242211
gbb-1	0.923545	1.52869	3.55888	0.00237371	0.00691411	-1.97234
ttr-34	0.922853	3.84804	6.08285	1.1506e-05	0.000165203	2.7959
nhr-125	0.921687	-0.0422439	3.45717	0.00296308	0.0081863	-1.925
sgcb-1	0.91869	1.75994	3.56822	0.00232579	0.00680976	-1.99433
twk-43	0.918641	1.86288	4.35006	0.000423352	0.00199307	-0.386941
T01B11.2	0.917207	5.80581	5.4436	4.18194e-05	0.00040357	0.94585
fbxa-74	0.916875	2.46422	4.44696	0.000343357	0.00172179	-0.359724
F55B11.1	0.916834	5.13496	8.27992	2.06742e-07	8.39916e-06	6.58639
K08H2.10	0.916805	1.21852	3.7713	0.00149267	0.00490731	-1.42937
F23B12.4	0.916668	4.52141	3.54035	0.00247163	0.00712398	-2.87073
nmy-1	0.91566	8.53026	10.2855	8.97146e-09	8.68806e-07	9.62112
clec-57	0.914249	2.96242	5.78151	2.10037e-05	0.000252259	2.26278
clec-205	0.912747	2.18471	5.46905	3.96866e-05	0.000386906	1.81578
C30F12.1	0.912364	3.80076	5.1243	8.11856e-05	0.000640338	0.720116
bicd-1	0.911762	5.01542	6.22587	8.68337e-06	0.000139122	2.75477
unc-54	0.911694	11.2241	7.10662	1.63109e-06	3.91563e-05	4.26183
F44F1.4	0.911575	0.779763	3.50682	0.00265917	0.00754691	-1.98736
frm-2	0.90964	3.97388	5.3872	4.6978e-05	0.000433436	1.27283
dim-1	0.90963	7.92212	8.19529	2.38517e-07	9.26478e-06	6.19339
spp-1	0.908996	3.87475	5.96873	1.44309e-05	0.000192687	2.4622
aagr-4	0.908362	5.05138	6.38089	6.42023e-06	0.000111108	3.03589
C28G1.6	0.908295	2.05551	4.27258	0.000500732	0.00223507	-0.589144
ndnf-1	0.908273	1.99421	4.16551	0.000631817	0.00263598	-0.821783
unc-25	0.907976	3.06685	4.77217	0.000170913	0.00105889	0.274814
jmjd-3.1	0.907234	3.01372	6.12059	1.06796e-05	0.000158571	3.12322
M60.4	0.905659	4.44222	5.71403	2.40726e-05	0.000275439	1.81915
T19D12.1	0.90421	5.62138	7.74216	5.20948e-07	1.65515e-05	5.48855
ttr-6	0.904078	4.69064	8.91323	7.29628e-08	3.91378e-06	7.75558
fard-1	0.903592	5.88028	6.6008	4.20675e-06	8.06901e-05	3.29806
acs-20	0.903332	2.53783	4.69223	0.000202718	0.00118856	0.221785
Y92H12A.2	0.902146	4.57036	7.1386	1.53807e-06	3.75162e-05	4.6667
pmk-3	0.901889	3.31106	5.54444	3.4e-05	0.000351079	1.81793
ZK909.3	0.901063	3.4803	5.82369	1.92929e-05	0.000237632	2.35914
Y37D8A.6	0.898766	1.84293	3.88182	0.00117256	0.00411477	-1.43309
T21H3.1	0.898569	8.12155	10.5488	6.14244e-09	6.85685e-07	10.014
Y58A7A.3	0.897669	4.98588	8.23601	2.22639e-07	8.87047e-06	6.54847
fbxa-76	0.897254	1.72162	4.54498	0.000277999	0.00148576	0.0136425
vhp-1	0.896702	4.81355	7.95156	3.61886e-07	1.2739e-05	6.06723
pqn-22	0.89651	7.33325	7.80215	4.69037e-07	1.54412e-05	5.49289
C44C10.11	0.896268	2.17856	4.49323	0.000310759	0.00160576	-0.168622
fbxa-150	0.894847	2.20829	5.02489	0.000100043	0.000733075	0.973202
F43G6.4	0.894107	1.87481	3.36368	0.00363171	0.00955019	-2.49799
clec-50	0.893247	7.5558	9.86392	1.67056e-08	1.31012e-06	8.96613
ZC328.3	0.893102	3.98991	6.99428	2.00704e-06	4.58842e-05	4.42955
Y55F3AM.10	0.89274	1.27524	3.7838	0.00145248	0.00481051	-1.4481
E04F6.4	0.892569	1.61547	3.44764	0.00302526	0.00831977	-2.21937
snb-2	0.892508	1.73501	4.50453	0.000303282	0.00157765	-0.0223195
elt-2	0.892228	3.535	6.51076	4.99781e-06	9.22919e-05	3.65091
D1086.3	0.892141	2.23223	4.33259	0.000439665	0.00204347	-0.427775
F19C7.1	0.891811	6.57875	9.09553	5.4553e-08	3.20363e-06	7.75564
fbxa-115	0.89131	1.96103	4.03966	0.000830965	0.00321063	-1.03572
acp-7	0.891173	2.92216	3.76152	0.00152493	0.00498296	-1.90155
cdh-8	0.890308	1.31365	3.66072	0.00190052	0.00582906	-1.82183
tmem-135	0.888513	3.66016	4.93795	0.000120196	0.000835107	0.346337
bre-1	0.887592	4.53325	6.6535	3.80511e-06	7.47212e-05	3.69518
mltn-9	0.887241	1.92789	3.38872	0.00343919	0.00915271	-2.39334
mocs-1	0.887213	2.69601	4.94858	0.000117525	0.00082181	0.697633
syg-2	0.887067	2.65294	5.08135	8.88405e-05	0.000679101	1.01037
C36C5.5	0.886696	2.34099	4.84946	0.000144993	0.000947082	0.611561
K03H1.5	0.885708	3.64935	4.76292	0.000174316	0.00107247	-0.00475936
F17A9.4	0.88552	4.4989	4.14821	0.00065604	0.00271238	-1.48711
F15G9.1	0.884951	6.17432	7.65633	6.05857e-07	1.86282e-05	5.2987
F44B9.2	0.884566	4.15637	6.50684	5.03552e-06	9.25744e-05	3.54178
nhr-134	0.884095	2.17219	5.10743	8.41095e-05	0.00065506	1.14344
unc-22	0.883898	8.57943	8.21868	2.29255e-07	9.01241e-06	6.23989
C33D9.3	0.883718	2.42042	3.35268	0.00371957	0.00973321	-2.63592
tiar-3	0.883382	1.84663	3.43356	0.00311942	0.00849995	-2.32591
hlh-11	0.882932	4.87039	9.51822	2.82164e-08	1.91054e-06	8.65815
pfn-2	0.882898	4.44747	6.62478	4.01881e-06	7.7808e-05	3.7031
egl-19	0.882813	4.14216	7.08004	1.71287e-06	4.05041e-05	4.65565
C26E1.2	0.882748	1.90297	4.18893	0.000600461	0.00254196	-0.872429
cls-3	0.882716	4.03118	4.5084	0.000300764	0.00156983	-0.677882
R11G1.6	0.882637	4.26616	7.01612	1.92747e-06	4.42283e-05	4.4876
F42A10.6	0.881913	4.8506	6.7622	3.09748e-06	6.35446e-05	3.85396
F25E5.5	0.880096	3.11953	4.68558	0.000205619	0.00119978	0.0502213
F09B9.4	0.880084	3.11421	4.27472	0.000498413	0.00222874	-0.797225
nhr-45	0.879615	3.12016	5.13785	7.89139e-05	0.000631261	0.958099
ddo-1	0.879141	2.25729	4.11802	0.000700591	0.00284251	-1.09156
Y48G9A.9	0.87911	3.72026	5.53687	3.4531e-05	0.000354787	1.66144
rcn-1	0.878754	2.16263	4.42064	0.000363433	0.001792	-0.378911
R04E5.2	0.877843	3.84271	6.71127	3.41027e-06	6.88219e-05	3.97201
fos-1	0.875556	3.69153	4.67292	0.000211265	0.00122106	-0.153639
B0280.13	0.874097	2.98962	5.52855	3.51244e-05	0.000358506	1.77897
fbxa-141	0.873587	0.77623	3.42628	0.00316927	0.0085931	-2.21096
F13G3.12	0.873548	1.43654	3.80617	0.0013832	0.00464857	-1.39495
nep-22	0.873158	5.85985	6.08584	1.14381e-05	0.00016461	2.28222
trpa-1	0.873002	2.64771	4.414	0.000368688	0.00180538	-0.4648
K08D8.6	0.872029	5.51509	6.83062	2.72347e-06	5.7392e-05	3.7932
unc-96	0.867956	3.09016	4.83623	0.000149127	0.000963922	0.396275
nex-3	0.86713	4.50902	5.88027	1.72212e-05	0.000219535	2.17519
nhr-14	0.865796	2.92598	4.70761	0.000196158	0.00116241	0.105657
nhr-121	0.865042	2.33707	3.58335	0.00225028	0.00665155	-2.16475
Y54E10A.17	0.863532	3.96786	4.13127	0.000680668	0.00278907	-1.37466
W05F2.4	0.861944	4.86495	10.0236	1.31718e-08	1.11789e-06	9.51722
clec-84	0.861567	3.69941	5.42541	4.34162e-05	0.000414683	1.42288
F27D4.6	0.861395	3.36473	4.17253	0.000622248	0.00260923	-1.1513
F15E6.4	0.860315	2.3034	3.50075	0.00269458	0.00761773	-2.23854
sem-4	0.859156	2.27357	3.39392	0.00340051	0.00907903	-2.51273
nhr-104	0.857896	2.55857	4.7066	0.000196582	0.00116436	0.238637
ugt-7	0.85739	2.23314	3.67343	0.00184849	0.00570761	-1.9278
F07A11.4	0.85646	5.03054	7.42765	9.10243e-07	2.56337e-05	5.09259
C29F5.1	0.855755	5.10626	6.12029	1.06857e-05	0.000158571	2.50609
T10D4.3	0.855617	2.39861	4.33844	0.00043413	0.00202382	-0.497076
T25F10.3	0.855525	2.3035	3.61633	0.00209397	0.00628243	-2.08773
mig-6	0.854759	8.41718	8.50182	1.42722e-07	6.37396e-06	6.7321
T25B2.2	0.854391	4.18061	5.50636	3.67592e-05	0.000367325	1.463
H28G03.1	0.853983	5.59268	8.36037	1.80621e-07	7.5356e-06	6.59575
pqn-44	0.853716	5.55007	6.01763	1.30933e-05	0.000180233	2.22597
hsp-25	0.852858	6.37579	5.50464	3.68891e-05	0.000368323	1.05744
gsnl-1	0.852601	5.10027	10.3521	8.14661e-09	8.20688e-07	9.97999
nas-39	0.852304	2.55623	5.23822	6.39894e-05	0.000546446	1.30729
H34I24.2	0.851166	6.19484	9.24896	4.28402e-08	2.65416e-06	8.03045
pat-2	0.851088	5.9936	6.79677	2.90223e-06	6.04396e-05	3.7149
K02A11.4	0.850845	1.25329	4.34557	0.000427481	0.00200717	-0.294497
hbl-1	0.850777	1.70295	3.73601	0.00161232	0.00516233	-1.6411
dpf-6	0.850576	1.17508	3.6918	0.0017758	0.00553976	-1.61671
sipa-1	0.850094	3.71527	6.6936	3.52634e-06	7.08183e-05	3.99912
Y75B8A.3	0.849467	1.58909	3.61697	0.00209101	0.00627659	-1.96523
B0035.13	0.848705	4.69184	6.77082	3.04759e-06	6.29378e-05	3.8816
C18A11.3	0.848502	2.79116	5.29159	5.7266e-05	0.000505823	1.30303
ZK1240.3	0.847449	2.92386	5.11429	8.2907e-05	0.000649662	0.909124
mpk-2	0.847243	2.46411	3.39925	0.00336131	0.00899761	-2.60344
spe-6	0.846377	3.07016	4.4933	0.000310708	0.00160576	-0.401694
C08B6.3	0.846321	2.7192	3.9901	0.000925784	0.00348463	-1.4089
F53F8.4	0.846295	2.55386	3.45048	0.00300659	0.0082788	-2.4843
mpz-1	0.845902	4.21003	7.48839	8.16402e-07	2.3432e-05	5.38679
itx-1	0.845757	5.42053	6.54287	4.69935e-06	8.8495e-05	3.27486
haf-7	0.843707	3.42099	6.09016	1.13407e-05	0.000163552	2.93348
unc-5	0.843155	3.31826	4.47945	0.000320122	0.0016391	-0.531282
tag-299	0.842779	1.32718	3.44164	0.00306499	0.00839486	-2.20511
unc-58	0.842277	1.78501	3.80334	0.0013918	0.00466742	-1.52027
doxa-1	0.841275	1.77833	3.76052	0.00152825	0.00499029	-1.61726
mec-7	0.840884	2.89109	4.08447	0.000753674	0.0029913	-1.18462
abt-4	0.840682	5.57542	7.84366	4.363e-07	1.46907e-05	5.71021
sup-37	0.840267	4.54639	6.44318	5.69193e-06	0.000101734	3.28336
acy-3	0.840067	3.24274	5.72803	2.34e-05	0.00026972	2.17397
srp-2	0.839454	3.1063	4.94915	0.000117382	0.00082181	0.616973
ugt-62	0.838669	6.23776	8.44804	1.56044e-07	6.76064e-06	6.68741
acl-7	0.837972	5.47701	6.73832	3.24026e-06	6.58198e-05	3.6135
K02D7.1	0.837773	4.79443	5.73824	2.29215e-05	0.000265937	1.75597
Y53H1B.2	0.837683	4.32479	6.08969	1.13514e-05	0.000163552	2.64949
Y106G6H.1	0.837166	4.06643	7.28917	1.16866e-06	3.13439e-05	4.9884
aex-3	0.835582	3.01245	5.09119	8.70244e-05	0.000669348	0.909811
ads-1	0.835206	7.53963	7.17063	1.4504e-06	3.60158e-05	4.31582
nhx-2	0.834776	5.94751	7.26097	1.23007e-06	3.2498e-05	4.5343
C49C3.10	0.834657	2.79515	5.59084	3.09243e-05	0.00032667	1.98211
scrm-4	0.834589	2.18695	3.72215	0.00166186	0.00526114	-1.88342
C34F11.3	0.834036	6.7574	7.02651	1.89077e-06	4.37099e-05	4.05759
rpy-1	0.833996	2.46887	5.38522	4.71707e-05	0.000434244	1.699
tnt-3	0.832487	5.57085	6.68113	3.61069e-06	7.18139e-05	3.5525
F10C1.9	0.832179	3.64618	4.93709	0.000120415	0.00083542	0.407391
osta-2	0.831823	3.27924	4.84149	0.000147471	0.000956707	0.336495
ugt-30	0.831758	2.94257	3.81521	0.00135618	0.00457636	-1.9277
hum-8	0.831571	5.23493	7.59043	6.80781e-07	2.03267e-05	5.28081
Y19D10A.4	0.831181	2.07604	4.15823	0.000641906	0.00266729	-0.83242
C01B4.7	0.831181	2.07604	4.15823	0.000641906	0.00266729	-0.83242
tni-3	0.830742	3.60533	5.0947	8.63859e-05	0.000666099	0.795871
C35B1.4	0.830183	5.59031	7.83983	4.39222e-07	1.47098e-05	5.71348
F54D5.3	0.830132	6.16821	8.32107	1.92923e-07	7.91677e-06	6.46042
nep-21	0.828611	2.42228	5.6891	2.532e-05	0.000285851	2.312
F55G1.7	0.828434	2.1327	4.60051	0.000246733	0.0013612	-0.0224545
F10G2.1	0.828428	4.32606	8.16034	2.53092e-07	9.56117e-06	6.57065
pho-14	0.827944	5.58763	8.15151	2.56919e-07	9.67623e-06	6.25894
C06G3.5	0.826986	5.64334	8.25538	2.15474e-07	8.63499e-06	6.44404
Y69A2AR.31	0.825929	2.2569	4.04673	0.000818266	0.00317344	-1.10298
atn-1	0.825463	7.39932	7.58832	6.83327e-07	2.03536e-05	5.10291
F39G3.5	0.825449	2.19123	3.75314	0.00155308	0.00503515	-1.77907
unc-87	0.825152	8.42612	5.84521	1.84762e-05	0.000230648	1.68918
T06A1.5	0.824774	3.4652	5.56076	3.28841e-05	0.000343275	1.66481
F19C7.4	0.824707	1.42534	3.38299	0.00348232	0.00924367	-2.41075
obr-3	0.824205	4.38086	7.25783	1.23711e-06	3.25407e-05	4.88928
igeg-1	0.822479	1.32569	3.96544	0.000976961	0.00361467	-1.12638
ida-1	0.822193	3.69051	4.13653	0.000672924	0.00276191	-1.32247
obr-2	0.82107	3.84376	5.15769	7.57038e-05	0.000610707	0.840795
fkb-3	0.820332	3.79431	6.84572	2.64745e-06	5.60856e-05	4.2655
T13H5.1	0.819998	3.35343	5.84781	1.83798e-05	0.000230045	2.43987
H10E21.1	0.818406	1.79005	3.4857	0.00278445	0.00781121	-2.21694
gei-3	0.816831	6.13452	9.68207	2.1973e-08	1.5738e-06	8.74256
col-95	0.814363	6.52841	6.10142	1.10913e-05	0.000162067	2.21927
cpz-2	0.812844	5.87903	7.29962	1.14674e-06	3.0957e-05	4.65976
nhr-177	0.812073	1.93183	3.87777	0.00118297	0.00413839	-1.4127
W05B5.1	0.812063	2.94954	4.1377	0.00067122	0.00275765	-1.10246
pde-1	0.812046	1.49321	3.44132	0.00306716	0.00839686	-2.25306
Y54G9A.4	0.811572	1.45013	3.44395	0.00304961	0.00836381	-2.29994
ugt-47	0.810109	6.15391	7.13613	1.54506e-06	3.76126e-05	4.30732
C50D2.6	0.810109	1.39881	3.33671	0.00385093	0.00998888	-2.49032
Y22D7AR.6	0.810059	2.07861	3.57331	0.00230011	0.00675531	-2.16135
lam-2	0.809834	6.52809	7.7997	4.71048e-07	1.54412e-05	5.52759
K02C4.5	0.809801	3.2591	4.6702	0.000212499	0.00122754	-0.158944
fut-8	0.80951	3.72932	5.67177	2.62269e-05	0.000292509	1.90168
ZC373.4	0.806142	4.83339	8.03558	3.13171e-07	1.13798e-05	6.21936
T19D12.2	0.805999	3.86836	5.98434	1.39891e-05	0.000187599	2.54462
F52E1.14	0.805214	6.43969	7.18831	1.40425e-06	3.52228e-05	4.38128
twk-26	0.804867	2.1907	3.53503	0.00250049	0.00718878	-2.33084
Y56A3A.6	0.804601	3.89333	6.6068	4.15888e-06	8.01442e-05	3.75355
F54D1.6	0.803968	5.10652	5.18095	7.21107e-05	0.000589555	0.543417
T28F3.8	0.80368	5.05198	7.98741	3.40195e-07	1.21831e-05	6.04274
syg-1	0.803397	2.2149	4.10737	0.000717019	0.00287987	-0.966809
C14F11.4	0.802905	5.82196	4.45344	0.00033859	0.00170409	-1.15604
Y48G1BR.1	0.801405	2.14268	3.87258	0.00119645	0.00417207	-1.45367
twk-18	0.801288	4.0444	5.52937	3.50655e-05	0.000358506	1.61186
[truncated: 2,780 more rows]

## Sheet: pals-22 vs. pals-22 pals-25
S4 Table: Differentially expressed genes as determined by edgeR and limma
WS235
SYMBOL	logFC	AveExpr	t	P.Value	adj.P.Val	B
pals-29	10.5037	0.618767	13.8554	8.99937e-11	3.37913e-08	13.1552
pals-11	9.59293	0.669401	6.00579	1.34049e-05	0.000368779	3.3616
pals-5	8.8098	0.439869	12.1743	6.86571e-10	1.70146e-07	11.7588
C53A5.9	8.64188	1.33721	10.3772	7.8562e-09	1.04998e-06	10.3469
R09D1.5	8.61702	-3.10834	18.0912	1.20614e-12	1.24544e-09	15.8811
F57G4.11	8.52569	0.739066	10.417	7.41876e-09	1.03288e-06	10.4568
pals-39	8.38263	2.57789	9.40649	3.35208e-08	3.14664e-06	9.06835
T26F2.3	8.35294	4.02542	14.935	2.71535e-11	1.60219e-08	16.0193
B0507.8	8.34874	4.12786	15.1035	2.26743e-11	1.40479e-08	16.2562
ZC196.6	8.24104	0.716012	14.0347	7.3358e-11	3.13441e-08	14.3808
pals-9	8.19647	-0.767235	14.361	5.08579e-11	2.52072e-08	13.5431
fbxa-174	7.98852	-2.89014	11.7454	1.19583e-09	2.55474e-07	11.2621
pals-38	7.94964	0.478794	14.0831	6.94477e-11	3.13441e-08	14.428
pals-28	7.93881	0.999534	8.38789	1.72499e-07	1.168e-05	7.38225
pals-27	7.76686	-0.094996	11.7968	1.11795e-09	2.47366e-07	11.4746
Y6E2A.7	7.7296	-1.49997	10.2525	9.41259e-09	1.19012e-06	9.69186
F15A4.8	7.72561	-2.07039	13.8585	8.96791e-11	3.37913e-08	13.5727
Y71H2AR.2	7.70221	-1.33901	9.26708	4.16425e-08	3.781e-06	8.4404
F26D11.13	7.64188	-1.08562	11.7025	1.26512e-09	2.65698e-07	11.2163
fbxa-165	7.56237	-2.31844	7.71851	5.43019e-07	2.90024e-05	6.22588
C53A5.11	7.42216	0.120687	5.45513	4.08393e-05	0.000903643	2.33151
B0507.10	7.40453	5.19352	19.1981	4.53988e-13	5.62536e-10	20.2437
pals-37	7.39622	2.63414	9.99946	1.36509e-08	1.55789e-06	10.0207
sri-70	7.3435	-2.63379	9.95424	1.4599e-08	1.6297e-06	9.37516
pals-30	7.28276	-0.0404071	10.4337	7.24205e-09	1.03136e-06	10.224
pals-7	7.2365	-0.728235	8.15638	2.548e-07	1.57804e-05	6.87629
F42C5.3	7.1809	2.38171	11.3585	2.00015e-09	3.69909e-07	11.7065
pals-33	7.09062	1.90764	13.9324	8.24137e-11	3.36384e-08	14.8133
fbxa-116	7.04008	-3.03978	15.2434	1.95474e-11	1.2748e-08	14.0427
Y71H2AM.25	6.98732	0.353193	22.1704	4.16828e-14	9.49391e-11	21.4889
pals-14	6.9105	3.17054	10.4259	7.32465e-09	1.03136e-06	10.6249
F56A6.5	6.90784	-1.56884	6.80085	2.88007e-06	0.00010344	4.73113
T28A11.13	6.90754	-3.27634	12.278	6.01827e-10	1.52189e-07	11.699
F11A5.3	6.87446	-3.15906	9.43892	3.18813e-08	3.07171e-06	8.59069
T19H5.3	6.85439	-2.44696	11.6618	1.33483e-09	2.71146e-07	11.0994
W09G12.8	6.8503	-3.43629	13.914	8.4157e-11	3.36384e-08	13.1345
C08E3.13	6.82876	-1.81967	8.28679	2.04366e-07	1.33279e-05	7.17629
F07E5.9	6.77211	-0.407547	11.123	2.75421e-09	4.74425e-07	11.08
Y39G8B.5	6.73795	0.504265	13.6729	1.11063e-10	3.93194e-08	14.0992
B0507.7	6.73366	-0.187042	11.6069	1.43544e-09	2.8688e-07	11.5432
C08H9.7	6.70616	-2.36526	14.1428	6.49255e-11	3.0942e-08	14.1328
pals-2	6.67193	0.484328	7.71487	5.4651e-07	2.90635e-05	6.25885
pals-3	6.65518	1.04541	5.23201	6.48228e-05	0.00131891	1.88559
B0462.5	6.58511	-2.76416	10.3712	7.92494e-09	1.04998e-06	9.74526
fbxa-135	6.57104	-0.453014	11.5248	1.60068e-09	3.09907e-07	11.6701
F57G4.1	6.55349	-2.61713	8.54824	1.32179e-07	9.52972e-06	7.38258
pals-36	6.54064	-1.3398	9.53289	2.75883e-08	2.75682e-06	8.74106
F11D11.3	6.53901	-3.51915	8.75885	9.36241e-08	7.2962e-06	7.68553
fbxa-75	6.48496	-0.437849	7.10435	1.63792e-06	6.85657e-05	5.23534
rom-3	6.43508	-1.68135	11.8398	1.05692e-09	2.42525e-07	11.6332
F26F2.4	6.28247	-0.453137	5.76928	2.1528e-05	0.000542182	2.91427
T05A8.1	6.26604	-2.62536	9.53427	2.75297e-08	2.75682e-06	8.67707
fbxa-171	6.25219	-3.70774	13.6293	1.16831e-10	4.02126e-08	12.7495
math-38	6.23599	0.381765	11.7673	1.16193e-09	2.52587e-07	12.3653
B0462.1	6.19756	-3.0553	10.5951	5.75124e-09	8.65069e-07	9.93926
Y9C9A.1	6.18583	-3.13335	9.99682	1.37043e-08	1.55789e-06	9.23659
F13A2.6	6.15346	-3.18981	10.9785	3.35976e-09	5.70284e-07	10.3576
M01G12.7	6.14551	-0.338479	7.10163	1.64615e-06	6.86783e-05	5.24008
ZK938.6	6.12138	-3.14057	9.64326	2.33074e-08	2.38679e-06	8.90676
pals-8	6.11347	-0.0605908	7.15874	1.48231e-06	6.29019e-05	5.38933
C43D7.4	6.05864	-0.188421	5.40198	4.55661e-05	0.000990543	2.22569
Y105C5A.1270	6.04541	-0.537101	6.47735	5.32925e-06	0.000172604	4.2051
T20D4.7	6.00674	1.11981	26.5911	1.97913e-15	8.17448e-12	24.9714
C08E3.1	5.98369	-3.16511	5.87245	1.74934e-05	0.000453474	3.0875
B0507.6	5.97312	2.08692	13.1807	1.9823e-10	5.9909e-08	14.17
Y105C5A.1269	5.93576	-1.09286	6.80762	2.84365e-06	0.000103028	4.73481
pals-12	5.88359	-0.6389	10.1348	1.11804e-08	1.37165e-06	9.8347
pals-26	5.86365	1.79562	9.51197	2.84884e-08	2.8153e-06	9.34008
Y75B8A.39	5.8341	-0.00834941	8.01267	3.25737e-07	1.922e-05	6.69523
C18D4.4	5.81442	-3.77055	13.2393	1.84853e-10	5.72627e-08	12.3594
T27E7.9	5.70961	-2.8151	8.71735	1.00165e-07	7.73134e-06	7.57329
C08H9.11	5.70428	-3.32821	10.3695	7.94406e-09	1.04998e-06	9.63401
ZK813.5	5.69945	-2.52003	9.43694	3.19789e-08	3.07171e-06	8.71462
math-49	5.69666	-3.3397	9.33274	3.75872e-08	3.4757e-06	8.36595
math-5	5.69385	-0.816268	8.16671	2.50371e-07	1.55897e-05	6.86954
math-10	5.66745	-0.504995	7.0476	1.81848e-06	7.3878e-05	5.25102
F15H10.10	5.66149	-2.28481	6.65795	3.77307e-06	0.000129507	4.45724
Y68A4A.13	5.65129	-2.091	6.77229	3.03916e-06	0.000107903	4.72364
pals-6	5.60571	2.69061	10.1692	1.06295e-08	1.32285e-06	10.3082
fbxa-158	5.60255	-0.32865	9.81628	1.79427e-08	1.9121e-06	9.53889
F09C6.13	5.52533	-3.58177	8.34456	1.85468e-07	1.22895e-05	7.02913
T17A3.10	5.50923	-2.87546	8.58751	1.23896e-07	9.13806e-06	7.40491
Y2H9A.6	5.48135	1.96074	12.0074	8.50491e-10	2.02662e-07	12.7931
K02E2.7	5.47776	-2.86623	8.98706	6.48257e-08	5.46432e-06	7.9434
clec-42	5.43266	-3.52473	7.52555	7.64017e-07	3.71252e-05	5.88372
F40H7.12	5.39558	-2.73117	9.0065	6.28454e-08	5.35531e-06	7.9463
math-6	5.36183	-2.21964	6.91932	2.30715e-06	8.7693e-05	4.8934
T05A8.2	5.33537	-1.89771	5.02297	0.000100448	0.00185769	1.49208
K02E7.10	5.2539	0.330401	11.1295	2.72968e-09	4.74425e-07	11.4904
D1054.9	5.24838	-2.75109	9.50879	2.86278e-08	2.8153e-06	8.98912
F09C6.12	5.24216	-3.68066	8.91467	7.27938e-08	6.07137e-06	7.77081
C08H9.4	5.2312	-2.86	9.73853	2.01727e-08	2.1005e-06	9.25434
F53H2.1	5.23105	-0.537726	11.6676	1.32477e-09	2.71146e-07	12.1844
T26H5.10	5.18568	-2.85196	6.97417	2.08333e-06	8.14341e-05	5.0135
Y37H2A.14	5.15975	0.309689	7.73978	5.2312e-07	2.83056e-05	6.48294
fbxa-7	5.14765	-2.62905	8.57298	1.26894e-07	9.24908e-06	7.31061
trx-5	5.13607	-3.17255	8.52437	1.37495e-07	9.848e-06	7.27866
F22E5.7	5.13314	-3.56632	9.76481	1.93882e-08	2.03593e-06	8.91511
F23B2.10	5.12927	-1.83639	7.01544	1.92991e-06	7.68922e-05	5.05322
B0507.15	5.02367	-3.15867	8.59321	1.22739e-07	9.10692e-06	7.32834
F57B9.3	5.00082	-2.11195	5.71179	2.41821e-05	0.000591007	2.81789
F26F2.1	4.98704	3.06579	4.55684	0.000270996	0.00397857	0.358686
clec-60	4.9252	-0.36777	8.1859	2.42345e-07	1.51661e-05	7.25235
Y6E2A.5	4.89408	1.02414	12.5133	4.47771e-10	1.1559e-07	13.3872
clec-44	4.84874	-3.21017	7.36613	1.0168e-06	4.68371e-05	5.59144
Y46G5A.20	4.84801	-0.363572	8.27195	2.09538e-07	1.35936e-05	7.19057
C08H9.10	4.7504	-3.2531	8.1398	2.62092e-07	1.60771e-05	6.89883
Y39H10B.3	4.6986	-1.95109	8.23407	2.23368e-07	1.42668e-05	6.84379
gpa-6	4.6314	-2.25198	7.47379	8.37994e-07	4.00911e-05	5.91967
T08E11.1	4.58687	1.29408	9.86988	1.6557e-08	1.81556e-06	9.87374
F01G10.4	4.57795	-2.9033	7.45868	8.60973e-07	4.08264e-05	5.69288
dod-23	4.57215	7.2653	33.3223	4.35557e-17	3.16264e-13	29.4655
M01B2.13	4.55793	-2.06101	8.13655	2.63541e-07	1.60864e-05	6.85643
pals-1	4.55086	0.96386	13.0449	2.33324e-10	6.88362e-08	13.8734
W04G3.12	4.54755	-3.32691	7.43314	9.01309e-07	4.18282e-05	5.65481
Y94H6A.2	4.38903	1.61412	6.58102	4.36859e-06	0.000145906	4.35173
C06E4.8	4.37069	0.405784	7.51903	7.72952e-07	3.74127e-05	6.12287
ver-1	4.35669	-1.35316	6.87194	2.5206e-06	9.46447e-05	4.97169
ZK896.1	4.2419	-0.891055	8.10895	2.76235e-07	1.67786e-05	7.09122
math-15	4.20963	-0.142928	8.57376	1.26732e-07	9.24908e-06	7.84778
T24E12.5	4.18899	1.085	8.64839	1.12111e-07	8.46884e-06	7.98686
B0507.9	4.13602	-1.10398	6.47559	5.34732e-06	0.000172604	4.25867
R07C12.1	4.10348	-1.06359	8.00502	3.30049e-07	1.92907e-05	6.94672
M199.9	4.09019	-1.64295	7.85319	4.29132e-07	2.39522e-05	6.62971
F15B9.6	4.01038	0.87982	7.6616	6.00242e-07	3.08462e-05	6.26249
C45B11.2	3.99177	-2.08581	6.75693	3.12845e-06	0.000110756	4.68039
ZC196.2	3.98935	1.10487	14.6061	3.88015e-11	2.04097e-08	15.705
Y70C5C.1	3.97259	-1.82016	6.47125	5.39222e-06	0.000173545	4.25838
F26D11.2	3.96624	-2.40409	4.85794	0.000142405	0.00241718	1.16007
trpl-4	3.96046	-1.65768	5.32943	5.29429e-05	0.00111567	2.08157
trpl-3	3.96046	-1.65768	5.32943	5.29429e-05	0.00111567	2.08157
math-34	3.95879	0.932954	9.91798	1.54092e-08	1.70478e-06	9.94329
pals-31	3.95781	-0.0873416	11.5711	1.50527e-09	2.96061e-07	12.1102
F09C6.1	3.88985	-3.01204	7.45739	8.62963e-07	4.08264e-05	5.8819
C08H9.12	3.88233	-3.25346	7.69331	5.67628e-07	2.99297e-05	6.22064
F48G7.10	3.87974	-2.10349	8.91285	7.30073e-08	6.07137e-06	8.32452
Y105C5A.13	3.86645	0.337717	6.70449	3.45433e-06	0.000121598	4.42932
Y6E2A.4	3.8525	0.581345	11.4753	1.71e-09	3.2104e-07	12.0988
T10C6.15	3.84055	0.524872	6.16043	9.87356e-06	0.000290602	3.63301
C49C8.2	3.82939	0.56901	13.3785	1.56731e-10	4.97964e-08	14.4003
fbxa-30	3.82462	-1.87577	4.26261	0.000511674	0.00653625	-0.057046
Y17G9A.4	3.77673	-1.08463	6.86261	2.56499e-06	9.57314e-05	4.94965
F49H6.5	3.76512	-0.0560364	5.34977	5.07586e-05	0.00108253	2.10285
pals-15	3.72964	-0.976681	7.29822	1.14965e-06	5.12421e-05	5.72286
rrf-2	3.67651	4.61435	33.0122	5.10474e-17	3.16264e-13	29.2939
Y2H9A.4	3.6518	2.74158	22.0405	4.59716e-14	9.49391e-11	22.3984
pho-6	3.64114	-1.08869	10.0226	1.31904e-08	1.55789e-06	10.0844
fbxa-86	3.63637	-1.78306	5.91445	1.60822e-05	0.000423988	3.2021
K05F6.10	3.63133	-2.48226	4.82363	0.000153176	0.00255602	1.10325
fbxa-71	3.595	-1.311	5.94478	1.51369e-05	0.000402492	3.24699
T05E12.3	3.57444	0.315516	10.3353	8.34719e-09	1.08874e-06	10.5449
math-14	3.55136	3.30054	10.3677	7.96533e-09	1.04998e-06	10.4578
pals-4	3.53654	2.82205	4.29196	0.000480125	0.00624263	-0.546395
Y52D5A.1	3.52065	-2.65504	5.73951	2.28626e-05	0.000567091	2.88455
clec-33	3.49594	-3.24229	8.21959	2.28904e-07	1.44712e-05	7.11705
ZC196.1	3.47545	-2.57449	4.69517	0.000201444	0.0031437	0.853825
acc-1	3.44719	-1.60067	6.9929	2.01218e-06	7.92043e-05	5.19007
Y6G8.5	3.44575	-2.10253	7.30706	1.13137e-06	5.06092e-05	5.67486
R09D1.12	3.4248	-1.27256	8.54776	1.32282e-07	9.52972e-06	7.82636
pals-32	3.37349	1.84222	6.59076	4.28815e-06	0.000143996	4.13059
C08E8.4	3.36661	-0.846578	6.01341	1.32035e-05	0.000366005	3.3925
clec-166	3.31206	2.18467	13.5911	1.22137e-10	4.09028e-08	14.6305
T08E11.8	3.29503	-0.216536	6.1546	9.98737e-06	0.000292963	3.63553
skr-5	3.27587	-1.47071	5.51353	3.6223e-05	0.000817559	2.44931
C49G7.12	3.26324	-1.10383	6.93539	2.23913e-06	8.58981e-05	5.10105
Y110A2AL.3	3.24618	-1.41646	4.62396	0.000234629	0.00354547	0.685471
clec-82	3.23112	-0.53009	9.11798	5.26479e-08	4.59408e-06	8.7412
Y47G7B.2	3.19301	2.00352	8.82645	8.39109e-08	6.75621e-06	8.09332
clec-190	3.19004	2.9814	13.3967	1.53395e-10	4.97964e-08	14.428
ZC196.4	3.16916	1.69833	14.5891	3.95313e-11	2.04097e-08	15.8078
math-16	3.16901	-2.5961	4.79439	0.000163009	0.00267381	1.02965
trpl-5	3.11236	0.0600903	4.94458	0.000118522	0.00208609	1.32648
fbxa-188	3.09767	0.788171	9.4306	3.22938e-08	3.0781e-06	9.21537
F22E5.6	3.09141	-2.03038	5.18949	7.08349e-05	0.00142025	1.81952
clec-81	3.03274	1.74324	10.9434	3.52718e-09	5.82737e-07	11.3612
W09C3.3	2.97732	-2.29506	6.12229	1.06436e-05	0.000308144	3.60956
F44A6.3	2.93262	-3.16739	4.29015	0.000482018	0.00625227	0.0538211
sdz-35	2.89461	-2.84224	4.88933	0.000133231	0.00228651	1.23394
C10C5.2	2.82785	0.5172	6.80275	2.86981e-06	0.00010344	4.7716
ins-7	2.81599	-0.265426	8.43417	1.59687e-07	1.11162e-05	7.62378
ech-9	2.75965	-1.32185	4.35665	0.000417352	0.00560955	0.0991018
fbxa-182	2.75751	2.98532	12.0404	8.15082e-10	1.98033e-07	12.7575
T26H5.9	2.73855	-0.625048	4.92767	0.000122838	0.00214983	1.14946
F48G7.5	2.72615	-2.98059	4.46525	0.000330077	0.004653	0.345677
pgp-1	2.71807	4.0202	9.05889	5.78173e-08	5.00989e-06	8.15485
D2063.1	2.65114	-1.34945	5.68568	2.54965e-05	0.000617045	2.75785
fbxa-166	2.6476	-0.106469	10.0182	1.32762e-08	1.55789e-06	10.0823
fbxc-20	2.64523	-1.52866	5.19221	7.04338e-05	0.0014145	1.79292
fbxa-189	2.61984	2.10802	14.7855	3.19078e-11	1.79714e-08	16.0403
W03D2.6	2.61416	0.292062	6.69216	3.53598e-06	0.000122729	4.5048
C44H9.4	2.60965	3.17575	16.6098	4.87153e-12	4.02421e-09	17.8792
C04F12.1	2.6095	7.72737	23.7976	1.27628e-14	3.95359e-11	23.5901
F49F1.5	2.59692	-1.29185	7.89141	4.01571e-07	2.25152e-05	6.7607
Y43F8B.14	2.59616	-0.911008	5.01528	0.00010209	0.00187129	1.38068
T28H10.3	2.57587	4.71917	12.7792	3.22275e-10	9.07571e-08	13.3176
clec-86	2.54606	0.029989	5.27114	5.9752e-05	0.0012381	1.77123
B0334.6	2.53914	-1.51964	5.1681	7.40734e-05	0.00146855	1.77627
F26G1.10	2.52867	-1.43207	4.78956	0.000164696	0.00269583	1.02005
clec-43	2.49615	-0.671796	5.23472	6.44577e-05	0.00131798	1.8363
F42C5.4	2.49401	2.67291	15.9587	9.3227e-12	7.21985e-09	17.2563
bath-47	2.48997	-0.393242	5.04424	9.60507e-05	0.00180876	1.31927
F47H4.2	2.48402	0.978094	10.0745	1.22165e-08	1.48407e-06	10.1596
ZC196.3	2.47396	-0.243971	4.7031	0.000198058	0.00309865	0.765276
rnt-1	2.45231	-1.35834	5.03446	9.80482e-05	0.00182969	1.49803
fbxa-111	2.44737	-1.91605	4.1388	0.000669615	0.00803213	-0.351923
kcnl-4	2.44166	-0.168908	6.93199	2.25333e-06	8.6176e-05	5.06557
dmsr-2	2.44043	0.638629	10.6495	5.32379e-09	8.25363e-07	10.9886
K08D10.9	2.41718	-1.19083	5.73907	2.28832e-05	0.000567091	2.8222
F15D4.5	2.39292	1.59266	13.6881	1.09129e-10	3.93194e-08	14.8111
ZC239.14	2.35985	0.45402	5.05164	9.45666e-05	0.00179089	1.3747
oac-54	2.35311	1.40596	9.61143	2.44654e-08	2.48484e-06	9.4202
col-69	2.35173	-2.22749	4.96987	0.000112353	0.00200312	1.311
nas-3	2.3291	-0.262426	4.40372	0.000376962	0.00518416	0.208769
C23H4.6	2.32284	1.9779	8.23637	2.225e-07	1.42668e-05	7.22339
tba-7	2.30886	2.90178	9.82577	1.76888e-08	1.9121e-06	9.54048
his-11	2.29522	-0.898189	7.20909	1.35197e-06	5.83702e-05	5.58543
his-44	2.29522	-0.898189	7.20909	1.35197e-06	5.83702e-05	5.58543
his-15	2.29522	-0.898189	7.20909	1.35197e-06	5.83702e-05	5.58543
F16H6.10	2.28714	2.5347	10.6483	5.33282e-09	8.25363e-07	10.8221
Y47H10A.5	2.2778	1.4545	4.30581	0.000465929	0.00611582	-0.541166
C44B12.6	2.25579	-0.942299	5.06366	9.22052e-05	0.00176444	1.52187
R11E3.2	2.23539	1.01692	9.0368	5.98843e-08	5.15296e-06	8.57333
clec-10	2.21404	4.78048	15.4621	1.55385e-11	1.06965e-08	16.404
Y34F4.1	2.20678	1.12636	8.7743	9.13056e-08	7.16056e-06	8.13469
Y49G5A.1	2.19357	1.437	10.27	9.17661e-09	1.18445e-06	10.3287
cyp-33C8	2.15258	1.94435	12.6795	3.64347e-10	9.60559e-08	13.6145
clec-36	2.15016	-1.05168	4.27486	0.000498259	0.0064178	-0.239776
irg-2	2.1497	-0.92703	5.78281	2.09486e-05	0.000530283	2.95579
kgb-2	2.13973	0.321965	5.13437	7.94902e-05	0.00155602	1.51634
C54E4.5	2.13686	4.03609	19.5241	3.43791e-13	5.3249e-10	20.4476
fbxa-26	2.11499	0.590495	4.61434	0.000239519	0.00359743	0.40543
C28G1.5	2.10155	4.00822	11.3087	2.13915e-09	3.89797e-07	11.4681
phat-4	2.09836	-0.340894	4.02014	0.000867091	0.00982095	-0.822307
R07C12.2	2.0711	1.3414	6.99207	2.01529e-06	7.92043e-05	4.88444
fbxc-4	2.06621	2.38618	8.07598	2.92236e-07	1.75781e-05	6.82768
fbxc-2	2.06621	2.38618	8.07598	2.92236e-07	1.75781e-05	6.82768
str-168	2.03895	-0.396732	5.18583	7.13791e-05	0.00142655	1.70409
irg-1	2.02883	-0.864987	4.14238	0.000664412	0.00798519	-0.37761
F19C7.2	2.02785	3.32564	11.1223	2.75673e-09	4.74425e-07	11.1757
col-176	2.01883	0.927902	7.32499	1.09524e-06	4.91707e-05	5.62799
Y54G2A.46	2.01851	-1.62333	4.54124	0.000280243	0.00408577	0.442596
his-13	1.98807	-0.584038	7.43402	8.99887e-07	4.18282e-05	5.97986
his-9	1.98807	-0.584038	7.43402	8.99887e-07	4.18282e-05	5.97986
his-25	1.98807	-0.584038	7.43402	8.99887e-07	4.18282e-05	5.97986
Y58A7A.5	1.97454	2.39015	7.72436	5.37476e-07	2.88306e-05	6.29652
fbxc-23	1.96934	0.00714285	4.42751	0.000358081	0.00497347	0.123401
H43E16.1	1.96699	2.50342	9.12469	5.20927e-08	4.57787e-06	8.35225
C34H4.1	1.96611	2.31306	7.27111	1.20761e-06	5.32509e-05	5.23033
pals-24	1.94458	2.1993	10.8797	3.85397e-09	6.28349e-07	11.2134
skr-4	1.93019	3.84597	7.54244	7.41366e-07	3.63554e-05	5.51144
fog-3	1.92847	-0.691304	4.55709	0.000270854	0.00397857	0.490215
ifc-1	1.91973	5.20679	7.75856	5.06183e-07	2.76304e-05	5.57294
pgp-8	1.91777	2.14991	4.21088	0.000572495	0.00712944	-0.937779
egl-43	1.91214	0.539835	8.04223	3.09621e-07	1.84448e-05	6.93694
F47B8.2	1.91062	1.10465	6.205	9.04592e-06	0.000270744	3.48608
F11E6.6	1.90876	-0.180645	4.74135	0.000182523	0.00292958	0.816894
M01G12.9	1.90295	2.99499	10.5898	5.79458e-09	8.65069e-07	10.6258
C14C6.2	1.88366	1.42807	6.14024	1.02738e-05	0.000298832	3.21635
clec-26	1.87522	-0.182531	5.16471	7.45999e-05	0.00147663	1.45796
clec-80	1.87421	2.04384	4.71734	0.000192125	0.00302877	0.22132
K08D10.14	1.86302	-0.27301	6.56211	4.5294e-06	0.000150466	4.30538
F58E2.3	1.8629	0.833562	8.22936	2.25154e-07	1.43071e-05	7.21614
K09F6.6	1.84055	2.28566	9.71059	2.10435e-08	2.17292e-06	9.51048
T13H10.2	1.8401	-1.66766	4.83834	0.00014846	0.00250623	1.0683
arf-1.1	1.822	0.194193	6.38386	6.38346e-06	0.000201266	3.99807
fbxc-1	1.82192	1.92713	8.36541	1.79104e-07	1.19316e-05	7.38571
fbxc-5	1.82192	1.92713	8.36541	1.79104e-07	1.19316e-05	7.38571
fbxa-157	1.82171	1.54756	4.40275	0.000377753	0.00518929	-0.44066
T19C9.8	1.79997	-1.02681	5.53448	3.47008e-05	0.000786066	2.38843
oac-57	1.79836	0.656432	6.1539	1.00011e-05	0.000292963	3.46641
B0205.13	1.79524	-0.536154	4.27847	0.000494382	0.00637449	-0.207063
ZC239.6	1.79009	1.88671	10.9546	3.47294e-09	5.8153e-07	11.3491
C25D7.5	1.78932	1.19187	5.6335	2.83489e-05	0.000672932	2.35773
Y34F4.4	1.76109	-0.0882498	4.0143	0.000878199	0.00988492	-0.799232
F22H10.2	1.7549	1.66187	7.35322	1.04076e-06	4.74121e-05	5.64592
bed-3	1.75054	-0.154541	4.6584	0.000217935	0.00332976	0.627237
D1086.5	1.74346	0.710297	4.7241	0.000189367	0.00299675	0.651905
Y119D3B.21	1.73641	4.19193	7.07718	1.72191e-06	7.11002e-05	4.60109
clec-165	1.72879	-0.670082	6.00311	1.34766e-05	0.000368779	3.25457
fbxa-67	1.72822	2.91758	11.878	1.00568e-09	2.35121e-07	12.5019
pals-23	1.72266	1.75788	8.29082	2.02983e-07	1.33078e-05	7.23981
fbxa-59	1.71772	1.99528	6.14844	1.01092e-05	0.000295433	3.18066
spp-18	1.71508	3.29718	7.35984	1.02841e-06	4.70221e-05	5.2168
R09D1.6	1.69233	0.264414	4.17294	0.000621701	0.00758965	-0.610366
C52E2.4	1.63383	-0.14946	4.23602	0.000542079	0.00681227	-0.356566
C18H9.6	1.61741	2.57229	8.40694	1.67099e-07	1.14394e-05	7.28356
Y50D4B.3	1.6118	5.21909	18.9349	5.70007e-13	6.42086e-10	19.7561
scl-2	1.60563	3.00022	5.25633	6.16224e-05	0.00126838	1.13297
T12G3.1	1.60445	5.40835	10.7407	4.68106e-09	7.53285e-07	10.4391
F53F10.1	1.60403	0.896789	5.26575	6.04255e-05	0.00124789	1.62475
pme-4	1.59833	0.710601	5.81752	1.95339e-05	0.000499547	2.80354
K05F1.10	1.58959	1.1086	6.34505	6.88254e-06	0.000214815	3.65104
K09F6.7	1.58888	1.79355	5.88971	1.68986e-05	0.000441753	2.8311
nhr-112	1.58812	0.534667	5.5064	3.67566e-05	0.000828092	2.23846
Y106G6D.4	1.58714	0.627769	5.03756	9.7409e-05	0.00182601	1.1484
Y41C4A.11	1.58471	2.64519	6.37372	6.51009e-06	0.000204737	3.51204
Y22D7AR.2	1.58425	1.33449	5.34443	5.13224e-05	0.00109267	1.7809
W03D8.8	1.58276	2.47541	10.4378	7.19983e-09	1.03136e-06	10.4
hsp-17	1.57882	4.23636	6.14462	1.01856e-05	0.000296965	2.71242
F14F9.4	1.57429	2.32559	7.25409	1.24554e-06	5.43435e-05	5.39991
T16G1.6	1.56998	0.735956	4.16652	0.000630438	0.00765859	-0.680419
npr-17	1.56781	-0.132397	4.61473	0.000239319	0.00359743	0.5592
ugt-21	1.55408	1.95324	4.98132	0.00010967	0.00196945	0.837337
E03H4.8	1.55259	2.42683	9.49582	2.92046e-08	2.8494e-06	9.10368
T28F3.5	1.5468	1.11229	5.71371	2.4088e-05	0.000589871	2.51758
Y50D4B.4	1.54639	5.47898	17.3254	2.44903e-12	2.3343e-09	18.2118
ubc-23	1.54546	1.94522	7.34126	1.06348e-06	4.79687e-05	5.57275
zip-1	1.54537	4.16625	12.7176	3.47619e-10	9.36379e-08	13.3961
crn-6	1.54323	1.73496	6.23438	8.53998e-06	0.000257467	3.34194
R09A1.3	1.54306	2.01269	4.76164	0.00017479	0.00283069	0.523215
K05C4.9	1.5293	-0.396358	4.32065	0.000451186	0.0059857	-0.0727877
glc-4	1.52006	1.65887	5.33727	5.20895e-05	0.00110521	1.5701
Y69A2AR.12	1.51649	2.21267	9.29236	4.00291e-08	3.67408e-06	8.55135
ZC239.22	1.50209	-0.374986	4.15686	0.000643811	0.00779049	-0.460536
F13D11.3	1.49776	1.0381	6.10276	1.10621e-05	0.000317553	3.35354
F28E10.5	1.49754	0.187078	5.36188	4.95028e-05	0.00105939	1.8302
C23H3.9	1.4877	1.21539	5.61642	2.93524e-05	0.000688837	2.21109
cul-6	1.4698	3.39977	6.80202	2.87376e-06	0.00010344	4.27142
F42G2.5	1.46761	1.33518	5.83369	1.89087e-05	0.000487106	2.80655
stn-2	1.46668	1.74724	6.671	3.68072e-06	0.000127041	4.29268
pals-22	1.44973	1.87476	6.31009	7.36663e-06	0.000227523	3.69928
ZC196.5	1.44907	3.08025	7.69793	5.63027e-07	2.9814e-05	5.96385
cebp-1	1.44102	3.54701	7.61535	6.51364e-07	3.28092e-05	5.69388
C25F9.5	1.43126	2.446	6.67649	3.64264e-06	0.000126078	4.12874
cav-1	1.42424	3.85719	4.90101	0.000129973	0.00224521	0.430717
fbxa-79	1.4219	1.05276	5.0119	0.00010282	0.00188181	1.10754
btb-14	1.41696	4.32371	15.7673	1.13325e-11	8.26007e-09	16.8188
nhr-130	1.41478	1.78007	5.93343	1.54837e-05	0.000409954	2.8132
T22B7.3	1.41433	0.895871	6.52982	4.81839e-06	0.000158789	4.05719
clec-62	1.40574	4.45602	9.8211	1.78132e-08	1.9121e-06	9.13579
F14H3.12	1.39982	0.390827	5.28798	5.7697e-05	0.00120155	1.82458
rgs-10	1.39916	1.1354	4.8323	0.000150377	0.0025263	0.715906
cng-1	1.3978	0.964826	4.87066	0.000138612	0.00236576	0.830831
R03E9.2	1.39727	1.60303	5.03001	9.8971e-05	0.00183861	1.02814
fbxa-54	1.38948	2.34649	6.07714	1.16365e-05	0.000329196	3.00482
clec-173	1.38506	2.38554	6.95748	2.14896e-06	8.32119e-05	4.67286
math-27	1.38314	4.30706	8.65085	1.1166e-07	8.46884e-06	7.26105
btb-16	1.37606	1.10895	4.95883	0.000115005	0.00203867	0.911326
fbxa-105	1.37227	0.711048	4.12671	0.000687468	0.00820657	-0.733531
lron-15	1.3688	0.795082	5.27725	5.89984e-05	0.00122454	1.64654
C33D9.13	1.36771	1.11452	4.40827	0.00037328	0.00513924	-0.128722
Y69A2AR.25	1.35943	1.94588	7.93456	3.7267e-07	2.128e-05	6.37119
fbxa-141	1.35016	0.77623	4.92699	0.000123015	0.00214989	0.97265
fbxa-63	1.34918	1.00008	4.62565	0.000233778	0.00354125	0.264604
T28F3.4	1.34869	3.59529	9.20787	4.56925e-08	4.10272e-06	8.4467
skr-3	1.3429	4.5646	7.65472	6.07579e-07	3.08545e-05	5.51927
fbxa-98	1.34245	1.01291	5.62238	2.89982e-05	0.000683113	2.38934
K10D11.6	1.34214	0.117177	4.09396	0.000738258	0.00867908	-0.822644
fbxa-61	1.33895	0.106203	4.18687	0.000603153	0.00739534	-0.454325
tbc-8	1.32162	1.94495	7.04952	1.81205e-06	7.38588e-05	4.99085
F55G1.7	1.32008	2.1327	6.81071	2.8272e-06	0.000102733	4.49094
mth-1	1.31966	2.87319	6.63125	3.96962e-06	0.000134392	4.01359
cutl-10	1.31822	0.668107	4.58138	0.000257076	0.00381032	0.273323
cpr-1	1.3137	8.52306	5.39513	4.62147e-05	0.000999383	0.659447
ZC449.5	1.30093	1.26838	4.21295	0.000569919	0.00710881	-0.775405
C45E1.4	1.29813	-0.0753249	4.28994	0.000482234	0.00625227	-0.161349
K02E2.6	1.29604	1.68636	6.29564	7.57703e-06	0.000231335	3.55661
F21A3.11	1.27648	2.41285	5.47523	3.91851e-05	0.000874852	1.63766
T07A5.7	1.2706	1.19913	4.51041	0.000299468	0.00430477	0.0513387
clec-170	1.26995	2.96989	8.81582	8.53657e-08	6.8243e-06	7.78976
kri-1	1.25958	1.17779	4.13739	0.000671671	0.00804767	-0.859103
B0403.3	1.25872	1.95293	5.17603	7.28557e-05	0.00145137	1.31679
pck-1	1.25818	6.25549	14.0429	7.26768e-11	3.13441e-08	14.6158
fbxa-51	1.25817	1.50155	5.14118	7.83655e-05	0.00153887	1.25549
tre-3	1.2535	4.76459	11.2285	2.38485e-09	4.2827e-07	11.1627
cpr-3	1.25143	2.16817	5.74018	2.28316e-05	0.000567091	2.22853
Y54G11A.4	1.23324	0.720715	5.23635	6.42398e-05	0.0013157	1.54212
fbxa-37	1.23036	1.09806	4.64732	0.00022317	0.00339717	0.364664
C49G7.10	1.22706	2.46348	5.55071	3.35666e-05	0.000768174	1.93101
mig-17	1.22493	1.95332	5.19624	6.98446e-05	0.00140494	1.29006
DC2.5	1.22143	2.93699	6.05341	1.21962e-05	0.000341136	2.78039
K09F6.10	1.2143	1.50442	4.56429	0.00026669	0.00393869	0.0397224
npr-5	1.20918	2.43014	7.56756	7.0898e-07	3.49999e-05	5.80644
cdr-2	1.19984	2.8902	4.73042	0.000186831	0.00297561	0.0723296
R03G8.3	1.1855	1.92499	6.66059	3.75421e-06	0.000129218	4.21048
fbxa-55	1.17985	0.909265	4.89122	0.000132698	0.00228052	0.811684
ugt-19	1.1701	2.89939	7.61282	6.54291e-07	3.28231e-05	5.72258
K09F6.9	1.1694	2.61327	7.04129	1.83981e-06	7.43168e-05	4.84013
sid-2	1.16935	3.08828	6.44905	5.62778e-06	0.000180657	3.56059
cal-1	1.16855	1.14438	5.9795	1.41248e-05	0.000378472	3.03235
math-24	1.16303	2.48054	4.66001	0.000217188	0.00332244	0.0344891
Y39H10B.2	1.15778	4.20238	8.24577	2.18996e-07	1.41332e-05	6.69219
F40F12.7	1.15022	3.68197	7.08409	1.70014e-06	7.04565e-05	4.65773
M04C3.1	1.14546	5.44236	8.40169	1.6857e-07	1.14767e-05	6.60871
nhr-106	1.14152	0.959128	4.46616	0.000329425	0.0046491	-0.105975
H02F09.3	1.13522	1.24775	4.3566	0.0004174	0.00560955	-0.460956
nhr-203	1.12613	1.44913	4.99117	0.000107413	0.00193735	0.998576
R02F2.2	1.12293	1.17905	4.68115	0.000207579	0.00321112	0.349735
R10E8.1	1.11486	2.63391	5.99952	1.3573e-05	0.000369633	2.7656
fbxa-29	1.11477	0.24696	4.01599	0.000874967	0.00988305	-0.920699
lact-4	1.11168	3.5423	7.34068	1.0646e-06	4.79687e-05	5.21343
cyp-36A1	1.11044	2.61306	6.06786	1.18521e-05	0.000333772	2.95865
C49A9.9	1.1095	5.55516	8.37134	1.77336e-07	1.19316e-05	6.58445
fbxa-60	1.10527	3.12121	4.88633	0.000134082	0.00229793	0.21622
Y38C1AA.6	1.10511	0.546721	4.08798	0.000747941	0.00875311	-0.788859
nhr-210	1.10395	1.48649	5.38844	4.68576e-05	0.00100976	1.72772
C24A1.3	1.10377	3.76485	7.72675	5.35225e-07	2.88306e-05	5.76699
math-20	1.09906	3.47157	6.48281	5.2736e-06	0.000171652	3.56179
Y50D4B.6	1.0953	1.42303	6.00546	1.34138e-05	0.000368779	3.04957
C31C9.6	1.09217	2.22373	4.07239	0.000773774	0.00897162	-1.26844
T22B11.4	1.08705	1.92625	4.40029	0.000379766	0.00521116	-0.52144
trpl-2	1.08405	1.63464	4.7611	0.00017499	0.00283069	0.422202
F28H7.3	1.07068	6.5326	10.002	1.36003e-08	1.55789e-06	9.09891
skr-15	1.06678	2.41214	4.08745	0.000748793	0.00875311	-1.02458
F14H12.8	1.05352	0.268803	4.01409	0.0008786	0.00988492	-0.917489
fbxa-11	1.05006	1.32745	4.95424	0.000116126	0.00205267	0.964468
gst-20	1.04655	2.37427	4.00722	0.000891865	0.00998293	-1.3046
F53C11.1	1.04006	3.99856	4.62467	0.000234273	0.00354441	-0.497022
fbxa-156	1.03857	3.48553	4.53169	0.000286061	0.0041603	-0.612262
pqn-92	1.03348	4.07907	5.59448	3.06954e-05	0.000713595	1.50453
col-95	1.03125	6.52841	7.68279	5.7824e-07	3.01596e-05	5.18211
R10E8.6	1.01811	2.72843	5.03143	9.86758e-05	0.00183587	0.574102
ZK1055.7	1.00949	4.94319	5.40101	4.56578e-05	0.000990798	0.952738
clec-205	1.00912	2.18471	5.95842	1.47304e-05	0.000393372	2.74612
bath-36	1.00781	2.51052	4.76465	0.000173674	0.00281942	0.314848
K12B6.9	1.0025	1.30955	4.18595	0.000604358	0.00739981	-0.784586
Y119D3B.13	0.999534	3.00794	5.64648	2.76102e-05	0.000656656	1.92139
Y45G5AM.3	0.997872	3.35617	5.29797	5.65126e-05	0.00118285	1.16339
Y43C5A.2	0.98955	5.89273	7.57848	6.95359e-07	3.46032e-05	5.04958
Y71H2AM.10	0.985159	1.92552	6.26051	8.11458e-06	0.000245838	3.47228
Y58A7A.3	0.98109	4.98588	8.86973	7.82505e-08	6.4212e-06	7.55062
nhr-98	0.97469	0.812334	4.12388	0.000691706	0.00823336	-0.762263
set-30	0.97224	3.54216	5.03592	9.77459e-05	0.00182745	0.459902
pqn-48	0.971651	2.95031	7.77356	4.93073e-07	2.70339e-05	6.07031
pmp-1	0.968476	4.50287	5.88811	1.69526e-05	0.000442232	1.88055
Y66D12A.13	0.965865	1.838	4.85	0.000144828	0.00245159	0.587141
spp-1	0.964654	3.87475	6.29617	7.56917e-06	0.000231335	3.03174
mlk-1	0.964537	4.29344	7.9777	3.45935e-07	2.00303e-05	6.14663
cdf-2	0.961193	1.86198	4.56022	0.000269034	0.00396857	-0.113106
Y49E10.18	0.961092	4.36661	6.69235	3.53467e-06	0.000122729	3.56749
fbxa-76	0.960882	1.72162	4.80522	0.000159293	0.00263524	0.492384
C31H5.6	0.960347	4.36969	7.53195	7.55344e-07	3.68483e-05	5.20548
alh-13	0.958957	3.50711	7.65619	6.06e-07	3.08545e-05	5.75178
W04B5.3	0.957657	5.39314	5.4778	3.89794e-05	0.000871831	0.962471
Y34F4.5	0.956284	2.8315	4.68687	0.000205052	0.00317998	0.0267321
F54E2.1	0.9491	5.37531	5.04258	9.63859e-05	0.00181232	0.0457781
prl-1	0.946621	2.56715	6.82251	2.76523e-06	0.000101373	4.42604
aldo-1	0.943158	6.18245	7.45721	8.63249e-07	4.08264e-05	4.80117
ZC416.6	0.939776	6.58102	6.99084	2.0199e-06	7.92043e-05	3.88497
fkb-5	0.938573	3.53628	6.06592	1.18978e-05	0.0003343	2.7917
clec-160	0.936963	3.11569	4.47015	0.00032661	0.00462903	-0.735782
Y22D7AR.10	0.933913	4.35128	4.21267	0.000570265	0.00710881	-1.44592
F56D2.5	0.928557	2.07243	5.73167	2.32282e-05	0.000573348	2.37705
lact-2	0.925925	4.40559	8.60055	1.21267e-07	9.05194e-06	7.17793
oac-59	0.924628	3.23211	5.2	6.92977e-05	0.00139848	0.991672
arrd-7	0.923767	3.15388	5.43869	4.22449e-05	0.000928115	1.47891
F52G2.3	0.923459	3.57235	7.36135	1.02561e-06	4.70221e-05	5.23338
acs-16	0.920633	1.47817	4.01532	0.000876244	0.00988492	-1.14567
F42G2.2	0.917703	2.72883	5.26994	5.99017e-05	0.00123914	1.27204
deg-1	0.913881	0.88296	4.04071	0.000829067	0.00946818	-0.957251
cpr-5	0.908582	7.38947	6.69302	3.53022e-06	0.000122729	3.2912
clec-187	0.903375	3.35053	6.33824	6.97422e-06	0.000216585	3.21772
math-3	0.894418	3.67739	4.95323	0.000116374	0.00205411	0.21134
ttr-42	0.889247	5.11085	6.83651	2.69355e-06	9.93326e-05	3.80281
ric-19	0.888675	1.75237	4.28184	0.000490773	0.00634116	-0.660585
F21D5.3	0.887101	4.66321	8.40745	1.66957e-07	1.14394e-05	6.72839
aex-5	0.885967	4.02616	5.87767	1.7311e-05	0.000450631	2.16959
nhr-3	0.881363	3.56273	5.62961	2.85741e-05	0.000676981	1.71212
W03G11.4	0.878129	2.04524	5.07751	8.95608e-05	0.00172321	0.94372
D1054.5	0.876331	2.10614	4.68472	0.000206	0.00319068	0.158382
rbf-1	0.875084	1.85282	4.55579	0.00027161	0.00398286	-0.109486
K08D8.6	0.874529	5.51509	6.83122	2.7204e-06	0.000100025	3.69377
W03F11.1	0.866603	6.74377	5.22198	6.61928e-05	0.0013413	0.292922
nape-1	0.863969	1.92756	4.26887	0.000504778	0.00646815	-0.680674
F35E12.8	0.862988	2.81478	4.73996	0.000183067	0.00293451	0.118799
Y51H7C.1	0.862871	5.37734	6.30432	7.44989e-06	0.000229061	2.72514
M04D5.3	0.862661	2.2039	4.96252	0.000114113	0.00203157	0.702735
math-4	0.859653	3.57308	5.62619	2.87739e-05	0.000679119	1.63671
sma-5	0.856801	4.09867	5.91861	1.59491e-05	0.000421375	2.11891
sto-1	0.852829	3.05823	4.287	0.000485319	0.00628379	-0.941742
T21B6.3	0.849274	2.93998	5.15566	7.60263e-05	0.00149768	0.856779
vhp-1	0.845812	4.81355	7.54173	7.42307e-07	3.63554e-05	5.21699
C55B6.1	0.843804	4.16309	8.47196	1.49966e-07	1.06185e-05	7.01848
F19B2.6	0.842268	2.03876	4.19553	0.000591907	0.00731239	-0.881775
K03H1.10	0.841926	3.51505	4.35819	0.000415965	0.00560358	-0.885594
ugt-62	0.839217	6.23776	8.45688	1.53768e-07	1.08258e-05	6.60029
C06B8.7	0.838358	4.06449	7.92867	3.76484e-07	2.13992e-05	6.1141
ttr-6	0.834564	4.69064	8.3007	1.99639e-07	1.31581e-05	6.60432
ZK1055.6	0.83277	3.30809	4.67478	0.000210427	0.00325112	-0.215902
C08F11.12	0.829226	3.64048	5.1683	7.40425e-05	0.00146855	0.805508
F26E4.7	0.828656	2.66154	5.87254	1.74901e-05	0.000453474	2.53796
F58F9.3	0.828118	3.65575	4.52331	0.000291267	0.00423106	-0.522531
abts-3	0.826684	3.14349	4.25252	0.000523011	0.00662526	-1.10234
spp-23	0.825714	2.40403	5.01913	0.000101265	0.00186722	0.648945
cls-3	0.825621	4.03118	4.23378	0.000544723	0.00682474	-1.38562
C06B8.2	0.82364	1.21757	4.03007	0.000848525	0.00964594	-1.19983
lact-3	0.821675	4.86466	6.39705	6.22247e-06	0.000197699	3.00646
kin-15	0.820943	2.72638	5.2016	6.90664e-05	0.00139609	1.01491
clec-222	0.819529	3.184	4.60434	0.000244716	0.00366217	-0.216332
F36G3.1	0.815263	4.41269	5.98928	1.38523e-05	0.00037314	2.2152
K02A11.4	0.814643	1.25329	4.18034	0.000611778	0.00748325	-0.745256
elt-2	0.814067	3.535	5.9926	1.37611e-05	0.000373115	2.50422
C13A10.1	0.813937	1.92662	4.18948	0.000599737	0.00737236	-0.902308
dsc-4	0.805908	6.08064	7.6482	6.14613e-07	3.10844e-05	5.14191
zak-1	0.802908	2.74049	4.17058	0.000624892	0.00761881	-1.16823
hlh-11	0.802285	4.87039	8.70778	1.01739e-07	7.78181e-06	7.21879
sorb-1	0.802034	2.79761	4.97636	0.000110825	0.00197871	0.53807
C17F4.7	0.801925	10.0098	5.5388	3.43949e-05	0.000783301	0.981281
C01B9.1	0.799989	2.54773	5.7823	2.097e-05	0.000530283	2.24636
T01E8.8	0.796932	2.87303	4.51494	0.00029656	0.00427785	-0.443407
clec-50	0.796166	7.5558	8.7979	8.78778e-08	6.98009e-06	7.13117
F22E12.1	0.794995	4.22389	7.67722	5.83936e-07	3.02743e-05	5.55355
ckb-2	0.792677	4.91067	5.89712	1.66498e-05	0.000436169	1.88125
rcn-1	0.791348	2.16263	4.01348	0.000879777	0.00988492	-1.36946
aex-1	0.790877	3.13404	4.53872	0.000281768	0.00410269	-0.454228
clec-63	0.790858	9.2354	8.82602	8.39688e-08	6.75621e-06	7.20408
F32A7.5	0.785995	5.70889	8.71557	1.00456e-07	7.73134e-06	7.08759
twk-24	0.784291	2.36121	5.31503	5.45468e-05	0.00114557	1.41282
F58G6.9	0.784074	3.0358	4.29301	0.000479038	0.00623504	-1.03835
pqm-1	0.781743	3.52796	4.4098	0.000372048	0.00513181	-0.876447
ugt-50	0.781486	3.84237	5.22158	6.62476e-05	0.0013413	0.815998
ets-4	0.778182	3.47446	4.80249	0.000160222	0.00264356	-0.00118226
sur-5	0.77807	7.97299	6.48465	5.2549e-06	0.000171652	2.88144
R04E5.2	0.775963	3.84271	6.00492	1.34282e-05	0.000368779	2.45099
nhl-1	0.773868	3.42776	4.86324	0.000140812	0.00239341	0.162468
folt-2	0.771499	8.17856	5.90659	1.6337e-05	0.000429792	1.70781
C23H5.8	0.770013	5.75828	6.90341	2.37666e-06	8.9784e-05	3.81606
C32E12.4	0.768801	3.74042	6.63242	3.96081e-06	0.000134392	3.72709
ugt-29	0.766184	4.14294	6.58441	4.34043e-06	0.000145358	3.54147
fbxa-192	0.764345	4.22986	4.50082	0.000305715	0.00437661	-0.683565
C49C3.10	0.764078	2.79515	5.15612	7.59533e-05	0.00149768	0.964305
B0280.13	0.763895	2.98962	4.8989	0.000130556	0.00224682	0.330965
K10B4.3	0.76266	3.61644	4.65262	0.00022065	0.00336709	-0.294456
T28D9.3	0.759601	3.34135	6.0153	1.31542e-05	0.000365456	2.62064
nhr-65	0.759548	2.20399	5.12695	8.07363e-05	0.00157544	1.02456
scav-5	0.759348	2.97704	4.29458	0.000477408	0.00622036	-0.984393
F09F7.5	0.75578	4.19276	4.58479	0.000255205	0.0037962	-0.668122
nas-39	0.754713	2.55623	4.70794	0.000196021	0.00307846	0.063427
smd-1	0.749169	6.13645	4.25864	0.000516111	0.00657875	-1.77489
C51E3.9	0.747264	3.51275	5.75912	2.19746e-05	0.000552306	1.99627
trim-9	0.744489	2.59991	4.8999	0.000130279	0.00224521	0.492362
syg-2	0.743974	2.65294	4.35204	0.000421541	0.00565294	-0.676736
clec-49	0.743183	4.29932	4.80375	0.000159794	0.00264001	-0.268873
C10G8.4	0.739727	6.02205	5.6073	2.99032e-05	0.000697793	1.17744
K07G5.5	0.738211	1.63435	4.13702	0.000672209	0.00804767	-0.969344
tag-278	0.73802	3.06873	4.42706	0.00035843	0.00497347	-0.736907
K06A9.1	0.737671	3.16977	4.64248	0.000225496	0.00342836	-0.354072
T01H10.8	0.735596	3.66809	6.34241	6.91789e-06	0.000215376	3.1989
T13C5.6	0.733564	2.38946	5.00367	0.000104619	0.00190079	0.771972
abt-4	0.731948	5.57542	6.89917	2.39556e-06	9.02231e-05	3.83053
T04B2.5	0.731381	4.64197	6.72517	3.3218e-06	0.000117266	3.67899
clec-150	0.731129	6.28902	7.98917	3.39171e-07	1.97308e-05	5.77502
W07B8.1	0.729262	2.75431	4.29693	0.000474977	0.00620525	-0.878858
nhr-8	0.725111	4.42715	4.51174	0.000298612	0.00430244	-0.934794
F54D5.3	0.719851	6.16821	7.25853	1.23554e-06	5.40975e-05	4.42076
twk-31	0.719428	2.21576	4.42778	0.000357872	0.00497347	-0.484316
K06G5.1	0.715882	7.28543	5.25966	6.11964e-05	0.00126171	0.349147
ZC116.3	0.715807	3.20487	4.23788	0.000539886	0.00679161	-1.15394
C32D5.6	0.714291	3.24002	5.04503	9.58899e-05	0.00180848	0.563755
pho-14	0.708976	5.58763	7.05695	1.78737e-06	7.33354e-05	4.13168
F52E1.14	0.702504	6.43969	6.29518	7.58379e-06	0.000231335	2.52665
sbp-1	0.700873	5.05761	5.08467	8.82232e-05	0.00170542	0.196328
T21H3.1	0.699446	8.12155	8.20604	2.34214e-07	1.47317e-05	6.11355
cpr-4	0.697818	7.47313	4.51562	0.000296125	0.00427656	-1.2574
gsa-1	0.694252	3.11263	4.79449	0.000162974	0.00267381	0.0547862
haf-7	0.693893	3.42099	5.10036	8.5365e-05	0.00165793	0.758144
C49A9.6	0.690488	3.75777	6.0029	1.34821e-05	0.000368779	2.48307
Y17D7B.4	0.68551	2.42228	4.69389	0.000201999	0.00314839	0.0381903
nuc-1	0.680364	6.14547	6.60249	4.19321e-06	0.00014119	3.1738
R09F10.1	0.676229	4.19684	4.94984	0.000117211	0.00206595	0.0810748
Y69H2.3	0.673371	7.24515	6.16425	9.79966e-06	0.000289113	2.23406
K08D8.3	0.673336	4.09008	4.20139	0.000584416	0.00725505	-1.46339
K02B7.3	0.672848	3.4274	4.18668	0.000603396	0.00739534	-1.2898
F57F5.1	0.671577	9.40388	5.42135	4.3781e-05	0.000955089	0.7179
pes-7	0.670804	5.00677	5.8344	1.8882e-05	0.000487106	1.80607
dgat-2	0.665093	3.43464	5.46399	4.01013e-05	0.000890235	1.38656
H03A11.2	0.662931	5.19165	4.30822	0.000463498	0.00609035	-1.56148
math-26	0.661997	4.77944	4.46923	0.000327256	0.00462903	-1.1019
spp-17	0.661821	7.14374	4.43894	0.000349355	0.00487485	-1.42695
frm-2	0.660401	3.97388	4.0352	0.000839086	0.00955617	-1.78409
klo-2	0.654516	2.87265	4.72874	0.000187502	0.00298198	-0.043435
tre-4	0.654433	2.52711	4.4546	0.000337742	0.00473949	-0.424634
F10F2.2	0.653712	5.93676	4.55909	0.00026969	0.00397352	-1.0707
aagr-2	0.653289	7.98772	8.85195	8.05264e-08	6.56449e-06	7.22359
C18C4.5	0.652236	5.10903	5.66014	2.68539e-05	0.000642368	1.45676
pcp-5	0.649784	4.95484	6.05495	1.2159e-05	0.000340864	2.29031
F12B6.2	0.645417	4.58054	5.03576	9.77806e-05	0.00182745	0.155059
C31C9.2	0.644893	4.7626	4.77294	0.000170632	0.00277832	-0.34707
pmk-3	0.644217	3.31106	4.09891	0.000730349	0.00859426	-1.42172
F19C7.1	0.642823	6.57875	6.61023	4.1318e-06	0.000139502	3.14513
T28F3.8	0.638935	5.05198	6.44529	5.66878e-06	0.000181504	3.01076
F40H3.1	0.636866	3.74948	5.44134	4.20147e-05	0.000926342	1.30154
pvf-1	0.632916	2.92316	4.20072	0.000585263	0.00725505	-1.1291
C01B10.6	0.632783	6.31629	6.81574	2.80062e-06	0.000102367	3.5578
K07E3.1	0.62816	4.86715	6.11006	1.09038e-05	0.000314206	2.42668
clec-51	0.622913	4.27907	5.61765	2.92787e-05	0.00068841	1.5074
C18A11.3	0.622911	2.79116	4.01488	0.000877095	0.00988492	-1.58648
nhx-2	0.620494	5.94751	5.44704	4.15248e-05	0.000917172	0.785228
spp-14	0.620471	7.34344	6.00107	1.35314e-05	0.000369311	1.89916
zip-2	0.614086	5.93797	4.94276	0.000118979	0.00209116	-0.263912
fhod-1	0.613025	4.20242	4.02828	0.00085183	0.00967463	-1.87813
Y71H2AM.13	0.610317	6.03486	6.9998	1.98661e-06	7.86457e-05	3.97964
kel-8	0.609085	5.44828	4.03426	0.000840803	0.00956693	-2.14845
cpna-1	0.604429	5.48082	8.15366	2.55981e-07	1.57804e-05	6.1517
pab-2	0.601571	5.65017	7.26167	1.22852e-06	5.39806e-05	4.53254
Y32F6A.4	0.600292	4.68706	4.01214	0.000882346	0.00990321	-2.09964
aakg-4	0.600026	2.69913	4.17797	0.00061494	0.00751452	-1.09237
hum-8	0.597799	5.23493	5.57507	3.19363e-05	0.000736915	1.17922
F59B1.2	0.595763	5.62789	5.80258	2.01303e-05	0.000513241	1.58625
Y53H1B.2	0.594876	4.32479	4.46694	0.000328874	0.0046466	-0.923789
sup-37	0.590244	4.54639	4.66441	0.00021515	0.00331171	-0.571443
F40F4.6	0.587915	9.21171	7.02234	1.90541e-06	7.6161e-05	3.95339
abtm-1	0.585485	5.00766	7.6894	5.71542e-07	3.00084e-05	5.42797
H34I24.2	0.580188	6.19484	6.38735	6.34044e-06	0.000200932	2.72096
fat-2	0.580098	9.23749	8.50046	1.43044e-07	1.01865e-05	6.64469
pfn-2	0.579718	4.44747	4.54118	0.000280277	0.00408577	-0.788836
ppw-1	0.578634	8.77652	9.19673	4.64998e-08	4.14517e-06	7.80127
F56D5.6	0.577685	4.14738	4.12845	0.00068487	0.00818344	-1.64126
T03F6.3	0.575225	6.77698	6.77759	3.00892e-06	0.000107137	3.46428
mrp-6	0.574892	3.60056	4.8999	0.00013028	0.00224521	0.262562
pyk-2	0.571261	5.94923	5.62673	2.87423e-05	0.000679119	1.17082
Y54G11A.7	0.567797	3.89154	4.96171	0.000114309	0.00203213	0.244868
ZK470.2	0.565567	3.69072	4.6618	0.000216356	0.00332201	-0.355704
ncs-2	0.564561	5.26167	5.03824	9.72697e-05	0.00182601	0.0504521
E04F6.8	0.558426	3.46414	4.19828	0.000588383	0.00728337	-1.27263
K05B2.2	0.557105	2.77431	4.31229	0.000459426	0.00605608	-0.813417
ndx-6	0.556609	3.42737	4.70709	0.00019638	0.00308018	-0.109101
W05F2.4	0.552507	4.86495	6.65363	3.80419e-06	0.000130215	3.50425
swm-1	0.551251	2.89133	4.08336	0.000755507	0.00880666	-1.3344
F55B11.3	0.551194	7.08621	5.94694	1.50718e-05	0.000401624	1.79517
camt-1	0.549546	4.60681	6.09499	1.1233e-05	0.00032071	2.45737
C15C7.7	0.548392	3.55843	4.34672	0.00042642	0.00570887	-0.996395
T28A11.2	0.546699	3.30162	4.14813	0.000656161	0.00790904	-1.41712
C37H5.13	0.546603	4.68095	6.11343	1.08313e-05	0.000312846	2.47774
W05H9.1	0.544756	5.70798	5.33537	5.22954e-05	0.0011061	0.631639
F35D11.3	0.542453	3.90086	4.57247	0.000262046	0.00387472	-0.558119
mig-10	0.537289	4.38125	4.64908	0.000222332	0.00338858	-0.565002
T19D12.2	0.535311	3.86836	4.10532	0.000720226	0.00848319	-1.5995
nac-3	0.535229	3.67739	4.20841	0.000575575	0.00716059	-1.27351
mab-31	0.534752	4.29174	4.06971	0.000778304	0.00899624	-1.92761
Y34B4A.6	0.534699	6.3877	6.36669	6.59948e-06	0.000207023	2.67082
nlp-40	0.534606	4.84793	4.46974	0.000326893	0.00462903	-1.0497
C46C11.1	0.534341	4.67432	5.56033	3.29131e-05	0.000756634	1.37663
C09D4.1	0.533907	3.07435	4.26406	0.000510075	0.00652253	-1.09605
ctl-1	0.531522	4.81364	5.64992	2.74174e-05	0.000653325	1.42878
F42A10.6	0.530179	4.8506	4.2352	0.000543045	0.00681382	-1.57993
ech-7	0.530165	6.20858	6.91263	2.33611e-06	8.85223e-05	3.76571
ZK813.7	0.529832	7.43585	4.9221	0.000124296	0.00216617	-0.379107
cccp-1	0.528764	3.39896	4.01859	0.000870019	0.00984512	-1.67825
faah-3	0.525356	4.63645	5.02371	0.000100293	0.0018576	0.153233
K09E9.1	0.520289	2.93866	4.15497	0.000646463	0.00780733	-1.30392
spp-10	0.517508	7.2263	7.34916	1.04842e-06	4.7586e-05	4.54785
T21C9.6	0.514232	4.505	6.16661	9.75427e-06	0.000288461	2.61472
ZK105.1	0.513536	5.63489	5.28704	5.78101e-05	0.00120189	0.550182
spp-8	0.511438	5.18141	5.00397	0.000104553	0.00190079	-0.0760473
C12D12.1	0.510188	6.71655	4.50737	0.000301431	0.00432797	-1.27084
dmd-6	0.509891	4.42521	4.36638	0.000408664	0.00552209	-1.18548
ger-1	0.501526	4.01117	5.47015	3.95966e-05	0.000880865	1.27808
kgb-1	0.500394	4.65009	4.41197	0.000370302	0.00511634	-1.16596
F55H12.3	0.498679	4.71828	6.13785	1.03222e-05	0.000299538	2.48767
D1022.4	0.496698	4.2044	5.161	7.51819e-05	0.00148577	0.652
ZC328.3	0.493165	3.98991	4.06351	0.000788879	0.00908139	-1.83103
scd-1	0.492032	4.88245	5.33523	5.231e-05	0.0011061	0.764402
C34F11.3	0.484361	6.7574	4.11048	0.000712186	0.00842051	-2.13858
nhr-22	0.483999	3.85368	4.19234	0.000596025	0.00733401	-1.40916
C52A10.1	0.483015	4.83544	4.7642	0.000173839	0.00281942	-0.402846
F07A11.2	0.481448	9.32892	5.5608	3.28809e-05	0.000756634	1.00499
ugt-48	0.48126	4.35855	4.29699	0.000474921	0.00620525	-1.31374
ncx-2	0.481233	4.63135	4.07182	0.000774726	0.00897162	-1.91724
obr-3	0.47998	4.38086	4.40945	0.000372327	0.00513181	-1.10863
H28G03.1	0.479643	5.59268	4.82797	0.00015177	0.00254132	-0.489534
ZK813.1	0.478562	7.64911	4.83203	0.000150465	0.0025263	-0.574287
F32A5.3	0.473654	6.59071	4.72132	0.000190497	0.00300695	-0.803399
Y48G10A.2	0.473526	5.80427	7.77618	4.9081e-07	2.70295e-05	5.45446
snf-1	0.463563	4.72217	4.80564	0.000159151	0.00263524	-0.278899
C37H5.3	0.461834	3.70378	4.32742	0.00044462	0.00591759	-1.00076
mrp-5	0.459704	6.92741	6.00832	1.33378e-05	0.000368779	1.92301
F27E5.1	0.459076	4.82633	5.18811	7.10404e-05	0.00142207	0.497976
C08F11.11	0.458528	8.3774	5.48547	3.83699e-05	0.00085975	0.8326
fkh-9	0.45582	4.00203	4.14266	0.000664009	0.00798519	-1.59615
T02C5.1	0.452517	6.37863	5.70502	2.45161e-05	0.000596816	1.32145
C05D2.8	0.450638	5.48199	5.5525	3.3444e-05	0.000767416	1.1198
C35B1.4	0.449983	5.59031	4.39938	0.000380514	0.00521381	-1.3868
F10G7.5	0.446611	4.13045	4.11918	0.000698822	0.0082783	-1.66007
F53F10.2	0.444453	7.44428	5.37772	4.79073e-05	0.00103059	0.596886
col-143	0.444336	9.4322	4.99187	0.000107254	0.00193735	-0.202987
asp-1	0.443912	10.3177	4.70398	0.000197689	0.00309679	-0.800179
sptl-3	0.443066	6.40082	6.30972	7.37192e-06	0.000227523	2.56152
alg-1	0.442354	5.89218	7.11084	1.61851e-06	6.8117e-05	4.17277
asp-4	0.440612	8.25889	6.77792	3.00707e-06	0.000107137	3.45793
pcyt-1	0.433223	6.04439	4.83662	0.000149004	0.00251199	-0.513748
C46C2.2	0.431305	5.49349	4.79403	0.000163134	0.00267381	-0.507271
F38B2.4	0.43118	4.455	4.66199	0.000216269	0.00332201	-0.53809
ekl-1	0.429606	7.01418	5.72207	2.36837e-05	0.00058227	1.32797
gpd-3	0.428652	8.31589	4.51596	0.00029591	0.00427656	-1.25363
D1086.7	0.427844	6.16267	6.18223	9.45932e-06	0.00028108	2.3118
dnpp-1	0.427393	7.44594	5.7915	2.05847e-05	0.000522673	1.46633
Y39G8B.1	0.42675	5.31502	5.2546	6.18446e-05	0.00127084	0.54156
F10G2.1	0.423514	4.32606	4.39903	0.0003808	0.00521381	-1.09979
acs-1	0.421927	8.22296	4.66115	0.000216658	0.00332244	-0.938279
ZC373.4	0.418816	4.83339	4.35943	0.000414854	0.00559962	-1.31887
tre-2	0.41879	6.94649	5.12731	8.06761e-05	0.00157544	0.0658944
M28.10	0.417607	5.87965	4.57361	0.000261407	0.00386988	-1.07231
Y62E10A.13	0.416987	5.50003	6.79615	2.90562e-06	0.000104057	3.62145
klc-2	0.415116	5.31473	4.31181	0.000459912	0.00605608	-1.50913
lin-10	0.414665	5.41766	4.871	0.000138512	0.00236576	-0.333966
alx-1	0.414074	7.18448	7.04086	1.84128e-06	7.43168e-05	3.96556
lec-12	0.412483	5.32369	5.36026	4.96681e-05	0.0010611	0.747417
C18B2.4	0.407103	5.42357	4.88075	0.000135679	0.00232209	-0.279486
Y71H10B.1	0.404251	6.81326	4.42646	0.000358893	0.00497432	-1.45057
nipi-3	0.400398	5.25438	5.60638	2.99593e-05	0.000697793	1.2985
apy-1	0.397797	6.19521	5.05207	9.44808e-05	0.00179089	-0.0533077
T14D7.1	0.396558	4.853	4.05151	0.000809775	0.00928207	-1.96994
pyc-1	0.39495	8.63781	4.99979	0.000105479	0.0019136	-0.199886
rpm-1	0.394748	4.55309	4.24238	0.000534648	0.00673939	-1.47058
pme-5	0.391412	6.30215	5.10639	8.42919e-05	0.00163966	0.0609703
C44B7.5	0.390091	7.54416	4.98734	0.000108286	0.00195025	-0.238969
mml-1	0.386661	4.62936	4.19674	0.000590351	0.00730044	-1.5805
glo-4	0.386179	5.37256	4.3686	0.000406698	0.00550754	-1.41165
Y74C10AL.2	0.384775	4.5413	4.07654	0.000766815	0.00890653	-1.79449
C34F6.10	0.383746	5.06871	5.00825	0.000103614	0.00189084	0.0468878
ftt-2	0.383448	7.46152	4.47187	0.0003254	0.00462903	-1.35926
fbxa-107	0.381288	3.75618	4.12459	0.000690643	0.00822862	-1.51499
ZK899.2	0.381122	5.41385	4.78395	0.000166676	0.00272403	-0.519051
unc-78	0.377986	5.53892	6.47543	5.34903e-06	0.000172604	3.00249
F13G11.3	0.373742	7.27177	6.09841	1.11574e-05	0.000319289	2.09697
ZK1320.2	0.373637	5.74742	4.10563	0.000719738	0.00848319	-2.06503
mbk-1	0.371637	4.72521	5.03246	9.84613e-05	0.00183464	0.193307
sec-15	0.36555	4.72658	4.72707	0.000188171	0.00298544	-0.442924
gsnl-1	0.357749	5.10027	4.58228	0.000256584	0.00380759	-0.877681
puf-9	0.357501	5.23459	4.38926	0.000388936	0.0053076	-1.33506
F10G7.10	0.352814	6.44137	4.43921	0.000349149	0.00487485	-1.39082
itr-1	0.350342	7.0012	4.71573	0.000192784	0.0030353	-0.822541
sams-4	0.345111	7.15297	5.82417	1.92742e-05	0.000494466	1.53456
C14B9.2	0.343229	5.55188	5.47028	3.95862e-05	0.000880865	0.900986
F21A10.2	0.340352	5.3338	4.25805	0.000516765	0.00657875	-1.61917
xbp-1	0.338363	7.64277	5.81703	1.95529e-05	0.000499547	1.51976
klp-4	0.33637	5.17105	4.15296	0.000649308	0.00783406	-1.84396
T27A3.1	0.335812	5.99709	4.95746	0.000115339	0.00204167	-0.223182
dnj-7	0.331593	5.73648	4.38338	0.000393911	0.00535192	-1.46675
tax-6	0.331419	5.55152	5.02861	9.92627e-05	0.00184126	-0.0108893
tps-2	0.330657	5.86589	4.05304	0.000807091	0.00925987	-2.17258
M02B1.3	0.323062	6.77321	5.06272	9.23878e-05	0.00176444	-0.064115
lbp-2	0.321299	7.7788	4.15515	0.000646211	0.00780733	-2.05183
cdf-1	0.31828	4.65276	4.23921	0.00053834	0.00677903	-1.49045
C49C3.4	0.315892	7.29232	4.75923	0.00017569	0.00283461	-0.730806
coq-1	0.310112	5.31011	5.06258	9.24157e-05	0.00176444	0.0927101
C53A5.6	0.306827	6.8441	4.5539	0.000272715	0.00399434	-1.16506
Y48G8AL.13	0.303201	5.49332	4.46231	0.000332174	0.00466663	-1.23544
R102.5	0.296577	7.22245	5.46326	4.01615e-05	0.000890235	0.78017
strl-1	0.285073	6.08946	4.95915	0.000114927	0.00203867	-0.23431
ddo-3	0.274243	6.85261	4.14162	0.00066552	0.00799075	-2.07035
lap-1	0.266134	7.94988	4.9965	0.000106214	0.00192411	-0.21674
tat-4	0.261258	6.6553	4.3218	0.000450059	0.00597715	-1.66921
cas-1	0.247371	6.48139	4.50057	0.000305879	0.00437661	-1.26973
T28C6.7	0.244501	7.13445	4.25749	0.000517399	0.00657875	-1.82737
mppa-1	-0.211846	6.18311	-4.0899	0.000744809	0.00873125	-2.13201
F27D4.4	-0.2208	7.46766	-4.31573	0.000456015	0.0060304	-1.70287
pro-2	-0.222106	7.26362	-4.32877	0.000443322	0.00590667	-1.67158
F33D4.5	-0.22781	6.69618	-4.97971	0.000110044	0.00197331	-0.236258
C36E8.1	-0.23068	8.24776	-4.08771	0.000748372	0.00875311	-2.19692
Y110A7A.19	-0.232655	7.00322	-4.03891	0.000832331	0.0094967	-2.30223
C44E4.4	-0.232686	8.50299	-4.27173	0.000501655	0.00645483	-1.79027
nap-1	-0.23439	9.58312	-4.5158	0.000296014	0.00427656	-1.23712
Y39B6A.33	-0.234915	6.27783	-4.09168	0.00074194	0.0087141	-2.13652
Y54E10A.3	-0.236909	6.78688	-4.04525	0.000820908	0.00939231	-2.2689
ZK550.3	-0.23917	7.97727	-4.44191	0.000347125	0.00485466	-1.42277
B0511.6	-0.241888	7.73228	-4.38793	0.000390054	0.00531701	-1.54433
pdha-1	-0.243587	9.1097	-4.93949	0.000119804	0.0020997	-0.324837
tag-340	-0.243918	6.30665	-4.3197	0.000452115	0.00599161	-1.6368
vha-8	-0.246828	7.64953	-4.58878	0.000253025	0.00376831	-1.1043
mac-1	-0.248177	6.78147	-4.01661	0.00087378	0.00987865	-2.33926
rrbs-1	-0.248282	7.20223	-4.22071	0.000560399	0.00700697	-1.90647
vars-2	-0.248449	9.0858	-4.16032	0.000638988	0.00774726	-2.02573
ZK632.4	-0.249616	7.12031	-4.02262	0.000862415	0.00977693	-2.34219
lars-2	-0.250635	6.23198	-4.98334	0.000109204	0.00196393	-0.18944
F20A1.9	-0.251147	6.61012	-4.31223	0.000459493	0.00605608	-1.67546
T10F2.2	-0.254449	6.26545	-4.55714	0.000270821	0.00397857	-1.11107
alh-1	-0.254811	8.46435	-4.86996	0.000138819	0.00236603	-0.484904
C27A7.6	-0.255005	6.12303	-4.46987	0.000326801	0.00462903	-1.2904
tct-1	-0.255337	9.67022	-4.16773	0.000628772	0.00764584	-1.99732
tag-210	-0.255378	8.90385	-5.19766	6.96372e-05	0.00140305	0.226123
gas-1	-0.256396	6.8752	-4.12022	0.000697241	0.00826748	-2.12458
nuo-4	-0.259486	8.23033	-5.05828	9.32545e-05	0.00177499	-0.0806571
ash-2	-0.259857	5.75651	-4.81544	0.000155869	0.00259244	-0.504857
nfi-1	-0.262022	6.75127	-4.08413	0.000754243	0.00880666	-2.1928
wdr-46	-0.262343	7.2123	-4.47968	0.000319963	0.00456233	-1.34116
hrpf-2	-0.262375	7.20133	-5.12038	8.18563e-05	0.00159478	0.0479094
tag-345	-0.262572	6.73613	-4.60803	0.000242784	0.00363765	-1.03719
F53F4.11	-0.263812	7.62633	-4.66499	0.000214883	0.00331171	-0.939417
dis-3	-0.266289	7.47007	-4.2832	0.000489335	0.00632917	-1.77422
C24H12.4	-0.266297	6.81122	-4.12147	0.00069534	0.00826074	-2.10709
mrpl-15	-0.266387	5.73933	-4.18677	0.000603283	0.00739534	-1.85498
C05C8.2	-0.268323	6.44861	-4.8343	0.00014974	0.00252096	-0.517557
H06I04.3	-0.270383	7.89365	-4.58981	0.000252466	0.00376451	-1.10145
F53E4.1	-0.270745	6.20988	-5.09851	8.56977e-05	0.00166178	0.0589527
lars-1	-0.272586	9.14477	-4.31045	0.000461263	0.00606742	-1.69548
F45F2.11	-0.273362	6.99553	-5.2322	6.47974e-05	0.00131891	0.297235
E04D5.1	-0.273775	9.11141	-4.4932	0.000310775	0.00443642	-1.29654
etf-1	-0.275958	8.64463	-4.63641	0.000228449	0.00346901	-0.990983
mnat-1	-0.276943	6.59024	-4.71158	0.000194504	0.0030585	-0.807415
F07E5.5	-0.279403	5.80507	-4.31319	0.000458537	0.00605608	-1.57602
rpl-11.1	-0.279493	10.8061	-4.06835	0.000780616	0.00901455	-2.18452
lpd-2	-0.279904	5.94735	-4.34649	0.000426633	0.00570887	-1.52147
cpt-1	-0.279952	7.99322	-4.15757	0.000642828	0.0077862	-2.04739
rpoa-1	-0.280104	6.98855	-4.10954	0.000713637	0.00842962	-2.14455
cnx-1	-0.28146	8.41811	-4.21779	0.00056397	0.0070445	-1.90953
cpsf-2	-0.282852	6.81371	-4.13034	0.000682054	0.00815765	-2.09131
Y61A9LA.10	-0.284388	7.3514	-4.22748	0.000552217	0.00691164	-1.89465
ctps-1	-0.284454	8.3404	-4.24297	0.000533959	0.00673756	-1.855
ZK1127.5	-0.286235	5.61188	-4.72822	0.000187713	0.00298198	-0.616661
F02A9.4	-0.286288	8.62635	-6.09324	1.1272e-05	0.000321084	2.09561
mrps-18C	-0.28712	6.88815	-4.92128	0.00012451	0.00216686	-0.369839
vha-7	-0.292051	7.58704	-4.16589	0.000631293	0.00766146	-2.03125
ngp-1	-0.297496	7.6787	-4.4767	0.00032203	0.00458651	-1.35031
ruvb-2	-0.298767	7.39572	-5.06108	9.27065e-05	0.00176727	-0.0811237
Y23H5B.5	-0.301028	6.85917	-5.1501	7.69161e-05	0.0015128	0.126928
F42G8.10	-0.302159	6.93153	-4.14737	0.000657246	0.00791442	-2.06414
C47E12.7	-0.302532	6.07228	-5.55021	3.3601e-05	0.000768174	1.05335
Y48G8AL.5	-0.303291	7.69372	-4.69276	0.000202489	0.00315206	-0.878743
T10B5.3	-0.303765	6.10475	-4.97758	0.000110539	0.00197647	-0.174149
D2045.2	-0.306897	8.5023	-4.01156	0.000883454	0.00990668	-2.36191
F13H8.2	-0.309298	7.24096	-4.47073	0.000326201	0.00462903	-1.36079
rbd-1	-0.311331	7.32515	-5.01122	0.000102967	0.00188181	-0.187734
C18A3.3	-0.311879	7.23644	-5.69151	2.51967e-05	0.000610983	1.26008
JC8.2	-0.315428	7.27818	-5.30636	5.55371e-05	0.0011644	0.444605
mrpl-55	-0.316021	4.33289	-4.07209	0.00077428	0.00897162	-1.74764
ZK1320.9	-0.317605	7.14014	-4.4433	0.000346083	0.00484556	-1.42125
T26G10.1	-0.318254	6.99322	-5.67247	2.61892e-05	0.000628896	1.22609
ZK512.2	-0.322064	6.92337	-5.43447	4.26138e-05	0.000932911	0.730908
mrps-18B	-0.324756	6.04108	-4.85702	0.000142686	0.00241864	-0.447091
lrp-2	-0.327671	6.22407	-5.60667	2.99414e-05	0.000697793	1.13025
mrpl-17	-0.330002	4.99548	-4.35809	0.000416051	0.00560358	-1.29133
aho-3	-0.330494	6.59092	-4.25724	0.000517676	0.00657875	-1.79414
K04C2.2	-0.335052	7.80093	-6.30906	7.38151e-06	0.000227523	2.5224
tgt-2	-0.337689	5.79486	-5.04896	9.50998e-05	0.00179631	0.0290679
catp-7	-0.338017	5.8679	-4.04827	0.000815529	0.00933939	-2.21404
Y48G1A.4	-0.342973	6.31625	-5.32512	5.34179e-05	0.00112377	0.537712
rbm-28	-0.343498	6.78127	-6.42914	5.84826e-06	0.000186768	2.78292
mrps-35	-0.34397	6.27445	-5.18103	7.20985e-05	0.0014386	0.223818
Y92H12BR.7	-0.346107	5.1268	-4.37053	0.000405006	0.00549063	-1.30861
B0238.11	-0.34821	6.91669	-5.93464	1.54464e-05	0.000409842	1.77148
wago-2	-0.348421	8.08705	-4.722	0.00019022	0.0030064	-0.81042
dic-1	-0.353839	6.31152	-5.01605	0.000101924	0.00187129	-0.117277
mrpl-9	-0.356103	6.56462	-5.54845	3.37224e-05	0.00076953	0.990509
rsp-7	-0.356185	7.43462	-5.43707	4.23858e-05	0.000929562	0.720319
rpc-2	-0.363011	8.16924	-4.46425	0.000330789	0.00465558	-1.37337
puf-12	-0.373117	8.32719	-6.34614	6.86798e-06	0.000214815	2.60237
F52A8.5	-0.373748	5.25999	-4.06539	0.000785653	0.00906274	-2.04818
C16C10.8	-0.378208	4.90723	-4.76617	0.00017311	0.00281496	-0.357116
pdcd-2	-0.378711	6.06857	-7.10976	1.6217e-06	6.8117e-05	4.17571
mrpl-45	-0.379723	5.85721	-6.08067	1.15555e-05	0.000327654	2.18276
M142.5	-0.386447	4.66059	-4.31682	0.000454946	0.00602268	-1.28941
Y66D12A.9	-0.391413	6.11073	-5.74187	2.27536e-05	0.000567091	1.44869
F55F10.1	-0.395659	8.74881	-4.79483	0.000162858	0.00267381	-0.645569
Y54E10A.10	-0.397561	6.24993	-6.17906	9.51851e-06	0.000282162	2.33829
VF13D12L.3	-0.402094	7.17245	-4.12556	0.000689183	0.00821912	-2.11763
gta-1	-0.407172	8.41823	-5.73282	2.31743e-05	0.000573159	1.35118
alh-6	-0.40982	7.00476	-4.91499	0.00012618	0.00218671	-0.39262
M03B6.2	-0.413453	5.98031	-4.67304	0.000211211	0.00325918	-0.856211
retr-1	-0.414181	8.90265	-5.01736	0.000101643	0.00187129	-0.162483
mes-1	-0.424079	5.19552	-4.61921	0.000237029	0.00356869	-0.765178
B0207.6	-0.424235	5.45476	-6.48237	5.27798e-06	0.000171652	3.04191
fbxc-50	-0.42543	5.9646	-5.5761	3.1869e-05	0.000736734	1.12629
cbs-1	-0.425924	4.69764	-5.06551	9.18469e-05	0.00176173	0.285623
snr-3	-0.431778	6.25837	-4.04374	0.000823618	0.00941462	-2.23159
ost-1	-0.432736	8.06613	-4.34198	0.000430817	0.00575863	-1.63878
F25E2.2	-0.433043	5.9635	-4.79521	0.000162725	0.00267381	-0.545258
MTCE.35	-0.437553	8.20491	-4.11467	0.000705711	0.00835193	-2.13794
R07E3.4	-0.439178	4.61461	-4.43668	0.000351062	0.00489315	-1.08859
MTCE.11	-0.441723	8.25219	-5.68346	2.56116e-05	0.000617419	1.24402
C05D12.3	-0.445516	6.41024	-5.06624	9.1707e-05	0.00176173	-0.0428629
Y71G12B.6	-0.451481	4.13728	-4.12072	0.000696487	0.00826644	-1.61643
alh-9	-0.455198	7.86983	-4.25173	0.000523906	0.00662526	-1.83882
npa-1	-0.4623	8.71705	-4.24506	0.000531546	0.00671395	-1.84605
Y94H6A.5	-0.466863	6.35398	-8.02687	3.17888e-07	1.88466e-05	5.84086
T20F7.1	-0.483901	5.15932	-4.19334	0.000594729	0.00732533	-1.73343
C27A7.5	-0.488952	6.09836	-4.16939	0.000626513	0.00762586	-1.9637
nas-20	-0.492518	5.20598	-4.81093	0.000157369	0.00261389	-0.389062
C06A6.4	-0.493137	7.38355	-8.42482	1.62192e-07	1.12275e-05	6.48747
sup-26	-0.500826	4.57208	-4.26958	0.000504005	0.00646707	-1.4435
mup-4	-0.500836	7.3462	-4.36684	0.000408254	0.00552209	-1.58759
dhs-19	-0.500915	4.05126	-4.20053	0.000585509	0.00725505	-1.45319
pfd-1	-0.504405	5.58393	-4.25849	0.00051627	0.00657875	-1.6752
col-106	-0.504574	9.51502	-4.66016	0.000217115	0.00332244	-0.920411
ZK1307.1	-0.504633	4.4817	-4.05774	0.000798859	0.00918243	-1.8966
ftn-2	-0.509597	6.54337	-6.10234	1.10712e-05	0.000317553	2.13118
K07H8.10	-0.511661	10.3482	-8.4388	1.58463e-07	1.10933e-05	6.55349
swt-7	-0.51238	4.8118	-4.20544	0.000579293	0.00719962	-1.67164
clh-1	-0.526322	5.56575	-4.33808	0.000434469	0.00580119	-1.51327
F37C4.6	-0.529005	4.63349	-4.08368	0.000754978	0.00880666	-1.87157
asp-5	-0.543215	8.22917	-6.53163	4.80169e-06	0.000158661	2.97279
M04F3.3	-0.549883	4.24933	-4.27077	0.000502706	0.00646165	-1.26848
Y39G10AR.32	-0.558923	4.05179	-4.23498	0.000543302	0.00681382	-1.26077
col-181	-0.584792	10.7014	-6.38395	6.38237e-06	0.000201266	2.73296
col-184	-0.588806	9.94277	-5.68414	2.55764e-05	0.000617419	1.27878
pcbd-1	-0.589585	4.11102	-6.20046	9.12674e-06	0.000272505	2.79828
srap-1	-0.591255	4.95418	-4.0103	0.000885882	0.00992493	-2.05183
F07A11.5	-0.593287	3.8829	-4.26942	0.000504172	0.00646707	-1.25073
Y47G6A.33	-0.598893	5.22556	-4.4537	0.000338404	0.00474339	-1.18802
F31F6.1	-0.599565	4.38561	-4.92529	0.000123458	0.00215461	0.137062
vav-1	-0.607323	4.54631	-4.73229	0.000186087	0.0029714	-0.336496
B0393.9	-0.616829	2.92143	-4.07646	0.000766949	0.00890653	-1.36582
AC3.5	-0.620972	6.01914	-4.54396	0.000278606	0.004071	-1.13588
ZC317.7	-0.628282	3.12614	-5.71066	2.42374e-05	0.000591193	1.82775
anmt-3	-0.628291	4.26518	-5.42666	4.33044e-05	0.000946359	1.03315
him-4	-0.647016	6.9084	-4.59379	0.000250319	0.00373699	-1.07616
hacd-1	-0.651641	6.4669	-4.73504	0.000184996	0.00295779	-0.759807
fln-2	-0.656406	6.78455	-7.91293	3.86876e-07	2.18894e-05	5.59271
bas-1	-0.666212	4.45568	-4.51723	0.000295101	0.00427656	-0.7729
acs-17	-0.667384	3.95771	-5.4044	4.53389e-05	0.000987337	1.19265
aqp-2	-0.668374	4.60048	-4.82717	0.000152028	0.00254221	-0.352369
ZK1193.2	-0.676659	4.73648	-7.51209	7.82572e-07	3.75847e-05	5.16167
C17D12.7	-0.679312	5.48443	-5.72345	2.36175e-05	0.000581799	1.47094
R02D3.1	-0.681109	6.95085	-6.02449	1.29163e-05	0.000359654	1.95276
aat-2	-0.686144	3.07704	-4.17027	0.000625319	0.00761881	-1.25596
C50E3.12	-0.696258	3.84502	-4.41188	0.000370379	0.00511634	-0.795497
asah-1	-0.697472	4.61472	-4.43246	0.000354279	0.00493244	-1.0606
F55H12.4	-0.697889	5.03188	-4.5158	0.00029601	0.00427656	-1.06997
F55D12.2	-0.69993	3.85331	-6.23934	8.45745e-06	0.000255601	2.91266
mua-3	-0.707241	6.5993	-4.94171	0.000119245	0.00209286	-0.313284
B0454.5	-0.70856	2.70229	-4.50202	0.000304925	0.00437306	-0.390582
sax-2	-0.711675	7.46822	-7.28574	1.17596e-06	5.20402e-05	4.43779
hex-5	-0.71503	2.35102	-4.036	0.000837615	0.00954819	-1.36505
Y54G2A.21	-0.717796	4.54749	-5.29478	5.68885e-05	0.00118673	0.823539
F42A8.1	-0.724721	6.33139	-6.5356	4.7653e-06	0.000157879	3.01208
T24A6.20	-0.729989	3.43067	-4.69035	0.000203532	0.00316433	-0.164961
gst-13	-0.74219	4.57254	-6.29044	7.65417e-06	0.000232458	3.01779
F21C10.9	-0.755583	4.19909	-4.394	0.000384969	0.00525926	-1.10508
cat-4	-0.761463	3.92746	-5.05113	9.46682e-05	0.00179089	0.475099
rhr-1	-0.77967	7.22207	-5.66139	2.67855e-05	0.00064197	1.19458
ZC581.3	-0.800028	3.99444	-6.21147	8.93184e-06	0.000267977	2.84441
clec-66	-0.805848	3.6181	-4.3322	0.00044004	0.00586926	-0.991723
F09F7.4	-0.81173	7.80689	-8.8753	7.75516e-08	6.40628e-06	7.25807
C26G2.2	-0.833326	3.73282	-4.3535	0.000420207	0.00564116	-1.01121
aqp-8	-0.834323	4.09719	-4.7483	0.000179836	0.00289396	-0.260312
F28F8.7	-0.834457	3.48848	-4.9913	0.000107385	0.00193735	0.515719
T12B3.2	-0.837401	3.3662	-4.30128	0.000470528	0.00616965	-1.07703
F17A9.5	-0.837986	3.71676	-4.82068	0.000154139	0.00256713	-0.0747976
Y37A1B.5	-0.838244	6.07995	-5.08191	8.87368e-05	0.00171268	-0.0130173
nlp-24	-0.838749	2.96582	-4.86765	0.0001395	0.00237438	0.372085
prmt-6	-0.845325	2.23868	-4.32683	0.000445189	0.00591882	-0.638525
dhs-2	-0.854015	2.43076	-4.78343	0.000166858	0.00272403	0.311967
T25B9.1	-0.857199	4.2025	-6.07472	1.16923e-05	0.000330021	2.50284
cdo-1	-0.861765	2.76775	-5.29477	5.68895e-05	0.00118673	1.28258
pcp-3	-0.867298	6.57278	-5.72025	2.3771e-05	0.000583261	1.34618
pxn-2	-0.869288	2.82717	-4.61023	0.000241642	0.00362493	-0.221373
C41A3.1	-0.870775	4.92709	-5.90336	1.64429e-05	0.000431661	2.0481
acd-2	-0.872855	2.78908	-4.73873	0.000183544	0.00293837	0.0845342
cah-4	-0.874321	6.19873	-5.17069	7.36738e-05	0.00146532	0.191246
F22F4.5	-0.885585	2.74789	-4.05719	0.000799828	0.00918505	-1.25385
nhx-1	-0.885997	2.37858	-4.62601	0.000233598	0.00354125	-0.0448645
T04A11.1	-0.886279	1.88365	-4.19349	0.000594533	0.00732533	-0.903134
T04A11.4	-0.886279	1.88365	-4.19349	0.000594533	0.00732533	-0.903134
F11E6.3	-0.897327	8.87496	-5.39923	4.58257e-05	0.000992703	0.661162
ttr-31	-0.899723	3.0585	-4.29546	0.000476497	0.00621503	-0.983355
ugt-63	-0.903014	5.883	-6.85754	2.58944e-06	9.63536e-05	3.67808
Y51A2D.18	-0.914638	4.35621	-4.91655	0.000125765	0.00218424	0.118423
C39D10.8	-0.916514	2.59885	-4.28034	0.000492372	0.00635519	-0.880813
F49C12.7	-0.923495	2.58609	-4.5496	0.000275247	0.00402666	-0.308782
F16B4.4	-0.933166	5.47757	-4.38402	0.000393359	0.00535029	-1.41328
F32A5.2	-0.939624	5.66031	-4.75197	0.000178434	0.00287513	-0.641305
nas-9	-0.959393	3.08973	-4.0134	0.000879919	0.00988492	-1.5629
fig-1	-0.960346	2.11603	-4.74318	0.000181811	0.00292195	0.164225
E04F6.15	-0.96444	2.91203	-6.52801	4.83513e-06	0.000158918	3.82002
R11F4.1	-0.968098	4.14885	-5.13566	7.92768e-05	0.0015543	0.544588
clec-265	-0.973028	4.07381	-5.99419	1.37177e-05	0.000372755	2.40584
vit-5	-0.973664	13.7836	-5.79898	2.02767e-05	0.00051591	1.62648
C25A11.10	-0.989046	3.50496	-6.93569	2.23788e-06	8.58981e-05	4.56628
Y15E3A.4	-0.995319	4.38756	-5.43874	4.22407e-05	0.000928115	1.08179
bli-6	-0.995712	3.18687	-4.07101	0.000776096	0.00897909	-1.45012
grsp-2	-1.00772	2.60449	-5.5182	3.58779e-05	0.000811247	1.81747
H11L12.1	-1.01496	3.19708	-7.83273	4.44684e-07	2.45986e-05	6.25353
T06E6.10	-1.01929	2.57059	-5.05413	9.40725e-05	0.00178781	0.861041
F31F6.3	-1.04655	3.28807	-6.69635	3.508e-06	0.000122729	4.05274
ugt-44	-1.05064	4.92696	-5.98959	1.38439e-05	0.00037314	2.18386
F20A1.1	-1.05128	1.7525	-4.82335	0.000153266	0.00255602	0.506893
fbxb-7	-1.05716	2.64252	-5.83621	1.88133e-05	0.000486671	2.54218
del-6	-1.06497	5.85684	-6.40933	6.07639e-06	0.000193554	2.79691
C30G12.2	-1.07872	6.2334	-7.20555	1.36073e-06	5.85443e-05	4.35522
fpn-1.2	-1.11497	2.72845	-7.74467	5.1866e-07	2.81874e-05	6.10147
T01D3.6	-1.11659	5.90455	-4.51109	0.000299026	0.00430341	-1.12676
sul-3	-1.12284	1.28228	-4.62209	0.000235569	0.00355533	0.216339
M88.4	-1.12533	0.613021	-4.2898	0.00048238	0.00625227	-0.288065
ZK822.4	-1.13456	2.89424	-5.49523	3.76082e-05	0.000844208	1.65965
F10D2.10	-1.14232	1.7389	-4.68824	0.000204454	0.00317468	0.300625
F43H9.4	-1.14841	3.15657	-5.01549	0.000102045	0.00187129	0.588805
Y71F9B.9	-1.15478	1.4373	-4.29667	0.000475247	0.00620525	-0.423835
F08A8.2	-1.15511	4.33206	-5.0807	8.89626e-05	0.00171436	0.496592
T05E7.1	-1.15957	3.68047	-4.25679	0.000518188	0.00657875	-1.14466
R03D7.2	-1.19035	4.9809	-9.2646	4.18043e-08	3.781e-06	8.28265
Y70C5A.3	-1.19525	1.33287	-5.58005	3.16131e-05	0.000732182	2.11576
ugt-41	-1.19897	4.04682	-7.29208	1.16252e-06	5.163e-05	4.98186
dct-16	-1.21178	7.34079	-5.34134	5.16527e-05	0.00109782	0.534105
ugt-5	-1.21297	2.3644	-4.06325	0.000789335	0.00908139	-1.07796
gst-28	-1.2173	2.54152	-7.03034	1.87741e-06	7.55292e-05	4.82931
vit-1	-1.21778	12.5069	-4.70066	0.000199095	0.00311095	-0.749397
poml-2	-1.22145	2.39325	-5.78067	2.1039e-05	0.000530946	2.43643
tsp-10	-1.22164	2.42671	-5.67261	2.61821e-05	0.000628896	2.19396
clec-227	-1.23178	1.55854	-4.49482	0.000309692	0.00442606	-0.0816002
pcp-2	-1.23927	4.95292	-7.07554	1.72715e-06	7.11002e-05	4.39746
ugt-4	-1.25142	1.80174	-4.77515	0.000169828	0.00276887	0.40685
fbxb-97	-1.25753	1.34418	-5.53799	3.44524e-05	0.000783301	2.20129
ugt-43	-1.2586	1.48743	-4.02494	0.000858063	0.0097365	-1.13757
F57A8.1	-1.27303	2.81109	-8.07189	2.94288e-07	1.76161e-05	6.57169
K08D8.5	-1.27992	2.73419	-6.95386	2.16346e-06	8.35123e-05	4.78655
C03G6.5	-1.31462	0.841363	-4.42054	0.000363517	0.00503277	-0.0761248
W10G11.3	-1.31759	1.13631	-4.29847	0.000473401	0.00620075	-0.341947
irg-3	-1.32186	2.19212	-5.50517	3.68492e-05	0.000828673	2.02431
col-129	-1.33191	9.63151	-4.91619	0.000125861	0.00218424	-0.356216
Y38E10A.14	-1.34998	2.84587	-5.65469	2.7153e-05	0.000648272	2.05676
T13F3.6	-1.35985	6.43558	-7.0531	1.80011e-06	7.36145e-05	4.02453
Y47G6A.15	-1.39762	2.06445	-4.25452	0.000520744	0.00660445	-0.748765
T16G12.1	-1.40504	5.90688	-9.38104	3.4869e-08	3.24859e-06	8.23031
F23F12.13	-1.4099	0.773767	-5.08966	8.7304e-05	0.00169029	1.31417
ilys-5	-1.41971	8.57103	-8.78678	8.94757e-08	7.06174e-06	7.11502
C45B2.1	-1.42253	6.19492	-7.18415	1.41497e-06	6.04582e-05	4.3207
col-68	-1.4243	0.369011	-4.12167	0.000695047	0.00826074	-0.611164
egas-3	-1.42745	1.64526	-7.68176	5.79291e-07	3.01596e-05	6.16973
col-81	-1.43617	8.73713	-5.00752	0.000103773	0.00189095	-0.175434
far-8	-1.46203	3.08298	-5.99091	1.38075e-05	0.00037314	2.61255
F21F8.4	-1.47909	2.35327	-5.23693	6.41618e-05	0.0013157	1.40077
clec-53	-1.49376	1.88067	-6.50699	5.03406e-06	0.000165019	4.07512
col-139	-1.49896	9.09432	-5.59176	3.08658e-05	0.000716215	1.07249
nhr-74	-1.51984	1.39597	-4.58423	0.00025551	0.0037962	0.286184
Y37A1A.2	-1.52972	3.1063	-7.58559	6.86644e-07	3.43073e-05	5.78393
W04A4.2	-1.55773	4.20066	-10.2583	9.33394e-09	1.19012e-06	10.074
col-12	-1.56037	5.14424	-4.46394	0.000331012	0.00465558	-1.193
asns-2	-1.56284	3.9373	-9.42204	3.27241e-08	3.0953e-06	8.85487
decr-1.1	-1.57347	1.95154	-4.06504	0.000786252	0.00906274	-1.16125
C25H3.10	-1.57421	1.43623	-5.97889	1.41419e-05	0.000378472	2.95995
ver-4	-1.58852	1.32557	-4.84308	0.000146973	0.00248451	0.818234
pho-7	-1.59066	2.93819	-6.84077	2.67209e-06	9.88355e-05	4.50068
col-150	-1.59326	1.80231	-4.10849	0.000715272	0.00844089	-1.13289
K09C4.1	-1.60978	1.45306	-5.60687	2.99293e-05	0.000697793	2.39021
vit-3	-1.62897	13.0905	-7.09371	1.6703e-06	6.94521e-05	4.17999
gpdh-1	-1.65279	2.58717	-6.63308	3.95581e-06	0.000134392	4.06273
gst-10	-1.68486	4.69392	-12.7234	3.45164e-10	9.36379e-08	13.3961
F11D5.7	-1.73328	0.948641	-4.72464	0.000189153	0.00299675	0.534139
col-62	-1.73857	3.89917	-4.37301	0.000402845	0.00546731	-1.17225
H06A10.1	-1.74836	1.81136	-6.81187	2.82103e-06	0.000102733	4.53304
his-40	-1.74987	0.883108	-4.9088	0.000127845	0.00221247	1.06024
col-7	-1.75433	4.24919	-4.39825	0.000381444	0.00521685	-1.18637
ugt-65	-1.77075	2.25613	-5.36534	4.91495e-05	0.00105365	1.7884
Y39B6A.27	-1.78117	1.47868	-6.04373	1.24326e-05	0.000346963	3.24024
Y38E10A.28	-1.79059	-0.713214	-4.08059	0.000760071	0.00885154	-0.586596
C53A3.2	-1.80331	3.43934	-6.70182	3.47183e-06	0.000121868	4.04913
M05D6.9	-1.80343	-0.844228	-4.07814	0.00076414	0.00889057	-0.510289
klp-13	-1.84084	-0.471629	-4.75985	0.000175459	0.00283457	0.843238
col-43	-1.849	-0.796871	-4.38628	0.000391448	0.00533014	0.199372
C33A12.19	-1.87733	0.815018	-5.7533	2.22343e-05	0.000556616	2.73577
cth-1	-1.8986	3.97949	-7.90185	3.94371e-07	2.2212e-05	6.25018
lys-2	-1.9187	5.83901	-7.37309	1.00412e-06	4.64255e-05	4.83113
C39B5.5	-1.94424	3.50307	-6.29418	7.59851e-06	0.000231335	3.1881
asm-3	-1.94843	1.7453	-5.75326	2.22359e-05	0.000556616	2.59969
T05E7.4	-1.94967	-1.15183	-4.80634	0.000158916	0.00263524	0.985444
F41E7.6	-2.00001	-0.051746	-5.37117	4.85604e-05	0.00104283	2.12043
F25B4.8	-2.0104	1.42208	-7.02767	1.88671e-06	7.56578e-05	5.19684
T10B5.8	-2.01718	0.438364	-6.08643	1.14247e-05	0.000324687	3.44186
F56A4.2	-2.02617	6.65007	-10.6401	5.3954e-09	8.25363e-07	10.1936
clec-209	-2.02617	6.65007	-10.6401	5.3954e-09	8.25363e-07	10.1936
F58B6.1	-2.12224	0.255587	-5.3923	4.64861e-05	0.0010035	2.12166
pitr-5	-2.13665	1.3415	-7.65954	6.02435e-07	3.08462e-05	6.14139
Y87G2A.16	-2.13803	0.561562	-7.84387	4.36143e-07	2.42343e-05	6.63328
C45B2.2	-2.14795	1.76698	-4.73089	0.000186643	0.00297561	0.439873
clec-47	-2.16214	5.93086	-10.5432	6.19138e-09	9.13302e-07	10.1571
F59C6.16	-2.19239	0.566714	-4.25165	0.00052399	0.00662526	-0.33973
T22B7.7	-2.19968	4.70412	-10.1663	1.06759e-08	1.32285e-06	9.94631
F45D11.14	-2.26348	4.06634	-6.85459	2.60378e-06	9.65971e-05	4.09029
hmit-1.1	-2.30388	2.00709	-6.19877	9.15716e-06	0.000272756	3.21063
lipl-2	-2.3627	0.681178	-5.22205	6.6183e-05	0.0013413	1.65799
F53A9.8	-2.38226	1.18526	-6.92875	2.26697e-06	8.64308e-05	4.99983
pho-11	-2.39278	6.47528	-16.8448	3.87581e-12	3.43037e-09	17.7806
R17.3	-2.39405	2.29172	-10.4932	6.65019e-09	9.69441e-07	10.7581
F01D5.1	-2.4026	0.967571	-5.74354	2.2677e-05	0.000566512	2.74081
Y6G8.2	-2.45107	0.61324	-6.22242	8.74222e-06	0.000262924	3.7476
Y51H4A.5	-2.4753	-0.739353	-5.23238	6.47725e-05	0.00131891	1.89285
pqn-72	-2.4831	2.06679	-10.3823	7.79924e-09	1.04998e-06	10.4131
Y47D7A.7	-2.5626	-1.78569	-4.26661	0.000507254	0.00649317	-0.0568195
F21C10.11	-2.64135	0.490062	-4.83104	0.000150782	0.00252821	1.00338
fat-7	-2.67525	5.63818	-7.12655	1.57246e-06	6.64994e-05	4.50258
oac-6	-2.75369	1.25556	-6.86277	2.56422e-06	9.57314e-05	4.91385
ilys-2	-2.7902	-0.984044	-5.02006	0.000101067	0.00186634	1.47305
sdz-24	-2.80222	1.67648	-7.01035	1.94816e-06	7.73709e-05	5.04636
T07A5.1	-2.89823	1.75892	-7.57524	6.99377e-07	3.46639e-05	6.06297
pho-8	-2.90072	0.597729	-7.45482	8.66952e-07	4.08456e-05	5.95554
T23F4.3	-2.90381	-1.01484	-4.97892	0.000110227	0.00197373	1.40916
F35F10.5	-2.95143	1.19999	-9.00396	6.31002e-08	5.35531e-06	8.56268
cyp-25A1	-3.04848	2.94637	-7.19125	1.39674e-06	5.98857e-05	5.34684
clec-3	-3.17055	-0.544055	-4.62086	0.000236191	0.0035604	0.696005
F15E11.15	-3.20143	1.49818	-4.09084	0.000743301	0.00872182	-0.411948
Y47D7A.6	-3.23466	1.65003	-9.81214	1.80547e-08	1.9121e-06	9.77437
E01G6.3	-3.34106	1.70951	-10.0335	1.29804e-08	1.55789e-06	10.1051
lipl-3	-3.3576	-1.02948	-6.57424	4.42559e-06	0.000147413	4.43091
F55G11.4	-3.37461	2.42062	-8.6448	1.12772e-07	8.46884e-06	7.95469
clec-4	-3.38872	2.03452	-11.8178	1.08774e-09	2.45059e-07	12.5457
cyp-14A2	-3.42983	0.766013	-7.51669	7.76184e-07	3.74229e-05	6.09646
lips-14	-3.4941	-0.721581	-4.59481	0.000249769	0.00373328	0.631476
Y19D10B.7	-3.50574	3.47571	-6.96115	2.13436e-06	8.29056e-05	5.01756
F15E11.13	-3.50574	3.47571	-6.96115	2.13436e-06	8.29056e-05	5.01756
oac-20	-3.61816	2.16873	-7.16176	1.47413e-06	6.27697e-05	5.46455
F55G11.8	-3.63416	1.69387	-9.99868	1.36666e-08	1.55789e-06	9.99685
clec-52	-3.82806	3.58178	-21.0445	9.92432e-14	1.75675e-10	21.6071
K10C2.3	-3.84649	6.13811	-19.3757	3.89988e-13	5.36927e-10	20.3523
F35E12.5	-3.84941	3.44777	-12.9769	2.53289e-10	7.29886e-08	13.9451
R05H10.7	-3.89133	-1.69788	-5.69395	2.50722e-05	0.000609155	2.78335
C32H11.4	-3.90439	2.77513	-5.53593	3.45979e-05	0.000785169	2.40318
dod-17	-3.926	2.19346	-8.0088	3.27907e-07	1.92564e-05	6.95141
F44G3.2	-4.0003	0.819939	-7.66545	5.96187e-07	3.07806e-05	6.37211
F15E11.14	-4.01141	4.09853	-7.94729	3.6456e-07	2.09133e-05	6.75453
F15E11.1	-4.01141	4.09853	-7.94729	3.6456e-07	2.09133e-05	6.75453
lbp-8	-4.25098	-1.20333	-6.64899	3.83786e-06	0.000131005	4.42804
F55G11.2	-4.60935	1.24008	-5.82536	1.92282e-05	0.000494309	3.0482
H25K10.1	-5.35568	-0.0312033	-9.98722	1.3901e-08	1.56588e-06	9.30447
T24B8.5	-6.26562	0.721689	-9.14101	5.07669e-08	4.49324e-06	8.34983
F08G5.6	-7.76765	2.4566	-11.5018	1.6506e-09	3.14655e-07	11.0445
dod-24	-7.9703	3.73748	-5.98155	1.40673e-05	0.000378107	3.34428

## Sheet: BTZ vs. DMSO
S4 Table: Differentially expressed genes as determined by edgeR and limma
WS235
SYMBOL	logFC	AveExpr	t	P.Value	adj.P.Val	B
pals-2	10.0883	0.484328	12.2203	6.47566e-10	5.95131e-08	11.5507
B0507.8	9.96369	4.12786	18.8846	5.95558e-13	2.83829e-10	19.4371
pals-39	9.74478	2.57789	12.0721	7.82534e-10	6.82844e-08	12.3988
F26F2.3	9.59968	1.14093	9.58133	2.56161e-08	9.95014e-07	9.2281
T26F2.3	9.57392	4.02542	20.9563	1.06414e-13	9.92548e-11	21.1024
hsp-16.41	9.57308	3.03097	13.9632	7.95682e-11	1.3301e-08	14.5658
F42C5.3	9.41967	2.38171	17.503	2.07294e-12	8.02682e-10	17.6267
F26F2.1	9.35065	3.06579	11.3144	2.12298e-09	1.42193e-07	11.8562
pals-29	9.33492	0.618767	14.3236	5.30186e-11	1.09492e-08	13.6316
pals-3	9.19645	1.04541	8.12116	2.70541e-07	6.56023e-06	7.04396
pals-28	9.17188	0.999534	12.7843	3.20285e-10	3.81601e-08	13.0894
hsp-70	9.14407	3.10351	19.0754	5.04604e-13	2.78847e-10	19.4484
pals-9	9.07947	-0.767235	17.0317	3.23776e-12	1.17997e-09	14.9321
ZC196.6	9.01835	0.716012	12.4207	5.0272e-10	4.94381e-08	11.772
Y105C5A.1269	8.97866	-1.09286	11.0882	2.88851e-09	1.81683e-07	10.3294
B0507.10	8.94738	5.19352	25.1282	5.12549e-15	1.2702e-11	24.4572
fbxa-75	8.94072	-0.437849	11.0932	2.86909e-09	1.81382e-07	10.535
hsp-16.2	8.90705	2.93324	18.1752	1.11785e-12	4.77631e-10	18.4118
hsp-16.49	8.82673	3.8013	9.18693	4.72219e-08	1.62102e-06	8.84361
hsp-16.48	8.82673	3.8013	9.18693	4.72219e-08	1.62102e-06	8.84361
Y46G5A.20	8.81575	-0.363572	14.3316	5.2546e-11	1.09492e-08	13.1758
pals-6	8.81354	2.69061	14.675	3.59849e-11	7.96229e-09	15.4181
pals-14	8.80275	3.17054	19.0932	4.9691e-13	2.78847e-10	19.7102
pals-38	8.7824	0.478794	12.1858	6.76633e-10	6.07547e-08	11.4342
C53A5.11	8.7573	0.120687	7.24082	1.27599e-06	2.37043e-05	5.47721
pals-37	8.63067	2.63414	13.6504	1.14006e-10	1.77129e-08	14.4869
F07E5.9	8.61673	-0.407547	12.6581	3.74098e-10	4.21956e-08	11.9059
C43D7.7	8.61526	-0.89012	10.6293	5.47822e-09	3.05768e-07	9.89986
T08E11.1	8.57531	1.29408	12.1875	6.75117e-10	6.07547e-08	12.1438
pals-5	8.54018	0.439869	13.9529	8.0508e-11	1.3301e-08	13.495
math-37	8.53815	-0.223072	15.5565	1.4085e-11	3.71335e-09	13.9614
C43D7.4	8.5226	-0.188421	9.95374	1.46099e-08	6.41953e-07	9.55813
hsp-16.11	8.50836	4.58486	18.9499	5.626e-13	2.78847e-10	19.6611
hsp-16.1	8.50836	4.58486	18.9499	5.626e-13	2.78847e-10	19.6611
trpl-5	8.42604	0.0600903	13.6281	1.16991e-10	1.78558e-08	13.1098
math-5	8.4122	-0.816268	13.342	1.63641e-10	2.27829e-08	12.5195
pals-12	8.38557	-0.6389	13.4611	1.422e-10	2.04883e-08	12.6493
sdz-6	8.37723	1.74212	7.33615	1.07336e-06	2.04615e-05	5.76446
F33H12.7	8.36625	-0.358068	5.69934	2.47998e-05	0.000283743	2.78682
pals-7	8.31042	-0.728235	10.8652	3.93237e-09	2.36534e-07	10.385
F26D11.13	8.27571	-1.08562	13.6176	1.18432e-10	1.78558e-08	12.6975
C53A5.9	8.26033	1.33721	10.4407	7.17011e-09	3.87968e-07	10.3193
pals-11	8.25456	0.669401	7.11202	1.61497e-06	2.88345e-05	5.39295
pals-26	8.20993	1.79562	10.3399	8.29119e-09	4.28067e-07	10.2261
F26F2.4	8.16205	-0.453137	8.57761	1.25931e-07	3.54639e-06	7.48691
pals-36	8.07896	-1.3398	12.577	4.13605e-10	4.38033e-08	11.7595
F44E5.4	8.05796	4.13908	19.1857	4.58855e-13	2.78847e-10	20.02
F44E5.5	8.05796	4.13908	19.1857	4.58855e-13	2.78847e-10	20.02
fbxa-158	8.0064	-0.32865	11.8209	1.08337e-09	8.44278e-08	11.1242
F15B9.6	7.95756	0.87982	9.1946	4.66557e-08	1.61484e-06	8.64118
pals-33	7.93844	1.90764	14.5385	4.17902e-11	9.0846e-09	15.0251
F26F2.2	7.92239	-1.8545	11.5948	1.45858e-09	1.06942e-07	10.625
F26F2.9	7.92239	-1.8545	11.5948	1.45858e-09	1.06942e-07	10.625
Y71H2AR.2	7.85959	-1.33901	10.0814	1.20942e-08	5.57483e-07	9.30036
Y105C5A.1270	7.75196	-0.537101	9.2881	4.02962e-08	1.4266e-06	8.47462
Y75B8A.39	7.61438	-0.00834941	12.3138	5.75189e-10	5.44059e-08	12.0023
pals-30	7.58319	-0.0404071	10.2756	9.10153e-09	4.51108e-07	9.6311
math-15	7.54548	-0.142928	12.0516	8.03383e-10	6.913e-08	11.5804
Y43F8B.15	7.54489	-1.25328	7.98271	3.42959e-07	7.973e-06	6.44244
F26F2.13	7.46877	-1.45822	5.71682	2.39371e-05	0.000276168	2.78385
ZC196.3	7.37064	-0.243971	11.6639	1.33115e-09	1.00575e-07	11.2346
pals-32	7.34045	1.84222	8.55229	1.31297e-07	3.67246e-06	7.8242
fbxa-182	7.29376	2.98532	20.3024	1.80061e-13	1.48743e-10	20.2699
pals-27	7.26769	-0.094996	12.6983	3.55979e-10	4.0842e-08	12.3967
T20D4.7	7.23739	1.11981	16.4013	5.98195e-12	1.95059e-09	15.9573
Y94H6A.2	7.18268	1.61412	8.64495	1.12744e-07	3.26404e-06	7.93631
M01G12.7	7.15141	-0.338479	10.4324	7.25659e-09	3.90941e-07	10.093
F56A6.5	7.13125	-1.56884	7.55132	7.29747e-07	1.49753e-05	5.87731
F26F2.5	7.1239	-1.47415	11.906	9.69723e-10	7.8025e-08	11.1927
Y39G8B.5	7.09177	0.504265	12.6303	3.87179e-10	4.21956e-08	12.3543
pals-4	6.99297	2.82205	8.6906	1.04633e-07	3.06502e-06	8.01933
Y39H10B.3	6.89968	-1.95109	13.0164	2.41495e-10	3.04689e-08	11.7798
rom-3	6.74998	-1.68135	12.1359	7.21081e-10	6.42799e-08	11.4119
B0507.6	6.74005	2.08692	13.98	7.80627e-11	1.32503e-08	14.8521
K02E7.10	6.71507	0.330401	11.4418	1.78848e-09	1.245e-07	11.28
C05E4.15	6.68433	-2.65742	8.33392	1.88806e-07	4.96709e-06	6.71429
B0507.7	6.63764	-0.187042	13.1569	2.03957e-10	2.68854e-08	13.1464
T05A8.2	6.62428	-1.89771	6.6826	3.60063e-06	5.73462e-05	4.43857
F15H10.10	6.59137	-2.28481	8.24016	2.21082e-07	5.64444e-06	6.79788
T24E12.5	6.50452	1.085	14.9302	2.7292e-11	6.38067e-09	15.5023
Y6E2A.7	6.45934	-1.49997	9.04196	5.93948e-08	1.93674e-06	8.01856
F26G1.10	6.3397	-1.43207	10.7277	4.76784e-09	2.7351e-07	9.81574
tbb-6	6.30508	3.38424	10.1987	1.01806e-08	4.90848e-07	10.3489
F49H6.5	6.17555	-0.0560364	9.06745	5.70366e-08	1.88464e-06	8.43929
F19B10.13	6.13991	-0.612554	8.75714	9.38859e-08	2.79649e-06	7.77588
Y94H6A.10	6.11158	6.09239	25.3214	4.50661e-15	1.2702e-11	24.8611
T26H5.9	6.08068	-0.625048	7.41308	9.34376e-07	1.84655e-05	5.70592
R10E8.3	6.05118	-0.970839	9.78986	1.86699e-08	7.7113e-07	8.96707
Y6E2A.5	6.0186	1.02414	11.4052	1.87847e-09	1.3003e-07	11.6525
trpl-4	5.97291	-1.65768	8.63808	1.14021e-07	3.27804e-06	7.39306
trpl-3	5.97291	-1.65768	8.63808	1.14021e-07	3.27804e-06	7.39306
Y41C4A.11	5.943	2.64519	16.8555	3.83587e-12	1.32028e-09	17.9124
arrd-11	5.91346	-1.98235	7.6314	6.33132e-07	1.32743e-05	5.81902
C04G6.5	5.84001	-1.99494	8.42791	1.61362e-07	4.35743e-06	6.97367
F57G4.11	5.829	0.739066	7.04339	1.8327e-06	3.18053e-05	5.26941
pals-8	5.82772	-0.0605908	8.76343	9.29307e-08	2.79491e-06	8.00087
T08E11.8	5.80846	-0.216536	8.75315	9.4496e-08	2.80791e-06	7.8755
Y2H9A.6	5.79444	1.96074	10.2757	9.10062e-09	4.51108e-07	10.4034
fbxa-86	5.74953	-1.78306	8.81315	8.57356e-08	2.6038e-06	7.54949
C06E4.8	5.74617	0.405784	7.96166	3.55632e-07	8.19218e-06	6.76153
fbxa-135	5.73776	-0.453014	8.96644	6.69982e-08	2.14515e-06	8.03533
fbxa-7	5.686	-2.62905	9.94421	1.48185e-08	6.48819e-07	8.79278
F53H2.1	5.66385	-0.537726	8.44046	1.58023e-07	4.28461e-06	7.22579
skr-4	5.63062	3.84597	16.1116	7.98851e-12	2.47464e-09	17.411
T10C6.15	5.59645	0.524872	8.34024	1.86818e-07	4.92523e-06	7.43274
math-14	5.58131	3.30054	16.2583	6.89617e-12	2.19104e-09	17.5396
Y6E2A.4	5.52609	0.581345	9.84219	1.72583e-08	7.24905e-07	9.40442
hsp-17	5.50995	4.23636	16.0028	8.91508e-12	2.54707e-09	17.3068
M01B2.13	5.39596	-2.06101	9.60673	2.46416e-08	9.66247e-07	8.53914
math-16	5.39401	-2.5961	8.88768	7.60215e-08	2.38477e-06	7.41404
gst-30	5.36396	0.733437	10.6393	5.40172e-09	3.0424e-07	10.8666
F26D11.2	5.34584	-2.40409	7.10695	1.63012e-06	2.90213e-05	5.0252
C25F9.11	5.33882	-1.48388	6.41072	6.06016e-06	8.82391e-05	4.01309
ZC196.1	5.32599	-2.57449	7.20813	1.35432e-06	2.48614e-05	5.1846
cdr-4	5.32505	5.03113	25.2511	4.72218e-15	1.2702e-11	24.778
skr-5	5.3214	-1.47071	7.95271	3.61169e-07	8.30287e-06	6.44524
math-10	5.3119	-0.504995	7.83338	4.44183e-07	9.97079e-06	6.57592
F40H7.12	5.2763	-2.73117	9.20461	4.59275e-08	1.59856e-06	7.99689
pals-1	5.21036	0.96386	14.968	2.62071e-11	6.24484e-09	15.6048
F44A6.3	5.17977	-3.16739	8.12994	2.66526e-07	6.48827e-06	6.30105
Y105C5A.13	5.16222	0.337717	4.11458	0.000705845	0.00472508	-0.32527
fbxa-157	5.1552	1.54756	6.06094	1.20157e-05	0.000154527	3.49383
gst-24	5.09481	1.96379	6.53892	4.735e-06	7.23445e-05	4.22985
B0507.9	5.0554	-1.10398	7.76115	5.03894e-07	1.10314e-05	6.33577
ZC239.14	5.03089	0.45402	10.0339	1.29723e-08	5.84508e-07	9.94117
fbxa-165	5.01805	-2.31844	5.51063	3.64385e-05	0.000391256	2.41942
fbxa-36	4.96305	-1.65461	7.94809	3.6406e-07	8.33839e-06	6.2973
Y105C5A.9	4.88936	-3.58039	7.64389	6.19312e-07	1.30066e-05	5.48686
W09C3.1	4.88568	-1.3658	5.65992	2.68659e-05	0.000302358	2.62332
zip-10	4.82716	0.612513	6.29136	7.64047e-06	0.000106854	3.92557
F57B9.3	4.78923	-2.11195	5.41433	4.44196e-05	0.000461566	2.21885
math-6	4.76675	-2.21964	6.40381	6.14164e-06	8.90071e-05	3.94936
Y47H10A.5	4.7562	1.4545	6.21607	8.85171e-06	0.000120599	3.74325
B0205.13	4.72156	-0.536154	8.45535	1.5416e-07	4.18903e-06	7.39185
numr-1	4.65876	1.38295	9.39563	3.40894e-08	1.24602e-06	9.14896
ZK970.7	4.63931	-0.0880072	4.34513	0.000427894	0.00310605	0.0434921
F23B2.10	4.62691	-1.83639	7.13805	1.53962e-06	2.78503e-05	5.24419
sdz-35	4.60615	-2.84224	7.47617	8.34437e-07	1.67577e-05	5.5229
T19D12.4	4.59458	5.37812	9.23476	4.38041e-08	1.53327e-06	8.41222
Y58A7A.4	4.59035	-0.0934768	6.24793	8.3166e-06	0.000114501	3.84431
T05A8.1	4.56154	-2.62536	7.17232	1.44593e-06	2.63675e-05	5.20234
F19B2.5	4.53122	3.90198	14.8504	2.9745e-11	6.82538e-09	16.1093
T19H5.3	4.48943	-2.44696	7.949	3.6349e-07	8.33839e-06	6.40676
B0507.15	4.48609	-3.15867	7.81814	4.56139e-07	1.01655e-05	6.03422
fbxa-163	4.45545	-0.73231	5.6781	2.58915e-05	0.000293256	2.76123
R09D1.12	4.44324	-1.27256	7.76694	4.98816e-07	1.09395e-05	6.23488
Y68A4A.13	4.42203	-2.091	5.19274	7.03559e-05	0.000686982	1.80544
Y2H9A.4	4.37494	2.74158	23.1768	1.98625e-14	4.10195e-11	22.7595
C49G7.12	4.34525	-1.10383	6.62936	3.98395e-06	6.27258e-05	4.37993
F01G10.4	4.33701	-2.9033	7.20848	1.35346e-06	2.48614e-05	5.14444
trx-5	4.32247	-3.17255	7.28796	1.17123e-06	2.20224e-05	5.29781
F08G2.5	4.29762	2.94044	5.93791	1.5346e-05	0.000189395	3.08682
Y43F8B.12	4.22335	-1.29369	7.98033	3.44372e-07	7.97591e-06	6.58175
ZC196.4	4.19411	1.69833	17.1313	2.94372e-12	1.10532e-09	17.9973
sdz-8	4.07947	0.977194	11.1238	2.75099e-09	1.74808e-07	11.535
math-34	4.07008	0.932954	9.71452	2.09188e-08	8.44314e-07	9.63151
Y37H2A.14	4.06261	0.309689	5.09709	8.5953e-05	0.000811153	1.57931
C08E8.4	4.06104	-0.846578	6.26334	8.06977e-06	0.000111974	3.8362
W06H8.2	4.03821	0.910917	10.6316	5.4605e-09	3.05768e-07	10.9071
dhs-8	4.02254	0.211383	8.41658	1.64437e-07	4.41025e-06	7.55979
F56D5.3	3.99522	0.896859	8.34354	1.85786e-07	4.90847e-06	7.50995
Y58A7A.5	3.98877	2.39015	16.019	8.77022e-12	2.54707e-09	17.2056
fbxa-30	3.98476	-1.87577	3.89973	0.00112759	0.0069965	-0.715743
fbxa-188	3.95838	0.788171	9.68188	2.19792e-08	8.78532e-07	9.49416
twk-21	3.95227	-2.04862	5.08521	8.81242e-05	0.00082786	1.58034
fbxa-138	3.9335	-2.23677	4.3173	0.000454467	0.00326074	0.108127
C08E3.13	3.91651	-1.81967	4.63641	0.000228448	0.00182156	0.738233
pgp-8	3.91563	2.14991	7.26815	1.21412e-06	2.27253e-05	5.52684
ZC196.2	3.90315	1.10487	12.5534	4.25923e-10	4.38202e-08	13.2216
F15A4.8	3.8816	-2.07039	6.66235	3.74169e-06	5.92124e-05	4.45321
F58F9.3	3.87735	3.65575	18.9941	5.4145e-13	2.78847e-10	20.0717
R09A1.3	3.85925	2.01269	12.7387	3.38721e-10	3.99723e-08	13.6795
oac-14	3.84891	0.670581	4.84252	0.000147148	0.00125919	1.05138
fbxa-116	3.83706	-3.03978	8.4732	1.49658e-07	4.07562e-06	7.09698
C04F12.1	3.83666	7.72737	34.4912	2.42502e-17	3.00485e-13	30.0707
K10G4.3	3.8142	-0.786414	5.49291	3.77878e-05	0.00040295	2.39865
fbxa-71	3.77009	-1.311	5.04481	9.59337e-05	0.000889062	1.53961
pals-15	3.74705	-0.976681	6.36662	6.60035e-06	9.44208e-05	3.98678
sago-2	3.74637	5.24401	13.0192	2.40667e-10	3.04689e-08	13.7639
Y6G8.5	3.73994	-2.10253	6.71628	3.37811e-06	5.45028e-05	4.42619
cul-6	3.71758	3.39977	15.9886	9.04456e-12	2.54707e-09	17.2942
F42G2.5	3.70092	1.33518	14.055	7.1688e-11	1.2686e-08	15.0145
F22E5.6	3.6916	-2.03038	5.74647	2.25432e-05	0.000263521	2.83528
gst-5	3.66459	3.72539	12.3872	5.24349e-10	5.03659e-08	13.152
F20G2.1	3.63789	0.670219	8.76166	9.3199e-08	2.7962e-06	8.1609
K08F9.3	3.60063	-0.848535	6.10533	1.10059e-05	0.000143665	3.57123
nlp-29	3.5894	-0.524371	4.14529	0.000660218	0.00445091	-0.26948
dod-21	3.58817	-2.01366	3.78836	0.00143807	0.00850149	-0.921052
C10C5.2	3.53795	0.5172	7.5259	7.63532e-07	1.55607e-05	6.13943
ZK1240.5	3.49379	0.756903	9.11949	5.25229e-08	1.77333e-06	8.73149
cdd-1	3.49028	2.66099	10.4565	7.0097e-09	3.83007e-07	10.6734
T27E7.9	3.48309	-2.8151	5.47905	3.88789e-05	0.000412809	2.31454
T06E6.15	3.47633	-1.67552	6.60065	4.20796e-06	6.5586e-05	4.33035
fbxa-6	3.46863	1.20353	10.0602	1.24773e-08	5.68534e-07	10.1287
fbxa-35	3.40374	-1.65243	4.85033	0.000144727	0.00124363	1.14483
C45B11.2	3.38532	-2.08581	5.57482	3.19526e-05	0.000347913	2.49902
pals-31	3.38392	-0.0873416	8.50351	1.42322e-07	3.93159e-06	7.67509
T12G3.1	3.38065	5.40835	21.2684	8.32351e-14	9.37605e-11	21.9
Y39A1A.9	3.36457	-1.46165	4.99161	0.000107315	0.000974883	1.41081
arf-1.1	3.35473	0.194193	10.2363	9.63773e-09	4.7202e-07	10.2388
clec-60	3.35034	-0.36777	3.73008	0.00163335	0.00945296	-1.09647
irg-1	3.34571	-0.864987	6.02726	1.28453e-05	0.000163081	3.3995
Y75B8A.32	3.33894	0.986062	7.34413	1.058e-06	2.02936e-05	5.79381
Y32B12C.1	3.33305	0.401988	8.05484	3.03004e-07	7.17882e-06	7.01964
F57G4.1	3.31086	-2.61713	4.31205	0.00045967	0.00329045	0.100313
T05F1.9	3.28852	-0.936842	6.02772	1.28337e-05	0.000163081	3.41209
pme-4	3.28062	0.710601	8.94646	6.91749e-08	2.20914e-06	8.39957
swt-6	3.242	1.35045	5.44798	4.14442e-05	0.00043483	2.18578
C28G1.5	3.23851	4.00822	14.1211	6.65322e-11	1.23893e-08	15.255
gst-38	3.20739	0.143518	6.24883	8.30192e-06	0.000114426	3.83013
Y34F4.4	3.15626	-0.0882498	6.65823	3.77112e-06	5.96019e-05	4.60092
clec-80	3.15057	2.04384	6.9019	2.38335e-06	3.99622e-05	4.86867
math-38	3.14902	0.381765	5.38105	4.75783e-05	0.000489629	2.14965
ZC239.22	3.14319	-0.374986	7.60882	6.58942e-07	1.37457e-05	6.21895
fbxa-67	3.12424	2.91758	19.4508	3.65834e-13	2.51836e-10	20.3781
gst-35	3.12222	-1.22677	5.62124	2.90658e-05	0.000321279	2.64924
kgb-2	3.11288	0.321965	6.83569	2.69766e-06	4.45689e-05	4.92138
C49A9.9	3.11107	5.55516	21.4554	7.19579e-14	9.37605e-11	22.03
ubc-23	3.07347	1.94522	13.6477	1.1436e-10	1.77129e-08	14.7322
math-39	3.06406	2.00265	14.2253	5.91769e-11	1.19994e-08	15.3499
cebp-1	2.9765	3.54701	13.0097	2.43436e-10	3.04689e-08	13.9989
skr-3	2.97549	4.5646	15.1904	2.06742e-11	5.25849e-09	16.3562
F53B2.8	2.94707	1.58262	5.6551	2.71302e-05	0.000304778	2.60139
K02E2.7	2.92378	-2.86623	4.68373	0.000206436	0.00167405	0.810903
B0280.2	2.91502	0.92978	10.8018	4.29688e-09	2.51933e-07	11.1521
F11E6.6	2.91244	-0.180645	7.12199	1.58568e-06	2.84908e-05	5.41564
srh-70	2.90268	-0.312729	4.29098	0.000481145	0.00341481	-0.0238452
dhs-9	2.89383	4.74507	22.9095	2.4112e-14	4.26817e-11	23.1847
ZC196.5	2.89337	3.08025	14.0462	7.24091e-11	1.2686e-08	15.2261
srp-8	2.88003	-0.440359	6.13225	1.04367e-05	0.000137138	3.6272
dod-23	2.87358	7.2653	21.1446	9.17188e-14	9.47073e-11	21.6752
oac-57	2.78799	0.656432	7.71507	5.46316e-07	1.17934e-05	6.46307
K09D9.1	2.77129	-0.0413621	4.86039	0.000141668	0.00122243	1.1612
math-20	2.75451	3.47157	14.7618	3.27407e-11	7.37618e-09	16.0018
fbxa-31	2.75049	1.09158	6.70317	3.46299e-06	5.55109e-05	4.64334
F14F9.4	2.70953	2.32559	13.2328	1.86281e-10	2.48194e-08	14.2951
fbxc-20	2.70346	-1.52866	4.06439	0.000787368	0.00518399	-0.388155
cgt-1	2.68077	-0.237856	4.47692	0.000321875	0.00243787	0.404948
C29F9.2	2.63069	-0.474603	5.59066	3.09353e-05	0.000338622	2.59664
F49F1.6	2.60969	-1.20941	5.7458	2.25737e-05	0.000263629	2.88617
F43C11.7	2.6072	3.07611	10.0809	1.21026e-08	5.57483e-07	10.0369
C55A6.6	2.60126	1.00712	6.06676	1.18781e-05	0.000152995	3.416
grsp-1	2.60124	0.566964	4.26292	0.000511331	0.0035979	-0.212706
fbxa-115	2.59489	1.96103	11.7159	1.24308e-09	9.44967e-08	12.4202
fbxa-166	2.59335	-0.106469	5.20829	6.81095e-05	0.000669797	1.85904
C15A11.4	2.58565	0.908135	5.79539	2.04239e-05	0.000242872	2.87882
F32A5.4	2.58545	3.99986	9.58568	2.54463e-08	9.91524e-07	9.13299
F56D2.5	2.56591	2.07243	13.7135	1.05971e-10	1.68345e-08	14.8035
math-27	2.55575	4.30706	14.18	6.22578e-11	1.21492e-08	15.2195
math-49	2.55221	-3.3397	3.96172	0.000984903	0.00626485	-0.583624
hgr-2	2.53835	-0.419675	6.89318	2.42249e-06	4.04543e-05	4.99164
F52F12.9	2.53716	-1.58655	3.92719	0.00106199	0.00667298	-0.684424
gst-4	2.53566	3.55179	9.34239	3.7027e-08	1.33373e-06	8.79556
F40F12.7	2.52812	3.68197	13.7596	1.00474e-10	1.63812e-08	14.853
ZC239.6	2.52532	1.88671	13.091	2.2072e-10	2.87889e-08	14.0873
T24C4.4	2.52487	0.316031	6.36739	6.59051e-06	9.44208e-05	4.06641
F17C11.11	2.52226	4.08998	12.2193	6.48396e-10	5.95131e-08	12.9632
cdr-2	2.5219	2.8902	9.72885	2.04699e-08	8.31614e-07	9.51279
W04G3.12	2.51935	-3.32691	3.88797	0.00115693	0.00713209	-0.727146
K09F6.7	2.51295	1.79355	10.2394	9.59453e-09	4.71769e-07	10.3909
K03H1.10	2.50135	3.51505	12.002	8.56378e-10	7.26807e-08	12.6929
rrf-2	2.49851	4.61435	20.8902	1.12143e-13	9.92548e-11	21.6553
lact-4	2.48313	3.5423	15.8763	1.0137e-11	2.79129e-09	17.1676
F12E12.11	2.48295	0.57435	5.72101	2.37346e-05	0.000274343	2.79299
dct-17	2.47918	2.93806	3.73132	0.00162891	0.00944494	-1.85187
F16H11.1	2.47551	1.53965	7.32091	1.10335e-06	2.09367e-05	5.68609
ZK637.14	2.46877	2.2794	13.5622	1.26333e-10	1.86357e-08	14.6722
zip-1	2.46358	4.16625	19.931	2.44443e-13	1.89306e-10	20.8802
gst-6	2.46096	2.72197	8.90708	7.36861e-08	2.33515e-06	8.252
C17H12.8	2.45507	4.68035	5.12549	8.09837e-05	0.000770713	0.621597
fbxa-11	2.45483	1.32745	10.8586	3.96881e-09	2.37573e-07	11.2485
T11B7.2	2.45356	-0.0382756	5.65442	2.71678e-05	0.000304924	2.68269
C23H4.6	2.44759	1.9779	9.45057	3.13132e-08	1.15959e-06	9.21424
ZK1055.7	2.43402	4.94319	11.9134	9.60462e-10	7.77849e-08	12.305
Y58A7A.3	2.41172	4.98588	19.7821	2.76738e-13	2.0171e-10	20.7091
fbxa-27	2.39541	0.603986	6.19853	9.16146e-06	0.000123391	3.7166
fbxa-209	2.37913	-0.284829	4.69185	0.000202881	0.00164846	0.813563
ZK896.1	2.37056	-0.891055	4.22658	0.000553301	0.00383872	-0.129881
F42C5.4	2.36668	2.67291	12.4113	5.08726e-10	4.96349e-08	13.3028
aip-1	2.36476	5.4333	21.3404	7.86859e-14	9.37605e-11	21.9142
tag-120	2.35898	3.18166	7.37758	9.96027e-07	1.93748e-05	5.5293
T10D4.3	2.33726	2.39861	11.2696	2.25539e-09	1.47865e-07	11.828
Y47G7B.2	2.33021	2.00352	5.35064	5.0667e-05	0.000517999	1.81112
gst-9	2.32041	0.769794	6.11973	1.06976e-05	0.00014012	3.58587
comt-3	2.31516	3.59409	12.7867	3.19328e-10	3.81601e-08	13.6804
F09C6.1	2.31371	-3.01204	3.79755	0.0014095	0.00836852	-0.904146
ZC581.9	2.30992	2.32436	7.48296	8.24363e-07	1.66092e-05	5.88712
C03B1.14	2.29674	2.17207	8.47947	1.48107e-07	4.04229e-06	7.63984
M01G12.9	2.27784	2.99499	10.8756	3.87582e-09	2.35418e-07	11.2087
Y51B9A.9	2.27606	0.668771	5.56085	3.28776e-05	0.000357356	2.4468
Y38E10A.22	2.26501	7.04046	22.0769	4.47254e-14	6.9274e-11	22.3773
Y22D7AR.2	2.26133	1.33449	7.51309	7.81171e-07	1.5868e-05	6.0643
F16H6.10	2.25807	2.5347	9.45612	3.10462e-08	1.15524e-06	9.15604
fbxa-37	2.24283	1.09806	7.97076	3.50099e-07	8.09342e-06	6.8896
srr-4	2.23557	2.84058	8.59946	1.21484e-07	3.45254e-06	7.77722
F47H4.2	2.23169	0.978094	8.32204	1.9261e-07	5.03508e-06	7.46661
gst-16	2.20691	2.04488	11.603	1.44284e-09	1.06942e-07	12.2743
catp-3	2.20207	5.16106	5.542	3.41702e-05	0.000370108	1.4961
hsp-25	2.18935	6.37579	14.173	6.2751e-11	1.21492e-08	14.8877
F48E3.2	2.17531	1.71017	9.53691	2.74186e-08	1.05184e-06	9.36536
glr-1	2.17496	-0.7022	4.6463	0.000223659	0.00179028	0.721573
Y17G9A.4	2.17465	-1.08463	4.11875	0.000699471	0.00469001	-0.342423
Y54G2A.52	2.16523	0.469182	7.33514	1.07533e-06	2.04676e-05	5.80662
tba-7	2.15428	2.90178	8.25481	2.15683e-07	5.5404e-06	7.13648
C25D7.5	2.14133	1.19187	5.8088	1.98795e-05	0.000237767	2.8924
ZK512.11	2.14114	0.568664	6.8097	2.83259e-06	4.63654e-05	4.86174
nhr-182	2.13593	2.28953	9.62862	2.38327e-08	9.40482e-07	9.46228
gst-1	2.11474	7.86677	16.9922	3.36268e-12	1.19048e-09	17.8752
C32H11.4	2.11128	2.77513	7.36329	1.02202e-06	1.97747e-05	5.44714
ttr-26	2.09786	0.295657	4.73173	0.000186308	0.00152985	0.781094
ugt-11	2.08936	1.22811	5.1938	7.02008e-05	0.000686549	1.62804
F47B8.2	2.08925	1.10465	5.62977	2.85647e-05	0.000316872	2.53413
C49G7.10	2.0813	2.46348	8.15637	2.54806e-07	6.28944e-06	7.09088
C52A10.1	2.07108	4.83544	18.3228	9.78813e-13	4.49202e-10	19.4268
Y43F8B.14	2.04627	-0.911008	3.79713	0.0014108	0.00837221	-1.0666
fbxa-82	2.04407	-0.840527	4.30206	0.000469728	0.0033547	0.0483518
ZK896.4	2.03142	1.13403	4.58094	0.000257324	0.00201071	0.31685
C45E1.4	1.99181	-0.0753249	6.43056	5.83222e-06	8.55893e-05	4.18343
cyp-14A5	1.98436	4.29765	14.115	6.69906e-11	1.23893e-08	15.1741
mig-21	1.9817	0.178023	4.97828	0.000110376	0.000993942	1.36001
T13H10.2	1.96477	-1.66766	3.75289	0.00155393	0.0090815	-0.997974
Y116F11B.6	1.95579	0.204386	4.59035	0.000252176	0.0019781	0.491895
Y39B6A.24	1.95528	0.976161	3.90808	0.00110723	0.00689779	-1.12043
M04C3.1	1.94052	5.44236	12.8637	2.90652e-10	3.53085e-08	13.4405
lron-5	1.92386	-0.0209693	3.9753	0.000956164	0.00611028	-0.692818
cng-1	1.92381	0.964826	6.21945	8.79328e-06	0.000120113	3.70893
ceh-89	1.9173	-0.548682	4.98911	0.000107882	0.000976355	1.41379
F38B7.2	1.91573	0.416881	3.92945	0.00105678	0.00664361	-0.905569
F26D11.12	1.90315	-0.0340513	4.3537	0.000420027	0.0030579	0.0896091
Y46G5A.29	1.89896	0.585042	4.84254	0.000147142	0.00125919	0.971198
F16B4.2	1.89214	1.28992	5.44706	4.15228e-05	0.000435287	2.13735
F42G2.2	1.88705	2.72883	10.1091	1.16106e-08	5.38828e-07	10.1403
magu-2	1.88148	2.91955	6.21398	8.88802e-06	0.000120758	3.35337
R07B7.6	1.87951	2.58728	10.2116	9.99153e-09	4.83614e-07	10.2983
Y102A11A.9	1.87581	0.446335	5.68162	2.57074e-05	0.000291971	2.70898
mltn-9	1.86824	1.92789	7.3704	1.009e-06	1.95964e-05	5.73926
Y37E11B.7	1.86708	0.0383249	4.78605	0.000165931	0.00139299	0.968884
ZC204.12	1.8669	3.18988	6.07076	1.17844e-05	0.000152263	3.00058
F43D9.1	1.85683	0.0190114	3.74807	0.0015704	0.00915279	-1.17212
gst-12	1.85576	1.01212	5.99854	1.35995e-05	0.00017088	3.26125
M02H5.8	1.85447	3.87355	4.00374	0.000898648	0.00582078	-1.49493
F20D6.11	1.84492	4.40994	12.2115	6.54832e-10	5.9662e-08	12.7684
ZK1055.6	1.8432	3.30809	9.17528	4.80959e-08	1.64175e-06	8.58763
T07A5.7	1.83296	1.19913	6.16998	9.68974e-06	0.000128688	3.59586
R10E8.8	1.83055	1.23456	5.46216	4.02528e-05	0.000424126	2.17521
hsp-43	1.80511	6.33832	13.2666	1.78938e-10	2.46357e-08	13.789
gst-22	1.80264	2.42144	4.52341	0.000291205	0.00222874	-0.0107719
C27B7.9	1.76781	1.57567	7.05458	1.79522e-06	3.12423e-05	5.22299
fbxa-54	1.75788	2.34649	7.1044	1.63778e-06	2.91159e-05	5.16201
B0207.7	1.74997	-0.225627	3.96378	0.000980503	0.00624007	-0.7134
pals-22	1.74428	1.87476	8.08164	2.8942e-07	6.92318e-06	7.00243
fbxa-4	1.74157	1.42112	6.72578	3.31798e-06	5.36024e-05	4.61757
F23F1.7	1.7346	1.37678	5.04925	9.50426e-05	0.000882152	1.30418
lgc-42	1.73314	-0.0846894	4.79695	0.000162123	0.00136194	1.00502
Y70G10A.3	1.73074	3.26122	9.516	2.83127e-08	1.07525e-06	9.1443
fkb-7	1.72901	-0.304887	4.98149	0.00010963	0.000988664	1.37044
F52E4.5	1.72175	2.2701	6.52662	4.84795e-06	7.37504e-05	4.09926
nhr-228	1.71233	3.01236	11.773	1.15332e-09	8.87624e-08	12.433
Y39H10B.2	1.70846	4.20238	11.9603	9.03857e-10	7.51588e-08	12.4916
F01D5.3	1.7046	0.471902	4.12139	0.000695473	0.00466573	-0.534796
fbxa-189	1.70424	2.10802	10.0017	1.3605e-08	6.08588e-07	10.0182
math-24	1.69845	2.48054	6.54797	4.65364e-06	7.13654e-05	4.0743
Y60A3A.24	1.69705	0.670106	5.49028	3.79922e-05	0.000404782	2.29871
nhr-226	1.69287	1.26619	5.2152	6.71344e-05	0.000661784	1.6439
F14B4.1	1.67605	1.39088	4.89131	0.000132674	0.00115528	0.927684
R06C1.6	1.67266	0.935356	5.19165	7.05172e-05	0.000687662	1.69699
let-756	1.67022	2.26221	5.68433	2.55663e-05	0.000290634	2.43147
F58F9.4	1.66926	1.87663	7.72006	5.41545e-07	1.17413e-05	6.37506
nlg-1	1.65741	2.67127	5.02989	9.89962e-05	0.000911339	0.92887
T22B7.3	1.64933	0.895871	4.56963	0.00026365	0.00204692	0.476604
ZK856.18	1.64768	0.802495	4.64915	0.000222295	0.00178167	0.577139
C34H4.2	1.63127	3.67643	4.81488	0.000156052	0.00132079	0.313211
aly-1	1.62914	3.73888	9.13113	5.15651e-08	1.74575e-06	8.42542
C49A9.3	1.62057	2.45796	4.7751	0.000169847	0.00142016	0.477796
Y45G5AM.3	1.61025	3.35617	7.98145	3.43704e-07	7.97536e-06	6.56476
C14B1.3	1.60878	3.6107	11.8322	1.06748e-09	8.37163e-08	12.422
gpx-1	1.6061	3.81702	10.7135	4.86375e-09	2.77727e-07	10.8155
clec-166	1.59772	2.18467	4.64073	0.000226346	0.00180828	0.248394
R10E8.1	1.58852	2.63391	7.94431	3.66446e-07	8.37754e-06	6.61782
B0281.3	1.58731	3.22292	6.54321	4.69631e-06	7.19145e-05	3.89411
ZK177.8	1.57714	7.49915	26.3939	2.24336e-15	1.2702e-11	25.4502
mlt-4	1.56827	1.10189	5.92175	1.58494e-05	0.000195025	3.12123
fbxa-98	1.56812	1.01291	6.06959	1.18116e-05	0.000152455	3.41168
fhod-1	1.55319	4.20242	9.0939	5.4694e-08	1.82672e-06	8.25534
nhr-84	1.538	2.47012	7.16113	1.47583e-06	2.68532e-05	5.26262
F45E1.5	1.52915	0.0353029	4.22625	0.000553701	0.00383935	-0.197134
nit-1	1.52089	1.81121	6.43016	5.83673e-06	8.55893e-05	3.95274
bath-36	1.51716	2.51052	7.24113	1.27527e-06	2.37043e-05	5.40028
T10B5.4	1.51298	0.847678	4.42609	0.000359184	0.0026795	0.0698034
M28.8	1.5083	3.4094	5.6937	2.50852e-05	0.00028648	2.19988
kin-33	1.49878	0.878686	4.98376	0.000109106	0.000985376	1.2279
gst-39	1.4966	2.89616	6.88002	2.4828e-06	4.12391e-05	4.61092
glrx-10	1.49423	4.22194	11.9552	9.09839e-10	7.51588e-08	12.4671
nhr-57	1.47132	1.2065	4.6506	0.000221607	0.00177731	0.446474
set-18	1.47047	3.42786	5.64546	2.76674e-05	0.000308694	2.05182
C01G5.9	1.46262	0.728733	6.09648	1.12e-05	0.000145624	3.49157
F53C11.1	1.4457	3.99856	5.66947	2.63493e-05	0.000297624	1.96877
nhr-41	1.43536	2.55286	8.88119	7.68198e-08	2.39164e-06	8.2625
F21G4.5	1.4332	0.592192	4.29758	0.000474317	0.00337774	-0.186405
atg-2	1.43124	5.59834	8.17426	2.4718e-07	6.11339e-06	6.36434
C41C4.1	1.42594	0.200044	4.08459	0.000753472	0.004998	-0.477709
math-22	1.42492	1.9354	6.02974	1.27824e-05	0.000162615	3.20134
C44H9.4	1.42368	3.17575	8.72691	9.86178e-08	2.90946e-06	7.83773
math-44	1.41798	1.83364	5.34999	5.07356e-05	0.000518272	1.82455
sulp-4	1.41065	1.6007	5.03354	9.8237e-05	0.000905022	1.20166
F13H10.6	1.40925	1.49656	4.96154	0.000114349	0.00102373	1.13411
C05B5.8	1.40397	1.63112	5.26812	6.01294e-05	0.000599682	1.74213
pals-17	1.40116	1.98943	4.28559	0.000486802	0.00344487	-0.483817
C49C8.2	1.39892	0.56901	4.25507	0.000520117	0.0036473	-0.279895
T03D8.6	1.39764	4.12999	11.504	1.64568e-09	1.17118e-07	11.8841
F54E2.1	1.39757	5.37531	6.54268	4.70105e-06	7.19145e-05	3.39634
F25B3.5	1.38438	0.997019	5.16849	7.40122e-05	0.000716473	1.61673
nhr-94	1.38099	0.782958	5.13938	7.86611e-05	0.000753238	1.56676
ugt-25	1.37127	2.20191	4.92293	0.000124076	0.00109426	0.856133
Y119D3B.21	1.37122	4.19193	5.95935	1.47032e-05	0.000182919	2.44945
ugt-13	1.36989	3.55529	5.5669	3.24739e-05	0.000353278	1.88962
fbxa-90	1.36798	1.31923	5.42223	4.37018e-05	0.000455433	2.0423
vhp-1	1.35805	4.81355	10.9428	3.53007e-09	2.15473e-07	10.9742
F10E9.12	1.35656	0.803158	4.59252	0.000251002	0.00197346	0.436832
Y42G9A.3	1.35503	2.90496	6.49747	5.12702e-06	7.72858e-05	3.90518
sox-4	1.35159	1.42079	5.49641	3.75173e-05	0.000400459	2.20658
epg-8	1.35095	5.84046	17.7199	1.6945e-12	6.99884e-10	18.6847
ifc-1	1.34909	5.20679	5.44036	4.20993e-05	0.000439842	1.12983
mrp-2	1.33866	3.74663	8.15018	2.57501e-07	6.33076e-06	6.7362
C18E9.9	1.31319	2.89248	5.28869	5.76125e-05	0.000579916	1.47775
F17A9.4	1.29668	4.4989	6.27093	7.9511e-06	0.000110451	3.00283
ugt-20	1.29571	1.35825	4.02267	0.00086232	0.00561187	-0.883294
ghi-1	1.29138	0.716658	3.98094	0.00094447	0.00605742	-0.842294
W02F12.2	1.28558	1.5292	4.91091	0.000127276	0.0011177	1.00181
fbxc-1	1.28104	1.92713	5.84607	1.84443e-05	0.000222318	2.77446
fbxc-5	1.28104	1.92713	5.84607	1.84443e-05	0.000222318	2.77446
F28H1.1	1.27188	1.96489	4.70597	0.000196848	0.00160575	0.429839
F58E2.3	1.27083	0.833562	4.23301	0.000545628	0.00380038	-0.32314
unc-23	1.2673	4.93198	8.25403	2.15964e-07	5.5404e-06	6.68355
dve-1	1.24585	2.94628	6.60165	4.19996e-06	6.55437e-05	4.0869
T28C12.4	1.2447	4.35935	10.4558	7.01659e-09	3.83007e-07	10.3646
C02D5.4	1.23805	5.0205	11.9675	8.95439e-10	7.50185e-08	12.3053
B0507.1	1.23397	0.935756	4.25695	0.000518003	0.00363452	-0.198816
nhr-102	1.23178	1.74123	5.77862	2.11261e-05	0.000250022	2.69499
C25A11.10	1.22849	3.50496	9.72266	2.06627e-08	8.36703e-07	9.39152
C07D10.5	1.2258	3.33631	5.73136	2.32429e-05	0.000269918	2.2446
efhd-1	1.22368	3.91901	7.57373	7.01251e-07	1.45304e-05	5.70126
nhr-209	1.21913	0.900387	4.15186	0.000650852	0.00440454	-0.526056
F19B2.6	1.21178	2.03876	5.61125	2.96631e-05	0.000327007	2.29898
nhx-5	1.21028	3.90127	9.85733	1.68711e-08	7.13479e-07	9.52332
F39B2.3	1.20919	5.14341	12.5424	4.31815e-10	4.38202e-08	13.0367
fis-2	1.20199	3.15247	7.6117	6.5559e-07	1.36988e-05	5.93484
C01B10.11	1.19366	4.35677	12.7023	3.54225e-10	4.0842e-08	13.433
BE0003N10.3	1.19226	1.71918	4.36795	0.000407276	0.0029826	-0.17582
fbxa-108	1.18293	3.57189	6.97425	2.08304e-06	3.56013e-05	4.65512
C28G1.6	1.1683	2.05551	5.21342	6.73843e-05	0.000663719	1.48264
nhr-104	1.16654	2.55857	6.37264	6.52373e-06	9.36681e-05	3.71133
W05B2.7	1.16519	1.24751	3.8366	0.00129425	0.00780013	-1.2119
F25E5.4	1.16259	1.55659	4.9306	0.000122079	0.00108358	0.963962
sod-4	1.15634	2.43817	6.0354	1.26396e-05	0.000161295	3.07387
ppw-1	1.15236	8.77652	18.2062	1.08704e-12	4.77631e-10	19.057
Y19D10A.4	1.15046	2.07604	5.39099	4.66115e-05	0.000480902	1.86728
C01B4.7	1.15046	2.07604	5.39099	4.66115e-05	0.000480902	1.86728
T23B3.2	1.13692	1.25826	4.7446	0.000181261	0.00149568	0.673625
rnh-1.3	1.13342	2.62577	6.08347	1.14918e-05	0.000148949	3.13847
sir-2.3	1.12967	1.49763	4.28117	0.000491488	0.00347085	-0.399398
K09C4.5	1.12671	3.4989	5.02652	9.97015e-05	0.00091647	0.665415
gst-20	1.12385	2.37427	4.48543	0.000316024	0.00239648	-0.189825
pab-2	1.122	5.65017	13.2407	1.84546e-10	2.48194e-08	13.8399
sma-4	1.11579	3.84856	6.91867	2.30997e-06	3.89957e-05	4.49091
cdc-48.2	1.10645	9.74458	17.6754	1.76585e-12	7.05829e-10	18.5659
msra-1	1.10593	7.29417	5.91558	1.6046e-05	0.000197052	1.87943
K09F6.6	1.10102	2.28566	6.44764	5.64318e-06	8.35091e-05	3.82168
D1054.1	1.10073	3.94309	8.11872	2.71669e-07	6.5747e-06	6.65952
C06B3.6	1.09874	1.95183	5.14949	7.70138e-05	0.000741475	1.39009
F14D2.14	1.09617	2.00539	4.8828	0.000135089	0.00117301	0.81079
C37H5.2	1.09261	1.24308	4.39369	0.000385227	0.00285317	-0.111383
fbxc-4	1.08948	2.38618	4.37702	0.00039936	0.00294027	-0.426755
fbxc-2	1.08948	2.38618	4.37702	0.00039936	0.00294027	-0.426755
M04F3.2	1.08032	1.69891	4.89522	0.000131579	0.00114817	0.897988
F52G2.3	1.07826	3.57235	8.32974	1.90134e-07	4.98981e-06	7.10317
C35B1.5	1.07251	5.37852	8.66505	1.09094e-07	3.17321e-06	7.26225
Y50D4B.6	1.07068	1.42303	5.1096	8.37266e-05	0.000792196	1.40104
dod-24	1.06907	3.73748	4.15131	0.000651638	0.00440745	-1.55735
mcp-1	1.06669	2.45184	6.81836	2.78686e-06	4.57984e-05	4.60785
pqn-44	1.06222	5.55007	7.22919	1.30331e-06	2.41395e-05	4.66294
C55A6.7	1.06198	1.77837	3.75132	0.00155928	0.00910079	-1.60077
fbxa-13	1.05576	1.38202	4.10931	0.000714	0.00477451	-0.725213
nape-1	1.0525	1.92756	4.82463	0.000152852	0.00129636	0.687718
pqn-92	1.04767	4.07907	4.68327	0.000206639	0.0016746	-0.138714
ubq-1	1.04452	10.8139	9.05	5.86407e-08	1.91719e-06	7.73281
F37C4.5	1.04108	7.45364	8.8854	7.63001e-08	2.38746e-06	7.40147
F25E5.5	1.0352	3.11953	5.58215	3.14777e-05	0.000343647	1.96162
haf-7	1.03347	3.42099	7.67832	5.82813e-07	1.2387e-05	5.97275
F43H9.4	1.02914	3.15657	3.91416	0.00109264	0.00682058	-1.55397
W01F3.2	1.02459	4.68366	5.72633	2.34804e-05	0.000271912	1.928
F15A8.6	1.02407	2.67809	4.67726	0.000209315	0.00169296	0.222769
gpx-2	1.02202	5.49366	11.7493	1.18969e-09	9.09965e-08	11.9153
gly-8	1.0196	4.85762	6.29991	7.5142e-06	0.000105446	3.02307
W04B5.3	1.01908	5.39314	5.09158	8.69528e-05	0.000819964	0.39569
tyr-2	1.01022	3.17964	3.93685	0.00103985	0.00656047	-1.55646
C18B2.4	1.00865	5.42357	11.5497	1.54851e-09	1.12868e-07	11.6747
T28H10.3	1.00651	4.71917	4.68431	0.000206179	0.00167306	-0.340963
W06A11.4	1.00255	2.33855	4.54389	0.000278647	0.00214454	0.0233587
cnp-3	1.00204	4.12941	6.39877	6.20181e-06	8.96694e-05	3.39466
osm-7	1.00152	2.74166	4.59399	0.00025021	0.00196848	0.02347
C01B10.3	1.00089	4.80302	6.36613	6.60661e-06	9.44208e-05	3.17646
F28D1.2	1.00031	2.33319	4.74356	0.000181664	0.00149568	0.413809
F43G9.13	0.997295	3.37135	4.60818	0.000242706	0.00191797	-0.137644
K07E3.1	0.995102	4.86715	9.05859	5.7845e-08	1.90593e-06	8.03306
syx-2	0.993388	1.08492	3.71841	0.00167552	0.0096385	-1.48254
mak-2	0.986638	4.29957	8.22064	2.28499e-07	5.77822e-06	6.73778
F20D1.3	0.983282	5.96235	9.74105	2.0096e-08	8.24533e-07	8.89884
Y40D12A.2	0.982342	3.56273	5.11389	8.29769e-05	0.000787193	0.878592
pqn-80	0.975964	5.00609	13.3994	1.52907e-10	2.17778e-08	14.1558
E03H4.8	0.975825	2.42683	5.14031	7.85078e-05	0.000752351	1.25799
D1054.8	0.973587	4.57521	7.87762	4.113e-07	9.30003e-06	6.04012
ZK6.11	0.972948	8.19578	4.25152	0.000524144	0.00367346	-1.70663
F18C5.10	0.969077	3.6618	7.5546	7.25503e-07	1.49579e-05	5.71393
T11B7.1	0.964187	1.80844	4.39404	0.000384932	0.00285269	-0.220316
C54E4.5	0.963	4.03609	7.17191	1.44701e-06	2.63675e-05	4.94346
npl-4.1	0.962717	6.91144	13.5361	1.30232e-10	1.89848e-08	14.0646
bec-1	0.958963	5.08229	12.0578	7.97001e-10	6.90604e-08	12.4133
ugt-39	0.956212	2.95964	3.82404	0.00133026	0.00796674	-1.70256
K09F6.9	0.947924	2.61327	5.58031	3.15964e-05	0.00034464	2.05973
usp-33	0.944688	4.59171	9.42389	3.26307e-08	1.20335e-06	8.66788
C25F9.5	0.943558	2.446	4.02984	0.000848942	0.00553936	-1.2116
tre-3	0.942997	4.76459	7.51014	7.85301e-07	1.59258e-05	5.35485
usp-5	0.942493	7.67958	15.0383	2.43062e-11	6.02356e-09	15.806
jmjd-3.1	0.941467	3.01372	6.56652	4.4914e-06	6.9134e-05	3.99669
gsr-1	0.930913	8.25697	10.7995	4.31036e-09	2.51933e-07	10.4009
Y39G8B.1	0.926392	5.31502	10.9456	3.51638e-09	2.15473e-07	10.8325
ubql-1	0.922778	7.64475	15.8294	1.06346e-11	2.86464e-09	16.6688
pals-25	0.902181	1.65233	3.84535	0.00126975	0.00767488	-1.34943
D2045.8	0.901929	1.20209	4.09755	0.000732512	0.00487987	-0.77055
H06I04.6	0.900422	3.41209	6.20177	9.10347e-06	0.000122877	3.18263
fbxa-150	0.900126	2.20829	4.62793	0.000232638	0.00185258	0.214918
pbs-7	0.899605	8.12528	14.5122	4.30172e-11	9.1901e-09	15.2127
F15E6.4	0.89617	2.3034	3.72938	0.00163583	0.00945932	-1.74972
F09E5.11	0.895325	5.20654	8.57076	1.27359e-07	3.57847e-06	7.12021
C36B7.6	0.893473	5.44151	11.0148	3.1958e-09	1.99996e-07	10.9087
R166.3	0.890752	3.46447	7.00274	1.97584e-06	3.39628e-05	4.71277
Y105C5B.15	0.890093	6.15074	6.34635	6.86519e-06	9.76654e-05	2.82206
pmk-3	0.887179	3.31106	5.38958	4.67482e-05	0.000481911	1.52155
F47A4.5	0.882775	4.7966	7.67179	5.89553e-07	1.24874e-05	5.62596
Y60A3A.8	0.88194	3.77066	6.29684	7.55934e-06	0.000105959	3.26097
ptr-8	0.880444	3.36889	3.94222	0.00102773	0.00650258	-1.55445
dnj-13	0.879681	7.61358	16.084	8.21354e-12	2.48229e-09	16.9382
gst-7	0.870954	6.79092	10.3289	8.42466e-09	4.29588e-07	9.71444
F35E12.8	0.870899	2.81478	4.55751	0.000270606	0.00209305	-0.116642
C46C2.5	0.869398	3.37435	4.77508	0.000169855	0.00142016	0.248931
F31B9.3	0.866951	2.36109	4.04971	0.000812961	0.00533437	-1.10738
vps-34	0.862048	6.13085	11.1625	2.60932e-09	1.67524e-07	10.9995
dnpp-1	0.860761	7.44594	11.627	1.39772e-09	1.04332e-07	11.5761
aqp-11	0.85776	5.5652	7.99249	3.37239e-07	7.85476e-06	6.03008
aex-5	0.855682	4.02616	5.2709	5.97829e-05	0.000596914	1.08875
pbs-4	0.855658	7.5818	11.9495	9.16586e-10	7.52147e-08	12.0143
Y111B2A.19	0.850836	4.36348	6.41969	5.95598e-06	8.70289e-05	3.34038
C32D5.8	0.848885	5.7078	5.97312	1.43052e-05	0.000178505	2.13844
sti-1	0.846439	8.02424	14.9894	2.56134e-11	6.22306e-09	15.7526
C36E6.2	0.846016	3.08877	6.18624	9.38516e-06	0.0001259	3.22472
ugt-19	0.839846	2.89939	4.34014	0.000432535	0.00313423	-0.592633
C53A5.13	0.838686	3.42054	4.51739	0.000295001	0.00225222	-0.389826
C14C10.6	0.832626	2.39229	4.66944	0.000212847	0.00171705	0.262429
Y57E12AL.6	0.83199	6.63023	13.0238	2.39341e-10	3.04689e-08	13.445
rpt-6	0.831482	8.01933	15.185	2.07946e-11	5.25849e-09	15.9704
sago-1	0.830613	5.71404	6.91586	2.32211e-06	3.91473e-05	3.99773
C01A2.4	0.827034	4.83387	7.41841	9.25474e-07	1.83481e-05	5.14723
rom-1	0.826392	3.29892	5.60704	2.99191e-05	0.000329243	2.00612
ZK909.3	0.825719	3.4803	5.2036	6.87797e-05	0.000675316	1.10265
epg-5	0.819223	5.28513	9.61705	2.42568e-08	9.54179e-07	8.80926
lec-6	0.817261	7.17206	4.97639	0.000110816	0.000996463	-0.124064
C30C11.4	0.817011	9.73552	12.6349	3.84986e-10	4.21956e-08	12.948
K09C4.10	0.816463	4.33224	9.63935	2.34467e-08	9.28206e-07	9.06557
arrd-7	0.812041	3.15388	4.29069	0.000481452	0.00341481	-0.770982
best-13	0.809108	3.18765	4.55974	0.000269313	0.00208566	-0.16405
uba-1	0.805706	10.1726	10.3873	7.74297e-09	4.06539e-07	9.82331
cdc-37	0.804335	6.91612	10.3342	8.3605e-09	4.28078e-07	9.71773
tps-1	0.803807	5.21768	8.86952	7.82772e-08	2.42483e-06	7.64921
skr-20	0.800705	2.52127	3.84296	0.00127642	0.00770764	-1.58679
K05C4.2	0.798506	6.52132	9.73591	2.02527e-08	8.27448e-07	8.82152
Y55F3AR.2	0.795667	5.20057	10.3477	8.19855e-09	4.25056e-07	9.96973
fbxa-211	0.79328	3.49987	4.86063	0.000141596	0.00122243	0.37984
rpn-8	0.791579	8.43688	12.2766	6.02919e-10	5.65967e-08	12.4577
K08D8.3	0.791408	4.09008	4.5764	0.000259843	0.00202603	-0.448873
wdr-23	0.791132	6.31522	9.22719	4.43274e-08	1.54721e-06	8.02201
C31C9.2	0.790434	4.7626	5.76244	2.18274e-05	0.00025612	1.8932
F09E5.8	0.788886	5.26382	9.37702	3.50876e-08	1.27499e-06	8.4483
F46F11.7	0.788501	3.57757	5.67889	2.58505e-05	0.000293059	2.15957
pcm-1	0.787362	2.74355	5.48115	3.87118e-05	0.000411388	1.90143
F53A2.9	0.783822	2.29723	4.91832	0.000125293	0.00110342	0.789418
pek-1	0.779655	5.95106	11.3026	2.15708e-09	1.43701e-07	11.235
F13D2.1	0.779204	4.03701	5.03759	9.74035e-05	0.00089935	0.609409
Y54E10A.3	0.772934	6.78688	13.2573	1.80938e-10	2.46373e-08	13.7269
F23C8.6	0.768382	5.82352	9.86499	1.66786e-08	7.10189e-07	9.10436
K08D8.5	0.767847	2.73419	4.49108	0.000312202	0.00237186	-0.216177
C16B8.3	0.764353	4.63276	3.93291	0.00104883	0.00660368	-1.99709
C43H6.4	0.762382	3.11274	5.37574	4.8104e-05	0.000493016	1.55369
pas-7	0.755738	8.11493	12.3686	5.36738e-10	5.11594e-08	12.5758
tep-1	0.750949	5.45716	5.94238	1.52094e-05	0.000188272	2.11288
pbs-6	0.749102	8.25174	10.7774	4.4461e-09	2.57938e-07	10.3679
pbs-2	0.748858	7.55978	12.3929	5.20606e-10	5.03659e-08	12.6045
mmab-1	0.747873	4.99439	9.7863	1.87703e-08	7.72701e-07	9.15664
mrpl-9	0.746148	6.56462	11.5333	1.58284e-09	1.14029e-07	11.4799
dhs-22	0.744472	6.98951	13.3679	1.58689e-10	2.23445e-08	13.8561
K02A11.3	0.744382	4.1067	5.27416	5.9379e-05	0.000594798	1.11161
sem-2	0.743427	2.27277	4.46211	0.000332321	0.00250321	-0.230365
pas-6	0.73772	8.09816	8.52304	1.37798e-07	3.82837e-06	6.78324
rpt-3	0.734498	8.30355	10.8232	4.16968e-09	2.47208e-07	10.4358
clp-4	0.733031	4.84762	6.18226	9.4588e-06	0.000126521	2.75674
R09A8.1	0.72923	4.1777	6.09299	1.12776e-05	0.000146387	2.76947
oac-59	0.728217	3.23211	3.91913	0.00108084	0.00676398	-1.62211
pas-3	0.727163	8.29831	12.005	8.53128e-10	7.26807e-08	12.0935
C01G5.6	0.723534	6.95367	11.3917	1.91273e-09	1.30943e-07	11.2542
clec-47	0.718285	5.93086	4.15897	0.000640873	0.0043465	-1.81108
vps-18	0.715152	6.06696	11.2731	2.24471e-09	1.47865e-07	11.1529
F54B11.5	0.714144	2.7919	4.92298	0.000124064	0.00109426	0.687839
npl-4.2	0.71399	7.19775	11.223	2.40292e-09	1.56708e-07	11.0085
F54F7.6	0.712143	3.38907	5.14374	7.79459e-05	0.00074877	1.0415
far-3	0.711604	3.5066	4.49746	0.00030794	0.00234378	-0.409601
hsp-1	0.70928	12.312	10.8308	4.12608e-09	2.45799e-07	10.5434
pup-3	0.707865	3.06358	4.33865	0.000433938	0.00314073	-0.650658
nhr-12	0.70583	3.65104	5.2817	5.84555e-05	0.000586048	1.19719
lgg-1	0.705319	6.22841	7.82259	4.52613e-07	1.01152e-05	5.61284
ifd-1	0.704133	3.85696	4.01177	0.000883065	0.00573784	-1.59143
sax-1	0.699877	4.71206	8.18236	2.43805e-07	6.06624e-06	6.56788
mtk-1	0.693444	7.03074	7.576	6.98433e-07	1.44963e-05	5.10027
F22E5.9	0.693079	3.5861	5.13327	7.96742e-05	0.000760588	0.908639
gly-12	0.692006	2.56611	4.25867	0.000516073	0.00362596	-0.695315
T19C3.4	0.688227	3.22402	4.65498	0.000219539	0.00176414	0.0074298
ctl-3	0.687491	4.54358	4.69147	0.000203047	0.00164873	-0.272848
F55G1.9	0.686588	5.47869	8.98886	6.464e-08	2.0804e-06	7.7522
unc-45	0.686358	6.86039	10.1392	1.11082e-08	5.27363e-07	9.42075
rpn-3	0.685282	8.86764	10.8692	3.91037e-09	2.36358e-07	10.5103
R02F2.1	0.685179	7.85854	9.02571	6.09509e-08	1.98226e-06	7.63112
C37H5.3	0.685063	3.70378	6.31741	7.26245e-06	0.000102464	3.32604
pas-1	0.683709	7.78815	9.5342	2.75328e-08	1.05296e-06	8.45993
lec-10	0.679155	6.60401	4.49121	0.000312115	0.00237186	-1.12989
F20G2.2	0.679053	4.83205	5.96923	1.44167e-05	0.000179534	2.31811
kel-8	0.677177	5.44828	4.35553	0.000418366	0.0030494	-1.29066
Y57G11C.31	0.675933	3.8668	5.25736	6.14902e-05	0.000610517	1.1074
csn-2	0.672763	7.02093	8.90054	7.44648e-08	2.34186e-06	7.4297
pas-4	0.671939	8.0257	10.1138	1.15297e-08	5.37085e-07	9.3703
set-10	0.671337	3.10809	4.65396	0.000220016	0.00176569	0.0139414
rpt-5	0.67127	8.35214	12.5535	4.2586e-10	4.38202e-08	12.8199
Y37A1B.17	0.668767	5.99075	9.05703	5.79885e-08	1.90593e-06	7.77466
H01G02.1	0.667145	3.09494	3.80844	0.00137638	0.00819936	-1.78442
rpn-10	0.666691	7.49032	8.59679	1.22018e-07	3.45979e-06	6.9071
pfn-2	0.665978	4.44747	4.92592	0.000123296	0.00109125	0.223405
K10B4.3	0.6591	3.61644	3.7935	0.00142203	0.00842675	-1.99162
bicd-1	0.658837	5.01542	4.3011	0.000470712	0.00335979	-1.26381
rde-1	0.658137	7.12953	9.02228	6.12851e-08	1.98792e-06	7.62972
MTCE.26	0.658127	10.2961	3.99387	0.000918205	0.00592269	-2.23529
rpn-6.1	0.65654	7.98756	8.02218	3.20459e-07	7.53475e-06	5.90349
eel-1	0.65297	10.1597	6.45918	5.519e-06	8.21946e-05	2.98757
usp-14	0.652591	8.30801	8.23813	2.21842e-07	5.64444e-06	6.2901
vps-51	0.651755	6.68158	7.03049	1.87691e-06	3.24815e-05	4.0911
adm-4	0.648306	5.06309	7.36278	1.02297e-06	1.97747e-05	4.98117
pas-2	0.645602	7.96668	10.6701	5.1711e-09	2.93922e-07	10.207
lsd-1	0.643949	4.12245	4.95865	0.000115049	0.00102855	0.372814
rpt-4	0.643018	8.70664	9.2584	4.22116e-08	1.48592e-06	8.02439
vps-4	0.642869	6.49016	10.1762	1.05211e-08	5.05296e-07	9.50081
cysl-2	0.642069	4.62314	6.60251	4.19302e-06	6.55178e-05	3.59339
clp-2	0.637651	6.14442	9.30853	3.90316e-08	1.39378e-06	8.16753
acy-4	0.636538	3.31737	3.93047	0.00105442	0.00663554	-1.62706
B0507.2	0.635517	3.99423	4.80888	0.000158059	0.00133232	0.0969921
C50F7.6	0.634445	2.48214	3.73396	0.00161954	0.0094018	-1.79345
Y71H2AM.13	0.6326	6.03486	7.28951	1.16795e-06	2.19939e-05	4.64823
apy-1	0.631785	6.19521	7.66049	6.0142e-07	1.26738e-05	5.33534
F42H10.6	0.627588	3.30016	4.33728	0.000435221	0.00314817	-0.704972
T19A6.1	0.626605	5.65365	8.04523	3.08032e-07	7.28403e-06	6.09143
rpt-2	0.625031	8.88549	9.83891	1.73434e-08	7.26021e-07	8.95463
rpoa-12	0.621417	4.14435	5.15215	7.65867e-05	0.000737936	0.770904
moc-1	0.620894	3.97559	5.71115	2.42135e-05	0.000278321	2.01746
R102.5	0.618031	7.22245	11.3755	1.95494e-09	1.3237e-07	11.2246
vps-2	0.617795	6.29364	10.1244	1.1352e-08	5.3484e-07	9.44086
D2005.3	0.616909	5.36123	7.33775	1.07026e-06	2.04339e-05	4.88252
daf-8	0.616031	3.29181	4.22949	0.000549813	0.00381934	-0.966542
ubc-18	0.615587	6.61776	7.12033	1.59051e-06	2.84908e-05	4.26931
Y38F2AR.12	0.608333	4.99858	5.78535	2.08414e-05	0.000246889	1.89021
alx-1	0.607742	7.18448	10.3253	8.46868e-09	4.30063e-07	9.69444
E01A2.1	0.607684	6.20296	7.67496	5.86272e-07	1.24392e-05	5.33966
cnx-1	0.606884	8.41811	9.09054	5.49859e-08	1.83153e-06	7.74401
pas-5	0.602913	8.2907	8.49662	1.43955e-07	3.95123e-06	6.74012
ZK418.5	0.600969	6.50731	8.53378	1.35372e-07	3.76941e-06	6.84122
rrf-1	0.600782	6.51095	7.09638	1.66213e-06	2.95063e-05	4.22724
ubc-20	0.595521	7.11149	7.65636	6.05817e-07	1.27448e-05	5.24503
ubh-4	0.593557	7.17309	9.96266	1.44173e-08	6.35748e-07	9.13745
F22G12.4	0.592138	6.46729	8.8568	7.98978e-08	2.45661e-06	7.38553
mlk-1	0.587884	4.29344	4.53843	0.000281941	0.00216586	-0.55939
rpn-11	0.58723	7.98351	8.1549	2.55444e-07	6.29265e-06	6.13949
ubxn-1	0.587069	6.58568	8.24611	2.18872e-07	5.60339e-06	6.32843
nas-11	0.586432	5.38639	4.32497	0.000446987	0.00321638	-1.3171
F22D6.9	0.586087	4.32726	4.5254	0.000289961	0.00222196	-0.571467
tag-175	0.584845	3.54519	4.94779	0.00011772	0.00105092	0.510654
bag-1	0.58325	5.90795	6.90834	2.3549e-06	3.96462e-05	3.95243
C56G2.7	0.581914	7.84817	9.19472	4.6647e-08	1.61484e-06	7.91008
rbg-2	0.580988	6.68669	8.57832	1.25783e-07	3.54639e-06	6.90295
cogc-1	0.580692	6.45301	7.15745	1.48583e-06	2.69559e-05	4.35117
pbs-3	0.580636	7.31716	9.30064	3.9515e-08	1.40414e-06	8.08372
K10C8.3	0.579032	6.78019	8.73903	9.66901e-08	2.86624e-06	7.16644
Y94H6A.7	0.577333	2.58189	4.10411	0.000722123	0.00482103	-1.01204
cct-5	0.57543	9.96978	7.82786	4.48475e-07	1.00489e-05	5.58461
rpt-1	0.572659	8.71844	9.40264	3.37215e-08	1.23989e-06	8.25849
C01H6.6	0.571544	3.53008	4.74421	0.000181411	0.00149568	0.0875131
C01G10.9	0.56888	3.74584	4.14646	0.00065855	0.0044445	-1.25405
gss-1	0.56796	6.55876	10.3034	8.74098e-09	4.40282e-07	9.68719
rbx-1	0.567501	5.42256	3.8475	0.00126381	0.00765842	-2.39161
rpn-5	0.56607	8.65035	6.71086	3.41293e-06	5.47794e-05	3.45604
atg-16.1	0.564785	4.12373	5.26498	6.05234e-05	0.00060285	1.01756
drh-1	0.564299	6.72907	6.66715	3.70775e-06	5.88255e-05	3.38115
gst-36	0.564156	4.79235	5.6468	2.75921e-05	0.00030829	1.6869
D2045.2	0.563408	8.5023	7.34675	1.053e-06	2.02291e-05	4.67301
fbxa-197	0.56321	3.57738	4.07125	0.0007757	0.00511533	-1.39622
hip-1	0.560533	8.91082	8.13648	2.63575e-07	6.45873e-06	6.1168
C45B2.6	0.55876	4.48152	6.75531	3.13801e-06	5.09608e-05	3.98019
ekl-1	0.558473	7.01418	7.41512	9.30958e-07	1.84273e-05	4.80284
C01G10.8	0.55784	8.50282	6.21176	8.9269e-06	0.000121154	2.45793
daf-21	0.557308	12.5616	7.06242	1.76943e-06	3.08368e-05	4.24145
W03F9.1	0.556228	7.17708	8.62148	1.17168e-07	3.35297e-06	6.9532
F07F6.8	0.556145	5.50137	6.55464	4.59465e-06	7.05481e-05	3.32871
T14D7.1	0.555005	4.853	5.35726	4.99778e-05	0.000511375	1.03777
ubh-2	0.554897	4.39292	5.54155	3.42017e-05	0.000370125	1.52624
mrpl-45	0.55451	5.85721	8.84046	8.20326e-08	2.50979e-06	7.44198
ppk-3	0.554396	6.37875	6.90585	2.36584e-06	3.97224e-05	3.87641
F38A5.7	0.554261	3.36723	4.19322	0.00059488	0.00408149	-1.08236
rme-6	0.553186	5.37195	7.01948	1.91553e-06	3.30575e-05	4.2641
gln-1	0.549611	4.37242	4.37736	0.000399069	0.00294027	-0.935158
bath-15	0.54935	5.1537	7.69016	5.70787e-07	1.21942e-05	5.56737
T11G6.2	0.549255	4.48361	4.63756	0.000227889	0.00181827	-0.424632
rpn-9	0.548945	8.60933	7.69202	5.68914e-07	1.21752e-05	5.31392
tpp-2	0.545671	9.16967	7.23068	1.29978e-06	2.41102e-05	4.46499
sec-22	0.545248	3.78474	4.50251	0.000304606	0.00232127	-0.502668
sgt-1	0.544893	7.88148	8.2052	2.34547e-07	5.90705e-06	6.22707
rsd-2	0.54482	7.86809	6.40863	6.08469e-06	8.84922e-05	2.84786
Y47G6A.29	0.543845	6.55624	5.52328	3.55062e-05	0.000383238	1.06562
F21G4.6	0.5426	4.31907	6.17206	9.65017e-06	0.000128437	2.85389
T06D8.9	0.541922	6.72008	9.17949	4.77785e-08	1.63542e-06	7.91027
C08B11.8	0.536863	5.63918	5.74039	2.28221e-05	0.000266029	1.65449
pbs-5	0.53503	7.93835	8.81099	8.60358e-08	2.60653e-06	7.27244
F17E9.4	0.534414	5.68433	4.3959	0.000383392	0.00284298	-1.22647
ttr-15	0.534208	8.21448	4.10649	0.000718386	0.00480125	-2.03071
dhs-12	0.53389	5.911	6.03736	1.25904e-05	0.000160999	2.21376
D1054.3	0.53296	6.42135	6.18191	9.46531e-06	0.000126521	2.43538
rpn-7	0.531401	8.88619	8.73625	9.71284e-08	2.87236e-06	7.15787
rhi-1	0.529064	4.64914	5.0903	8.71871e-05	0.000820923	0.552933
B0025.4	0.528774	3.94217	4.0192	0.000868863	0.00564852	-1.61331
lpd-3	0.528231	6.56537	6.44391	5.68388e-06	8.38534e-05	2.955
madf-8	0.528043	4.95674	5.6913	2.52074e-05	0.00028761	1.70388
F58H1.3	0.527923	5.11081	4.89404	0.000131908	0.00114941	-0.0300215
scav-3	0.525908	6.55435	7.54371	7.39691e-07	1.51246e-05	5.06545
ubxn-2	0.525505	6.45969	6.61353	4.10585e-06	6.43995e-05	3.2948
cct-7	0.523585	8.98694	7.46091	8.57545e-07	1.71384e-05	4.89231
Y17G7B.17	0.522725	5.21011	6.89722	2.4043e-06	4.02047e-05	4.07677
ubh-1	0.522187	3.11507	4.15412	0.00064766	0.00438533	-1.08001
ZC449.3	0.519893	4.69277	6.18628	9.38432e-06	0.0001259	2.80633
C10C5.1	0.517002	5.41525	4.99572	0.000106388	0.000967171	0.124518
T03F6.3	0.513325	6.77698	5.91976	1.59125e-05	0.000195606	1.88742
F35D11.4	0.512309	4.85122	5.01505	0.00010214	0.000934031	0.311036
cct-2	0.51135	9.26461	7.17199	1.44681e-06	2.63675e-05	4.35375
arx-4	0.509282	6.2132	6.59511	4.25267e-06	6.61996e-05	3.28104
T20D3.11	0.509167	7.2548	6.01318	1.32095e-05	0.00016702	2.04937
F35G12.12	0.506666	7.09259	7.47275	8.3956e-07	1.68333e-05	4.90578
C36E6.1	0.506134	5.33391	6.94324	2.20663e-06	3.74041e-05	4.14318
kgb-1	0.504657	4.65009	3.90754	0.00110854	0.00689904	-2.01942
pbs-1	0.50351	7.63655	5.50173	3.71101e-05	0.000397434	0.983249
rpn-2	0.501956	9.52276	6.32237	7.19271e-06	0.000101741	2.69896
C17E7.9	0.496417	4.1752	3.79221	0.00142604	0.0084413	-2.16744
ZC395.10	0.492994	8.65247	6.89996	2.39199e-06	4.00529e-05	3.82323
mrp-1	0.492257	5.95715	4.75851	0.000175961	0.00145744	-0.488611
C47G2.3	0.489767	5.32123	6.30191	7.48502e-06	0.000105155	2.87781
unc-64	0.487575	3.76097	4.19978	0.000586467	0.00402783	-1.14138
rbg-1	0.487557	4.65496	6.45329	5.582e-06	8.28342e-05	3.3508
ufd-1	0.485374	6.94764	7.79759	4.7279e-07	1.04613e-05	5.50638
vps-32.1	0.483956	6.68965	7.18888	1.4028e-06	2.56752e-05	4.39345
tag-189	0.482924	4.94981	4.98847	0.000108029	0.000976355	0.219219
atg-18	0.482914	7.27607	9.48102	2.98772e-08	1.12526e-06	8.37522
D2013.6	0.481575	4.64109	5.15823	7.56186e-05	0.000730311	0.663692
rop-1	0.481063	7.59691	7.33799	1.06979e-06	2.04339e-05	4.64771
Y40D12A.1	0.477897	5.45546	5.63367	2.83391e-05	0.000314933	1.4666
rad-8	0.475927	6.18576	7.34112	1.06375e-06	2.03724e-05	4.72872
git-1	0.469074	4.47764	4.84367	0.00014679	0.00125787	0.0347298
camt-1	0.46791	4.60681	4.86115	0.000141438	0.00122215	0.0461935
sea-1	0.465524	4.52643	4.7624	0.000174509	0.00144849	-0.135542
W02B12.1	0.46284	4.27977	3.97464	0.000957536	0.00611274	-1.79534
ZK546.2	0.461897	7.13144	7.35985	1.02838e-06	1.98286e-05	4.69275
tbc-14	0.460873	5.34662	5.5592	3.29892e-05	0.000358255	1.33591
F13H10.4	0.45961	7.65143	7.66105	6.00831e-07	1.26738e-05	5.24722
rpn-12	0.458078	7.06482	3.72358	0.0016567	0.0095569	-2.86533
Y71H2AM.20	0.457174	6.00874	6.52554	4.85802e-06	7.37693e-05	3.17903
rab-1	0.456475	7.39627	6.09866	1.11518e-05	0.000145149	2.22109
cct-6	0.454937	9.27737	7.35943	1.02916e-06	1.98286e-05	4.70706
C06A5.1	0.453312	7.32322	6.43591	5.77231e-06	8.48454e-05	2.90202
cct-3	0.453121	9.06719	6.60986	4.1347e-06	6.477e-05	3.26215
F09F7.7	0.451207	4.55802	4.00549	0.000895239	0.00580477	-1.78753
hecd-1	0.450087	9.43386	5.93988	1.52856e-05	0.000188837	1.91849
F45F2.9	0.44902	4.59604	4.5558	0.000271604	0.00209685	-0.60389
ZC155.4	0.447331	6.6556	5.03799	9.73206e-05	0.000899254	0.0218844
acs-11	0.446202	5.79363	4.92947	0.000122371	0.0010854	-0.102131
Y39G10AR.21	0.446086	5.35437	6.16449	9.7949e-06	0.000129529	2.57617
mbf-1	0.4445	6.23236	6.33912	6.96232e-06	9.88202e-05	2.79224
cand-1	0.443897	8.59221	4.36436	0.000410445	0.00300226	-1.45961
T25G3.1	0.443496	4.40311	4.52011	0.000293281	0.00224324	-0.63177
fic-1	0.441705	6.29666	5.02369	0.000100296	0.000921251	0.0278728
C46C11.1	0.441336	4.67432	4.59414	0.000250133	0.00196848	-0.571312
nipi-3	0.439512	5.25438	5.88926	1.69137e-05	0.000206074	2.05152
T23G11.7	0.437337	6.36087	7.85282	4.29409e-07	9.67418e-06	5.64818
Y39G10AR.20	0.436879	3.92334	3.84723	0.00126456	0.00765842	-1.96598
Y49E10.21	0.435611	5.40712	4.20454	0.000580429	0.00398896	-1.60028
T27F7.1	0.435535	6.05	4.98303	0.000109274	0.000986176	-0.0263362
T20B12.7	0.434763	7.32059	6.51581	4.94954e-06	7.49753e-05	3.06271
cpt-1	0.434638	7.99322	6.44831	5.63587e-06	8.35091e-05	2.92768
dnj-12	0.432943	8.61908	7.82201	4.53067e-07	1.01152e-05	5.54983
fust-1	0.431433	7.11272	5.92932	1.56115e-05	0.000192288	1.87769
ari-1	0.431262	6.23099	6.48722	5.22899e-06	7.84412e-05	3.06825
tag-256	0.430399	6.86486	7.48857	8.16142e-07	1.64704e-05	4.94278
C25A11.2	0.42851	5.20049	6.52906	4.8254e-06	7.35444e-05	3.3352
pfd-5	0.428024	6.26797	5.73682	2.29875e-05	0.000267203	1.53969
dpt-1	0.426829	8.1577	5.66189	2.67581e-05	0.000301418	1.32322
ubr-1	0.42612	8.30434	4.91494	0.000126194	0.00110977	-0.264578
C13B4.1	0.425516	6.63528	5.28386	5.81937e-05	0.000584816	0.55152
pro-1	0.425466	5.69079	6.44219	5.70273e-06	8.4022e-05	3.05837
nck-1	0.425255	4.9011	3.93824	0.0010367	0.00654391	-2.05365
smg-7	0.423121	5.1445	4.29316	0.000478876	0.00340238	-1.33233
R07E5.7	0.42297	5.7873	6.21462	8.8769e-06	0.00012074	2.58725
epg-4	0.421037	5.57029	4.09272	0.000740264	0.00492357	-1.87843
ctns-1	0.419433	6.87836	5.60402	3.01035e-05	0.000330978	1.21561
mdt-6	0.416853	6.20381	5.69862	2.48359e-05	0.000283894	1.46703
R11D1.10	0.414035	4.56947	4.9196	0.000124955	0.00110122	0.16581
clic-1	0.412962	6.96048	7.51313	7.81122e-07	1.5868e-05	4.98575
rpn-1	0.410654	9.33367	5.73813	2.29264e-05	0.000266743	1.49985
ubxn-3	0.409485	8.01786	6.28824	7.68705e-06	0.000107264	2.60814
F52C12.4	0.405782	6.46119	4.57506	0.000260591	0.00202826	-0.967977
egrh-1	0.405681	4.11136	4.06766	0.000781779	0.00515267	-1.55776
C14C10.5	0.404795	8.86738	4.57621	0.000259947	0.00202603	-0.991812
scp-1	0.401425	6.18647	5.02148	0.000100764	0.0009235	0.0396164
C01G5.5	0.400872	4.6045	3.75272	0.0015545	0.0090815	-2.36924
MTCE.11	0.400496	8.25219	5.1437	7.79528e-05	0.00074877	0.228082
arx-2	0.398354	7.09343	5.94943	1.4997e-05	0.0001862	1.92092
otub-2	0.396932	5.7728	4.44977	0.000341284	0.00255829	-1.14188
ugt-28	0.396121	3.81027	4.17206	0.000622891	0.00424032	-1.2419
Y57G11C.3	0.395527	5.99454	6.39889	6.20038e-06	8.96694e-05	2.92168
cct-8	0.395426	8.7694	6.81511	2.80393e-06	4.5957e-05	3.6598
rabn-5	0.395366	6.03684	5.32635	5.32816e-05	0.000542046	0.704142
F56C9.11	0.394601	4.73355	4.24406	0.000532693	0.00372494	-1.34227
nmt-1	0.392569	8.01943	6.07344	1.1722e-05	0.000151615	2.17174
use-1	0.390796	4.79287	3.72227	0.00166143	0.00957527	-2.5046
C47E12.2	0.390148	5.55704	4.52951	0.000287405	0.00220373	-0.917627
cct-4	0.389555	9.17382	4.92874	0.000122561	0.00108553	-0.223137
F56A11.5	0.388789	5.82492	4.85696	0.000142703	0.00122979	-0.272835
F59B2.3	0.387756	5.92481	5.39348	4.63725e-05	0.000479234	0.868006
F09E5.7	0.387498	6.20124	4.87804	0.000136461	0.00118326	-0.273125
R09A8.2	0.385873	5.08856	4.14589	0.000659358	0.00444753	-1.66008
C08B11.9	0.384273	4.68939	4.21188	0.000571252	0.003939	-1.41851
nra-2	0.381487	8.20147	6.41975	5.95522e-06	8.70289e-05	2.87356
rad-26	0.380915	7.27844	4.55023	0.000274879	0.00211949	-1.06213
C44E4.1	0.380224	7.89919	4.22151	0.000559427	0.00387038	-1.78131
ufd-3	0.37996	8.68871	5.2049	6.85929e-05	0.000674016	0.364081
hsp-4	0.3791	9.3698	4.5753	0.00026046	0.00202826	-0.988559
chp-1	0.378872	6.53111	5.85761	1.80217e-05	0.00021786	1.76299
Y49F6B.2	0.37308	5.20042	3.89424	0.0011412	0.0070597	-2.24621
epg-3	0.372303	6.10146	4.90631	0.000128522	0.00112704	-0.206665
rab-7	0.369066	6.02655	5.07562	8.99179e-05	0.000840885	0.170984
aap-1	0.368901	6.4086	5.88051	1.72131e-05	0.00020931	1.82052
F57C9.1	0.368697	5.53477	4.70823	0.000195899	0.00160012	-0.518407
unc-108	0.368461	6.45646	3.83361	0.00130273	0.00783599	-2.58535
ntl-9	0.368221	6.17048	4.83943	0.000148117	0.00126421	-0.354343
Y92H12BR.3	0.367621	8.03507	5.0224	0.000100569	0.000922391	-0.0358548
F35G12.4	0.364857	6.55397	4.15001	0.000653487	0.00441273	-1.90426
ula-1	0.364453	6.14707	4.76346	0.000174114	0.00144795	-0.523673
oga-1	0.359843	4.74147	4.0839	0.000754616	0.00500291	-1.70162
pph-4.2	0.359742	6.64397	4.32355	0.000448358	0.00322251	-1.53094
stim-1	0.359156	6.1584	4.80994	0.000157702	0.00133048	-0.415671
Y55F3AM.9	0.357802	5.78993	5.13401	7.95517e-05	0.000760588	0.34737
C35A5.8	0.355216	8.42405	5.08343	8.8454e-05	0.000830328	0.100966
tbc-1	0.354418	5.05896	4.61445	0.000239461	0.00189716	-0.610976
pfd-4	0.353311	5.86661	4.71618	0.0001926	0.00157729	-0.577163
ubxn-6	0.352794	7.4222	4.74373	0.000181598	0.00149568	-0.641624
C35D10.13	0.352151	6.11349	3.84204	0.00127897	0.00771555	-2.52623
lap-2	0.352121	8.54029	5.76701	2.16269e-05	0.000254733	1.54713
F10G7.10	0.351073	6.44137	4.38919	0.000388992	0.00287618	-1.36866
catp-8	0.35019	7.72083	4.33665	0.000435817	0.00315064	-1.5304
ttll-12	0.349858	7.14929	4.76973	0.000171803	0.00143355	-0.579138
R12E2.11	0.347975	5.72439	5.31645	5.43865e-05	0.000551927	0.737613
mrpl-32	0.347182	4.70696	4.32972	0.000442404	0.00319268	-1.14788
Y54E10BR.3	0.346633	5.53822	3.72913	0.00163674	0.00945932	-2.67581
smg-2	0.34658	7.45266	4.03435	0.000840637	0.00550255	-2.19344
ggtb-1	0.344926	5.95166	5.71967	2.3799e-05	0.000274831	1.54783
Y54E10BR.4	0.341874	6.54174	4.88207	0.000135299	0.00117401	-0.306864
C30F12.2	0.341746	5.41413	3.98796	0.000930117	0.00599017	-2.06366
gspd-1	0.341683	7.23224	5.00063	0.000105291	0.000960472	-0.0834067
lin-35	0.340194	7.26785	5.1414	7.83288e-05	0.000751217	0.218136
set-27	0.339556	4.68983	3.70991	0.0017069	0.00979628	-2.4818
asna-1	0.339279	6.84886	6.26079	8.11016e-06	0.000112157	2.56793
ZK652.6	0.338263	6.2142	5.31293	5.47849e-05	0.000555061	0.649664
C15H9.4	0.337068	5.28397	4.45739	0.00033572	0.00252269	-1.01357
gna-2	0.336573	7.50076	5.08191	8.87372e-05	0.000831726	0.0891488
ZK20.4	0.336351	5.31438	3.83429	0.00130081	0.00782822	-2.39622
hmg-4	0.334917	7.53304	3.86435	0.00121815	0.00744633	-2.56562
fkb-6	0.334698	8.80448	6.21005	8.9568e-06	0.000121294	2.45794
ZC434.8	0.331794	8.37204	4.00998	0.000886503	0.00575716	-2.23956
F36D4.2	0.329688	4.38131	3.91625	0.00108767	0.00679641	-1.94654
H06H21.11	0.32914	4.86628	3.73384	0.00161995	0.0094018	-2.50005
R107.5	0.328415	7.17546	5.94088	1.52551e-05	0.000188649	1.90175
prx-10	0.326347	5.57398	3.71646	0.00168266	0.00967513	-2.70872
atg-7	0.326292	5.92368	4.42162	0.000362669	0.00270225	-1.22487
D2085.4	0.325124	6.87737	5.41412	4.44394e-05	0.000461566	0.812599
nubp-1	0.324831	6.38776	5.13377	7.95913e-05	0.000760588	0.247904
cls-2	0.322764	6.96173	3.84761	0.00126351	0.00765842	-2.59055
lbp-2	0.321951	7.7788	4.171	0.000624321	0.00424586	-1.89317
fce-1	0.319689	6.86922	4.60587	0.000243912	0.00192626	-0.924792
R05F9.6	0.318765	8.30091	5.28168	5.84582e-05	0.000586048	0.521359
C26E6.12	0.31797	5.42515	4.20582	0.000578814	0.00398272	-1.61026
cra-1	0.317823	8.36131	5.98841	1.38765e-05	0.00017368	2.00194
C23G10.7	0.317241	7.21753	4.83812	0.000148528	0.00126663	-0.433328
csn-4	0.311866	6.54755	4.72648	0.00018841	0.00154608	-0.639044
cct-1	0.310178	9.2282	5.00015	0.000105399	0.000960472	-0.067495
F39H2.3	0.309962	5.67938	4.40061	0.00037951	0.00281587	-1.23195
F32B4.4	0.309667	6.17482	4.51672	0.000295426	0.00225408	-1.06405
Y97E10AR.6	0.309086	6.83931	4.96433	0.000113677	0.00101849	-0.150275
K11H12.8	0.308388	6.54748	4.03777	0.000834398	0.0054646	-2.13773
asc-1	0.307163	5.55907	4.19296	0.000595216	0.00408153	-1.66191
F33H2.6	0.306787	5.60316	5.13328	7.9672e-05	0.000760588	0.371549
agef-1	0.306754	7.54621	4.81683	0.000155409	0.00131625	-0.482359
ooc-3	0.30489	6.3328	5.19283	7.03434e-05	0.000686982	0.382558
sams-4	0.303595	7.15297	5.09881	8.56444e-05	0.000809473	0.13259
C02F5.3	0.301882	6.66218	5.12312	8.13863e-05	0.00077395	0.206652
eat-3	0.301797	7.55853	4.14146	0.000665748	0.0044833	-1.95877
sars-2	0.301018	6.15205	4.76308	0.000174254	0.00144814	-0.52742
C27H6.8	0.300898	7.34534	5.70922	2.4308e-05	0.000279148	1.4184
Y48E1B.3	0.299976	5.62855	4.6164	0.000238463	0.00189046	-0.751049
C16A11.2	0.298373	6.22235	4.6179	0.000237695	0.00188558	-0.841001
lsy-13	0.298043	6.30538	4.22943	0.000549891	0.00381934	-1.70476
rfp-1	0.297381	7.50057	4.02726	0.000853742	0.00556189	-2.2091
Y55F3BR.1	0.297364	6.53253	4.67235	0.000211524	0.0017086	-0.762375
dnj-19	0.297142	8.80719	5.44908	4.13509e-05	0.000434219	0.883421
arp-6	0.297011	6.30907	4.43621	0.000351423	0.00262793	-1.25629
apa-2	0.296808	5.98429	4.3393	0.000433325	0.00313813	-1.4138
Y66D12A.9	0.296509	6.11073	4.36813	0.000407117	0.0029826	-1.37766
F58B3.6	0.295678	6.9563	4.97035	0.000112239	0.00100852	-0.140614
pam-1	0.294886	9.68441	4.89566	0.000131455	0.00114789	-0.283908
mars-1	0.292374	8.87854	5.90846	1.62761e-05	0.000199483	1.84427
T20F5.7	0.292022	6.1293	4.94695	0.000117929	0.00105202	-0.116149
nid-1	0.287686	7.35031	4.00627	0.000893709	0.00579788	-2.25226
ego-2	0.287242	7.08288	4.02301	0.000861675	0.00561062	-2.21341
M57.2	0.285949	6.63915	4.70724	0.000196315	0.00160247	-0.688018
atg-3	0.284524	5.58893	3.84596	0.00126807	0.00766843	-2.41244
F45F2.11	0.284016	6.99553	5.44319	4.1855e-05	0.000437658	0.868941
T22C1.6	0.283536	6.22947	4.0986	0.000730843	0.00487137	-1.9754
apc-2	0.282746	6.79056	4.12715	0.000686811	0.00461261	-1.97022
cytb-5.2	0.282524	5.44968	3.82743	0.00132044	0.00791943	-2.41838
dnj-2	0.282471	5.96791	4.76234	0.00017453	0.00144849	-0.490449
cpna-3	0.280829	6.54039	4.46029	0.000333626	0.00251152	-1.21998
tag-340	0.279349	6.30665	4.9314	0.000121874	0.00108331	-0.17612
ral-1	0.276697	5.52136	3.89511	0.00113902	0.00705329	-2.29927
flad-1	0.274213	6.43432	3.90221	0.00112152	0.00696227	-2.43543
unc-57	0.273894	6.8303	4.42977	0.00035634	0.0026631	-1.30792
dcn-1	0.27081	6.48714	5.03642	9.7644e-05	0.000900228	0.0320259
dars-1	0.27035	8.82607	4.99805	0.000105867	0.000963848	-0.0788919
ikke-1	0.269553	7.37267	4.3733	0.000402585	0.00295348	-1.44876
C18E9.2	0.267403	6.62095	3.9504	0.00100953	0.00640836	-2.34383
atf-7	0.267084	7.54106	5.26166	6.09418e-05	0.00060653	0.473933
mrpl-50	0.267028	5.89504	3.88435	0.00116611	0.00717442	-2.39711
gcs-1	0.266686	7.29351	4.93484	0.000120988	0.00107699	-0.224979
kin-3	0.26567	8.13077	5.04487	9.59222e-05	0.000889062	0.0135877
F21D5.7	0.264854	7.49747	4.84651	0.000145905	0.00125115	-0.419364
E02D9.1	0.263308	7.03258	4.36012	0.000414228	0.00302636	-1.47292
glh-4	0.262298	8.43912	4.15061	0.000652623	0.00441039	-1.93056
K07A12.1	0.261722	7.30812	4.5455	0.000277686	0.00213848	-1.07222
eri-9	0.258581	6.5748	3.80804	0.00137757	0.00820251	-2.64989
lars-1	0.256678	9.14477	4.05865	0.000797288	0.00523817	-2.12193
pdi-1	0.256661	9.00274	4.5162	0.000295759	0.00225523	-1.12223
hsf-1	0.255724	6.82481	3.98541	0.000935299	0.00600793	-2.28611
cgp-1	0.254429	7.08881	3.99991	0.000906192	0.00586045	-2.2583
ribo-1	0.254226	9.03976	4.34021	0.000432475	0.00313423	-1.50682
F13H10.3	0.253846	6.26692	4.19957	0.000586736	0.00402783	-1.76632
gen-1	0.253744	6.67012	4.58252	0.000256452	0.00200612	-0.96348
exos-9	0.250709	6.14056	4.89655	0.000131206	0.00114653	-0.230426
R166.2	0.250505	7.16893	4.83633	0.000149095	0.00127059	-0.43719
Y5F2A.4	0.246888	5.85834	3.85232	0.00125059	0.00759984	-2.45867
T21B10.3	0.245901	8.32535	4.37531	0.000400846	0.00294598	-1.43909
ccdc-47	0.24586	8.12231	3.79183	0.00142721	0.0084413	-2.72036
skn-1	0.245778	7.74402	3.95715	0.000994777	0.00632117	-2.36206
unc-32	0.24451	7.87639	3.79524	0.00141663	0.00840283	-2.71536
atg-11	0.239232	5.87699	3.97558	0.000955573	0.00611028	-2.19395
dnj-25	0.238757	6.48673	3.77088	0.00149407	0.00877079	-2.73146
aak-1	0.238187	5.87939	4.08148	0.000758599	0.00502126	-1.96344
men-1	0.235738	7.26218	3.86082	0.00122758	0.00748569	-2.57123
Y48G10A.2	0.235004	5.80427	3.80911	0.00137435	0.00819125	-2.55059
cpn-1	0.231113	7.24813	3.92981	0.00105594	0.00664168	-2.41879
gex-2	0.229973	6.29168	3.75821	0.00153599	0.00898182	-2.7423
K04G7.11	0.228318	5.96061	3.94207	0.00102805	0.00650258	-2.29143
Y17G7B.20	0.225002	7.83699	4.32774	0.000444311	0.00320432	-1.54943
cas-1	0.21924	6.48139	3.89922	0.00112886	0.00700086	-2.43928
C47G2.4	0.205595	6.65054	3.73092	0.00163033	0.00944575	-2.82604
lap-1	0.200328	7.94988	3.76458	0.00151477	0.00887865	-2.78138
F53E4.1	-0.203243	6.20988	-3.7495	0.00156549	0.00913274	-2.73658
ipla-1	-0.204521	7.37889	-3.90837	0.00110653	0.0068969	-2.4677
F55D12.5	-0.206523	6.35438	-3.77108	0.0014934	0.00877079	-2.71124
C32F10.8	-0.21083	8.49649	-3.83583	0.00129645	0.00780957	-2.6201
acdh-12	-0.220873	7.79282	-3.96029	0.000987999	0.00628132	-2.35537
syp-4	-0.224063	7.41287	-3.86752	0.00120975	0.00740487	-2.55864
Y76A2B.5	-0.224955	6.23328	-4.07933	0.00076216	0.00503676	-2.00561
F42G9.1	-0.227355	7.97714	-3.86816	0.00120808	0.00739954	-2.5553
sms-1	-0.230172	6.27195	-3.76145	0.00152516	0.00892691	-2.72582
goa-1	-0.23339	7.15794	-3.98723	0.0009316	0.00599348	-2.29066
pcca-1	-0.233699	7.84285	-3.79188	0.00142707	0.0084413	-2.72359
C11D2.4	-0.235248	5.82074	-3.8969	0.00113459	0.00702938	-2.35416
let-754	-0.237186	7.43854	-3.97256	0.000961889	0.00613105	-2.32774
Y71H2B.5	-0.237982	5.89376	-3.79353	0.00142194	0.00842675	-2.58173
sec-16	-0.239507	7.46872	-3.73623	0.00161155	0.00936618	-2.84564
nhr-49	-0.240494	6.72971	-4.8127	0.000156777	0.00132512	-0.464064
metr-1	-0.242643	8.56489	-3.73936	0.00160057	0.00931111	-2.83121
C38C10.2	-0.243006	7.85395	-3.97649	0.000953686	0.00610388	-2.3197
fah-1	-0.243577	6.76389	-3.8602	0.00122925	0.00749218	-2.54931
gas-1	-0.244776	6.8752	-3.88766	0.0011577	0.00713332	-2.49689
hpo-10	-0.244861	5.99828	-3.87811	0.00118209	0.0072619	-2.42724
bath-40	-0.246444	6.81507	-3.81274	0.0013635	0.00813439	-2.65958
ard-1	-0.249684	7.21443	-3.82215	0.00133575	0.00799578	-2.6534
T04A8.6	-0.254495	6.67057	-3.77225	0.0014896	0.00876431	-2.74163
R07B7.2	-0.255966	6.46773	-4.3753	0.000400849	0.00294598	-1.40306
fum-1	-0.258585	8.32491	-4.41312	0.000369385	0.00274733	-1.35763
ZK836.2	-0.259393	7.46982	-4.44917	0.000341725	0.00256004	-1.28417
ifg-1	-0.260265	9.48877	-3.94423	0.00102323	0.00648866	-2.36736
Y77E11A.1	-0.26213	6.0095	-3.81409	0.0013595	0.00811834	-2.55919
F53F8.5	-0.262497	6.14119	-4.08659	0.000750197	0.00498161	-1.99383
kars-1	-0.263042	9.52969	-4.18983	0.000599285	0.00410715	-1.82742
R31.2	-0.268204	6.63798	-4.16036	0.000638933	0.00433572	-1.88355
dnj-20	-0.269127	6.83915	-4.67517	0.000210253	0.00169945	-0.766618
rps-1	-0.271383	11.108	-3.97655	0.000953548	0.00610388	-2.24999
Y71H2AM.11	-0.272413	6.16044	-3.85914	0.00123209	0.00750236	-2.4927
pes-9	-0.273915	8.53689	-4.29602	0.00047592	0.00338526	-1.61197
eif-3.D	-0.274441	8.25219	-3.98633	0.00093343	0.00600214	-2.29293
C27B7.5	-0.275399	6.70784	-3.87015	0.00120283	0.00737103	-2.52179
larp-1	-0.275909	9.23495	-4.18646	0.000603696	0.00412825	-1.84059
F23H11.4	-0.276448	6.43842	-4.17429	0.000619872	0.00422488	-1.8369
B0272.3	-0.278472	5.85634	-4.05534	0.000803059	0.00527329	-2.01172
rps-3	-0.283528	10.9983	-4.47312	0.000324525	0.00245494	-1.16544
C27A7.6	-0.28374	6.12303	-4.89484	0.000131685	0.00114828	-0.225143
tag-353	-0.284174	6.40755	-3.84661	0.00126628	0.00766511	-2.54304
C14B9.2	-0.284606	5.55188	-3.93875	0.00103553	0.00654222	-2.15376
pab-1	-0.286418	11.0756	-4.86737	0.000139585	0.00120782	-0.305056
gla-3	-0.286754	7.39615	-3.7275	0.00164255	0.00948849	-2.86474
pdhb-1	-0.286809	7.76774	-4.17194	0.000623048	0.00424032	-1.89171
F08G5.1	-0.287	6.26559	-4.32556	0.000446414	0.00321413	-1.47867
cnt-2	-0.287187	6.37268	-4.10272	0.000724312	0.00483304	-1.98869
frm-1	-0.287232	8.33788	-3.98599	0.000934114	0.00600343	-2.2937
C23G10.2	-0.287476	6.0787	-4.28487	0.000487565	0.0034483	-1.54189
unc-76	-0.287975	6.14993	-3.81606	0.00135365	0.00808731	-2.58043
rpl-16	-0.290098	10.3344	-3.74095	0.00159501	0.00928312	-2.78938
Y39G10AR.7	-0.290276	5.93842	-3.90778	0.00110795	0.00689879	-2.35423
R74.8	-0.290442	7.92907	-3.82689	0.00132201	0.00792504	-2.64619
rps-9	-0.290912	10.843	-3.84456	0.00127196	0.00768445	-2.54768
ptp-3	-0.291058	5.95637	-3.9154	0.00108968	0.00680556	-2.33408
fib-1	-0.291321	9.75636	-3.8927	0.00114503	0.00707635	-2.47184
R03D7.4	-0.293848	6.43943	-4.98892	0.000107925	0.000976355	-0.0592172
car-1	-0.29441	10.4225	-3.82045	0.00134073	0.00801782	-2.61233
nstp-5	-0.2947	6.24135	-4.32751	0.000444535	0.00320432	-1.47357
Y46E12BL.2	-0.294917	6.43327	-3.72588	0.00164839	0.00951782	-2.82645
let-19	-0.295621	6.07722	-4.29814	0.000473734	0.00337747	-1.51343
nra-1	-0.296448	6.66282	-4.59202	0.00025127	0.00197431	-0.938637
rpl-2	-0.298645	11.3021	-3.77796	0.00147113	0.00866796	-2.67726
rpl-5	-0.298958	10.4279	-4.23193	0.000546906	0.003805	-1.71064
eef-2	-0.299027	12.6185	-3.98771	0.000930629	0.00599035	-2.17244
pccb-1	-0.299675	7.83812	-4.98992	0.000107697	0.000976208	-0.108421
C39E9.12	-0.299711	6.59616	-4.21614	0.000565994	0.00390492	-1.75707
acdh-1	-0.300117	10.3126	-3.97414	0.000958575	0.00611622	-2.27962
hpo-40	-0.30013	7.24092	-5.19674	6.97704e-05	0.000683419	0.337545
T22D1.3	-0.300707	8.03857	-5.34077	5.17139e-05	0.000527831	0.644004
hmg-12	-0.301371	8.12069	-3.94367	0.00102447	0.00649321	-2.38887
erm-1	-0.30204	8.44692	-5.2679	6.01569e-05	0.000599682	0.49406
ain-1	-0.30378	5.65481	-4.16719	0.000629519	0.00427652	-1.71224
dhs-13	-0.304295	6.08871	-3.96631	0.000975095	0.00620884	-2.24148
W08G11.3	-0.304715	5.61252	-4.92326	0.000123991	0.00109426	-0.0722453
uda-1	-0.30555	7.00475	-5.41029	4.47915e-05	0.000464834	0.800706
inf-1	-0.306489	9.69803	-4.72009	0.000190997	0.00156627	-0.664977
Y10G11A.1	-0.306907	6.27475	-3.84729	0.0012644	0.00765842	-2.53059
sas-6	-0.307184	6.52844	-5.27259	5.9573e-05	0.000596259	0.542286
mdt-15	-0.31139	7.17376	-4.77756	0.000168958	0.00141457	-0.56125
B0416.5	-0.312832	6.81182	-4.57616	0.000259978	0.00202603	-0.982722
gly-4	-0.31314	5.64099	-4.29513	0.000476839	0.00338985	-1.43818
pnk-1	-0.317982	6.65724	-5.27182	5.96686e-05	0.000596734	0.528466
atp-2	-0.317994	11.306	-4.91258	0.000126826	0.00111454	-0.201072
pyk-1	-0.318302	8.79813	-5.29411	5.69679e-05	0.00057436	0.554388
ina-1	-0.320065	5.61224	-4.55178	0.000273959	0.00211372	-0.869758
Y49A3A.1	-0.321753	6.77346	-4.84787	0.000145483	0.0012484	-0.395775
arrd-13	-0.322489	6.43567	-4.5962	0.000249025	0.0019629	-0.905425
ten-1	-0.32372	5.27966	-3.99559	0.000914773	0.00590362	-2.02021
rpl-15	-0.326542	10.4927	-4.00324	0.000899641	0.00582416	-2.21102
suca-1	-0.326993	7.40588	-4.5641	0.000266801	0.00206867	-1.03083
spd-1	-0.327453	6.58387	-3.75886	0.00153381	0.0089733	-2.75626
M106.3	-0.329614	6.74491	-5.0787	8.93372e-05	0.000836717	0.110747
htp-1	-0.330578	6.41656	-4.82628	0.000152316	0.00129359	-0.414531
W09G3.7	-0.331343	4.98101	-3.75244	0.00155547	0.00908287	-2.4687
T19B4.3	-0.331455	5.58421	-3.77082	0.00149424	0.00877079	-2.54413
rla-0	-0.334116	11.3316	-4.69387	0.000202005	0.00164242	-0.673057
H28O16.1	-0.334948	11.2811	-4.48799	0.000314285	0.00238621	-1.1252
eef-1G	-0.337425	11.1412	-5.48686	3.82604e-05	0.000407289	1.0209
tbc-12	-0.338603	4.98856	-3.89358	0.00114284	0.00706633	-2.1327
gpb-1	-0.339899	6.62181	-4.80413	0.000159664	0.00134311	-0.474719
Y111B2A.3	-0.340603	7.26602	-5.06687	9.15849e-05	0.000852613	0.0591718
hex-1	-0.341325	5.39537	-4.64575	0.000223921	0.00179122	-0.607237
gly-5	-0.343191	6.74458	-5.50418	3.69243e-05	0.000396129	1.02061
F28B4.3	-0.343213	7.85636	-4.64438	0.000224581	0.00179534	-0.857665
Y49E10.4	-0.345221	5.77402	-5.03944	9.70242e-05	0.000897184	0.157389
rack-1	-0.347646	10.8626	-3.73889	0.0016022	0.00931625	-2.77789
inx-22	-0.347791	6.88528	-4.27674	0.000496235	0.00349963	-1.64403
F40F8.5	-0.349274	5.73205	-4.42803	0.000357682	0.00267152	-1.17807
rpl-4	-0.349465	11.1434	-4.0454	0.000820642	0.0053802	-2.09735
cpb-3	-0.349496	7.86356	-4.90046	0.000130125	0.00113949	-0.300689
elo-3	-0.350436	7.15188	-6.31697	7.26866e-06	0.000102464	2.66842
mrpl-55	-0.353012	4.33289	-4.38228	0.000394848	0.00291745	-0.910162
mel-32	-0.35573	9.70279	-6.52632	4.85082e-06	7.37504e-05	3.10654
sucl-2	-0.357384	7.53212	-5.38008	4.76738e-05	0.000489823	0.724965
rpl-9	-0.35753	10.0233	-3.93418	0.00104591	0.006592	-2.37582
gon-2	-0.357846	5.92208	-5.59508	3.0658e-05	0.000335883	1.29833
deps-1	-0.358898	8.21298	-4.29705	0.000474856	0.00337963	-1.61313
T19H5.4	-0.359394	4.59181	-3.82952	0.00131443	0.00788723	-2.15273
hil-5	-0.361025	7.52164	-4.9053	0.000128797	0.00112866	-0.291964
F31C3.5	-0.362463	5.11041	-3.94082	0.00103088	0.00651715	-2.11327
pck-2	-0.362715	9.73599	-4.47192	0.000325362	0.00245924	-1.20752
cpb-1	-0.363463	5.58326	-3.78668	0.00144336	0.00852399	-2.5436
saeg-1	-0.363865	5.7944	-4.06034	0.000794344	0.00522503	-1.97847
rps-6	-0.36444	10.3086	-4.08101	0.000759381	0.00502375	-2.04633
prmt-1	-0.365589	9.48441	-4.34893	0.000424381	0.00308598	-1.47868
Y54G2A.26	-0.366345	5.7682	-4.85691	0.00014272	0.00122979	-0.245153
R04E5.8	-0.366488	5.271	-3.98313	0.000939975	0.00603171	-2.03551
idhb-1	-0.368055	6.1198	-4.71922	0.000191355	0.00156817	-0.604192
T10B11.8	-0.369468	5.32613	-4.28107	0.000491593	0.00347085	-1.42226
K11H3.8	-0.369681	5.011	-4.17185	0.000623163	0.00424032	-1.56537
D2096.11	-0.370161	5.52624	-4.28851	0.000483735	0.00342904	-1.43779
fat-4	-0.373905	7.95288	-6.50828	5.02169e-06	7.59752e-05	3.04585
F52G3.1	-0.375208	5.65132	-4.80985	0.000157733	0.00133048	-0.311406
tpst-1	-0.375976	5.76811	-4.93542	0.000120842	0.00107645	-0.0458231
sqd-1	-0.376215	8.76436	-5.05585	9.37327e-05	0.000870646	0.0450252
ajm-1	-0.376503	6.37198	-4.13895	0.000669391	0.00450539	-1.88675
deb-1	-0.378688	6.5654	-3.84829	0.00126165	0.00765576	-2.54198
R06C7.5	-0.380813	6.97766	-6.69697	3.50391e-06	5.60218e-05	3.42555
alh-8	-0.381037	9.31773	-4.45891	0.000334624	0.0025175	-1.24168
vha-16	-0.381941	7.82703	-5.96929	1.44149e-05	0.000179534	1.95595
viln-1	-0.382423	6.44542	-5.06255	9.2421e-05	0.000859751	0.101651
daz-1	-0.382679	7.8182	-4.299	0.000472853	0.00337312	-1.61227
xnd-1	-0.383157	7.5012	-5.28645	5.78816e-05	0.000582152	0.52585
C18D11.3	-0.383511	5.15803	-4.24372	0.000533086	0.00372559	-1.44148
clec-50	-0.383996	7.5558	-4.24008	0.000537313	0.00374879	-1.73719
Y48A6B.3	-0.388625	5.95633	-3.88301	0.00116953	0.00719189	-2.41147
T02G5.7	-0.388813	7.8038	-6.29217	7.62832e-06	0.000106805	2.61287
ZK418.8	-0.388818	5.25671	-4.07447	0.000770278	0.00508499	-1.85329
F34D10.4	-0.389485	6.21653	-5.66579	2.65473e-05	0.000299588	1.40021
clu-1	-0.390852	8.84351	-5.06777	9.14133e-05	0.000852296	0.0713116
M01G5.3	-0.391132	5.5446	-4.83088	0.000150833	0.00128452	-0.246121
mboa-2	-0.391161	6.3474	-5.2582	6.13826e-05	0.000610188	0.536426
gld-1	-0.392501	9.79883	-4.82919	0.000151375	0.00128825	-0.425601
rpl-7A	-0.393275	10.2459	-4.7713	0.000171228	0.00143046	-0.537734
R09H10.5	-0.3934	7.53275	-5.6395	2.80045e-05	0.000311774	1.27275
C39D10.7	-0.394688	9.85865	-4.71589	0.000192722	0.00157729	-0.669543
Y71F9AL.9	-0.394757	7.87768	-6.06723	1.1867e-05	0.000152995	2.15694
pyr-1	-0.395429	7.37506	-3.97262	0.00096177	0.00613105	-2.32811
Y82E9BR.16	-0.397383	6.14704	-5.78791	2.07342e-05	0.000246089	1.67414
gcy-28	-0.398454	7.61011	-6.67841	3.62937e-06	5.7674e-05	3.38067
unc-70	-0.400615	8.04241	-6.01416	1.31838e-05	0.000166864	2.04951
C06G3.5	-0.401319	5.64334	-3.85289	0.00124904	0.00759413	-2.39642
nuc-1	-0.402799	6.14547	-3.86414	0.00121872	0.00744633	-2.48758
wago-4	-0.404626	8.53521	-4.06557	0.000785357	0.00517351	-2.11674
tbh-1	-0.405413	7.99978	-4.22002	0.000561244	0.00388079	-1.78332
acp-6	-0.405522	8.59532	-4.6581	0.000218074	0.00175579	-0.819224
unc-132	-0.406226	5.69704	-4.03384	0.000841584	0.00550584	-2.02692
Y75B8A.16	-0.406545	5.15655	-4.27252	0.000500797	0.0035298	-1.37406
W05F2.4	-0.406833	4.86495	-4.51975	0.000293504	0.00224356	-0.751924
vha-4	-0.408944	7.00021	-4.96879	0.00011261	0.00101039	-0.139204
sft-4	-0.40949	6.55477	-5.81245	1.97342e-05	0.000236487	1.67441
spl-1	-0.410835	6.92324	-7.26589	1.21912e-06	2.27844e-05	4.52985
idh-2	-0.411607	5.38855	-4.96121	0.000114427	0.00102373	0.0945509
nsy-1	-0.412368	5.44456	-4.65904	0.000217638	0.00175341	-0.576947
pck-1	-0.412893	6.25549	-4.60317	0.000245332	0.00193624	-0.872572
tag-173	-0.414796	7.25932	-6.16368	9.81047e-06	0.000129597	2.35752
F17H10.1	-0.41761	5.44703	-5.41528	4.43324e-05	0.000461229	1.02773
mans-2	-0.418692	5.48038	-4.5182	0.00029449	0.0022497	-0.910838
pps-1	-0.420236	6.56052	-5.46332	4.01571e-05	0.000423839	0.94634
F25B5.3	-0.423751	7.37833	-6.96715	2.11067e-06	3.59743e-05	3.94466
Y47H9C.8	-0.424133	5.55401	-3.77421	0.00148324	0.00873101	-2.54182
elo-2	-0.425288	7.71391	-4.36537	0.000409555	0.00299752	-1.46738
osta-3	-0.427483	5.39147	-4.80838	0.000158227	0.00133283	-0.253106
rsd-3	-0.430541	4.93651	-3.86737	0.00121014	0.00740487	-2.16507
Y110A7A.4	-0.431888	5.70963	-5.23753	6.4082e-05	0.000632701	0.583613
vha-8	-0.434836	7.64953	-8.08806	2.86263e-07	6.87421e-06	6.01775
fgt-1	-0.435565	6.6001	-4.33286	0.00043941	0.00317292	-1.49442
alh-3	-0.436632	6.86163	-6.71181	3.40683e-06	5.47794e-05	3.46904
hum-4	-0.437082	5.22203	-4.61327	0.000240071	0.00190078	-0.61867
gob-1	-0.43716	5.28853	-6.33552	7.01107e-06	9.93984e-05	2.95198
vha-2	-0.437458	7.98933	-5.8897	1.68989e-05	0.000206074	1.79328
Y104H12D.3	-0.43874	5.93039	-6.21578	8.85683e-06	0.000120599	2.58103
C17G1.2	-0.439035	4.87804	-5.08581	8.80128e-05	0.00082744	0.466362
ttr-46	-0.439108	6.22325	-4.55622	0.000271358	0.00209685	-0.960662
acs-22	-0.44071	5.78345	-3.86259	0.00122285	0.00746423	-2.43667
Y32B12B.4	-0.441716	6.46587	-5.54243	3.41405e-05	0.000370108	1.1117
cbs-1	-0.443337	4.69764	-4.81219	0.00015695	0.00132568	-0.0498528
fat-2	-0.445194	9.23749	-6.59116	4.28487e-06	6.6617e-05	3.22487
eor-2	-0.44694	4.201	-4.95296	0.000116441	0.00104025	0.373627
tom-1	-0.447076	4.3842	-4.34323	0.000429656	0.00311702	-0.993308
W01A11.1	-0.447839	6.49278	-6.23185	8.5823e-06	0.000117753	2.53985
cth-2	-0.449436	7.7694	-5.75711	2.20638e-05	0.000258161	1.51745
K12H6.6	-0.451206	4.17642	-4.56998	0.000263453	0.00204667	-0.450129
acl-2	-0.451975	5.8794	-5.97475	1.4259e-05	0.000178108	2.09502
C53H9.2	-0.452287	8.0893	-6.70162	3.47318e-06	5.56022e-05	3.43
ivd-1	-0.454616	7.8384	-7.01692	1.92462e-06	3.31683e-05	4.03868
spp-5	-0.456302	7.31011	-4.20889	0.000574977	0.00396028	-1.80587
ZK669.4	-0.457917	7.32799	-6.65398	3.80164e-06	6.00078e-05	3.33584
Y73B3A.18	-0.460009	7.86228	-4.76062	0.000175171	0.00145187	-0.603746
lec-2	-0.463649	7.56518	-4.20564	0.000579052	0.00398272	-1.8155
R02D3.1	-0.46428	6.95085	-4.06029	0.000794444	0.00522503	-2.11704
nhx-8	-0.465825	4.40702	-3.73085	0.00163057	0.00944575	-2.31846
hpk-1	-0.466533	5.02947	-5.79693	2.03605e-05	0.000242817	1.95353
cka-1	-0.467096	6.14259	-6.9489	2.18351e-06	3.71137e-05	4.00055
idh-1	-0.468395	9.34105	-6.15071	1.00641e-05	0.000132805	2.34558
Y69H2.3	-0.468912	7.24515	-4.28808	0.000484185	0.00343027	-1.63159
fat-1	-0.469467	8.73093	-8.65296	1.11275e-07	3.22905e-06	7.01134
ech-7	-0.470133	6.20858	-5.98335	1.40168e-05	0.00017526	2.05982
vha-14	-0.471427	7.41307	-7.25316	1.24767e-06	2.3283e-05	4.49002
wrk-1	-0.471526	5.02861	-4.7799	0.000168119	0.0014085	-0.232317
gale-1	-0.472927	6.69293	-4.7046	0.000197426	0.00160941	-0.678728
R07H5.8	-0.473792	8.74812	-6.28971	7.66513e-06	0.000107079	2.61734
dyf-14	-0.475872	4.66777	-3.76372	0.00151759	0.00889102	-2.32734
ani-3	-0.477954	5.91511	-4.93304	0.000121452	0.00108033	-0.103556
tnt-3	-0.478448	5.57085	-3.79819	0.00140754	0.00836087	-2.50925
lin-10	-0.47906	5.41766	-5.20167	6.90565e-05	0.000677296	0.577772
ZK1193.2	-0.480197	4.73648	-4.74605	0.0001807	0.0014937	-0.205839
vav-1	-0.481311	4.54631	-3.78201	0.00145818	0.00859984	-2.29664
fbp-1	-0.482587	7.01455	-6.80425	2.86173e-06	4.67805e-05	3.63905
daf-3	-0.48346	4.25954	-4.03292	0.000843264	0.00551375	-1.6292
lron-7	-0.485986	6.82121	-8.19367	2.39175e-07	5.99922e-06	6.23108
ptc-3	-0.487821	4.58665	-4.23553	0.000542656	0.0037818	-1.26374
hpo-19	-0.490983	7.7131	-7.88153	4.08516e-07	9.25396e-06	5.64816
F35D11.3	-0.49166	3.90086	-3.89857	0.00113045	0.00700723	-1.84923
pat-12	-0.491775	6.72444	-5.88662	1.70036e-05	0.000206967	1.82088
trap-4	-0.491851	7.45836	-3.8058	0.00138432	0.00823479	-2.69257
cey-2	-0.491938	10.6092	-4.53675	0.000282963	0.00217236	-1.03911
kin-1	-0.492272	5.09462	-4.16453	0.000633164	0.00429893	-1.57398
dlg-1	-0.493185	4.86379	-4.70276	0.000198204	0.00161469	-0.32746
F54D7.2	-0.493591	6.73528	-7.71858	5.42956e-07	1.17413e-05	5.38918
C11E4.6	-0.494192	3.52989	-4.2089	0.000574964	0.00396028	-1.04011
obr-1	-0.49429	6.15977	-7.70685	5.54271e-07	1.19085e-05	5.42016
vha-1	-0.495817	6.8632	-5.21016	6.78435e-05	0.000667712	0.388522
hsp-3	-0.496428	9.7626	-6.09277	1.12824e-05	0.000146387	2.23433
lrp-2	-0.497757	6.22407	-8.25876	2.14249e-07	5.51926e-06	6.39863
ddo-3	-0.498761	6.85261	-7.46122	8.57064e-07	1.71384e-05	4.89975
M03B6.2	-0.500004	5.98031	-5.24258	6.34117e-05	0.000626751	0.570303
Y73B3A.1	-0.500635	6.34715	-6.03325	1.26936e-05	0.000161817	2.14856
hpo-8	-0.501888	7.08828	-5.7116	2.41912e-05	0.000278321	1.43878
pah-1	-0.504648	6.18174	-4.4111	0.000370998	0.00275767	-1.26855
trap-1	-0.505676	8.68936	-4.58864	0.000253099	0.00198365	-0.968542
gdh-1	-0.507389	10.2885	-9.11226	5.31265e-08	1.78399e-06	7.81214
C03H12.1	-0.508538	4.48446	-4.24163	0.000535513	0.00374044	-1.25654
C14B4.2	-0.50986	4.68923	-4.00076	0.000904517	0.00585268	-1.80278
hyl-2	-0.510991	5.49857	-5.33017	5.28619e-05	0.000538661	0.843095
suox-1	-0.511021	4.76854	-4.88742	0.000133773	0.00116322	0.0893302
pyc-1	-0.511168	8.63781	-6.49319	5.16938e-06	7.78296e-05	3.02407
dkf-2	-0.512227	6.15054	-6.49149	5.18628e-06	7.79495e-05	3.10197
fln-2	-0.512448	6.78455	-6.01468	1.31703e-05	0.000166864	2.08507
pde-4	-0.515956	4.52961	-4.1263	0.000688077	0.00461862	-1.50632
ptr-24	-0.516134	5.78824	-5.14292	7.80806e-05	0.000749416	0.368679
H28G03.1	-0.51821	5.59268	-4.4563	0.000336509	0.00252708	-1.01993
F55F3.2	-0.518345	3.79896	-5.1282	8.05244e-05	0.000767522	0.854806
F09F7.4	-0.518537	7.80689	-5.66407	2.66399e-05	0.000300359	1.32475
R07E3.4	-0.520513	4.61461	-4.53207	0.000285824	0.00219297	-0.613285
Y37E3.11	-0.523061	6.08075	-7.30439	1.13687e-06	2.15067e-05	4.68234
C06B8.7	-0.526887	4.06449	-4.40152	0.000378761	0.002812	-0.747235
fasn-1	-0.528043	8.53834	-6.22513	8.69594e-06	0.00011896	2.48508
T21C9.6	-0.528236	4.505	-5.72985	2.33137e-05	0.000270487	1.93362
let-23	-0.528242	4.26899	-3.722	0.00166241	0.00957646	-2.29733
ZC373.4	-0.532271	4.83339	-4.84102	0.000147616	0.00126233	-0.015785
F10G7.5	-0.53262	4.13045	-4.26618	0.000507728	0.00357458	-1.07976
itr-1	-0.533245	7.0012	-7.07815	1.71884e-06	3.02445e-05	4.1741
T19D12.2	-0.533633	3.86836	-3.79257	0.00142492	0.00843985	-2.08645
ZK1058.9	-0.536119	5.66142	-4.71051	0.000194948	0.00159445	-0.514211
T26C12.1	-0.537011	7.71215	-7.21076	1.34786e-06	2.48162e-05	4.40851
hum-5	-0.538111	6.0691	-6.16822	9.72329e-06	0.000128995	2.48971
kin-2	-0.539659	6.0774	-6.46561	5.45104e-06	8.13781e-05	3.0695
bli-3	-0.54071	4.49928	-4.90698	0.000128339	0.00112624	0.205779
tag-163	-0.541289	5.53879	-5.17599	7.2861e-05	0.000706985	0.538607
K04C1.2	-0.541705	4.07698	-4.23213	0.000546672	0.003805	-1.12566
nmy-1	-0.542534	8.53026	-6.11567	1.07837e-05	0.000141099	2.26251
alh-10	-0.54267	4.07847	-5.47015	3.95972e-05	0.000419358	1.50276
vha-19	-0.544159	7.75799	-7.54956	7.32036e-07	1.49928e-05	5.04188
T04B8.5	-0.546239	5.958	-6.27851	7.83437e-06	0.000109074	2.72125
cgh-1	-0.546814	10.9391	-5.46383	4.01148e-05	0.000423753	0.966404
Y57G11C.15	-0.547198	10.2447	-5.52002	3.57438e-05	0.000384797	1.06346
ech-6	-0.548149	8.88572	-5.15458	7.61986e-05	0.00073534	0.257676
M117.1	-0.548206	3.49004	-3.78436	0.00145069	0.00855977	-1.9747
C46C2.2	-0.549012	5.49349	-5.62467	2.88634e-05	0.000319613	1.46833
C05C8.7	-0.55136	4.70754	-4.30511	0.000466637	0.00333621	-1.16784
C08H9.2	-0.555196	10.3502	-6.18606	9.38839e-06	0.0001259	2.44194
K11G12.5	-0.555373	5.42582	-6.35395	6.76456e-06	9.64553e-05	2.96192
sphk-1	-0.556688	5.14041	-7.27206	1.20553e-06	2.25987e-05	4.80957
egl-8	-0.557093	6.10714	-6.48255	5.27616e-06	7.90531e-05	3.10499
nkb-3	-0.557169	5.80014	-4.49478	0.000309719	0.00235588	-1.00688
daf-12	-0.557216	3.77183	-4.70201	0.000198522	0.00161622	-0.0356415
T24B8.4	-0.557237	4.58562	-3.90572	0.00111295	0.00691951	-1.99094
C52D10.12	-0.558024	4.28179	-6.13123	1.04577e-05	0.000137269	2.82319
unc-14	-0.558774	4.9338	-6.67824	3.63052e-06	5.7674e-05	3.74562
K12C11.1	-0.559151	6.51145	-6.90738	2.3591e-06	3.9663e-05	3.88651
duxl-1	-0.559594	3.89544	-4.45245	0.000339314	0.00254506	-0.621743
F54F7.2	-0.560035	3.99439	-3.95424	0.00100113	0.00635826	-1.72958
let-767	-0.562487	8.43386	-7.45857	8.61143e-07	1.71826e-05	4.87961
Y75B8A.24	-0.563408	7.76178	-6.0582	1.20811e-05	0.000155127	2.13814
crm-1	-0.566717	3.9689	-4.46827	0.000327935	0.0024762	-0.574751
ZK1320.9	-0.570779	7.14014	-7.90342	3.93298e-07	8.94193e-06	5.69849
C24B9.3	-0.571024	5.6794	-5.70218	2.46574e-05	0.000282431	1.5518
Y53F4B.18	-0.571076	6.17463	-8.68005	1.06451e-07	3.11093e-06	7.13108
rpm-1	-0.571443	4.55309	-5.71524	2.40136e-05	0.000276536	1.88185
ndg-4	-0.573418	5.79659	-4.99756	0.000105976	0.000964136	0.0829861
R151.2	-0.573827	8.26913	-9.73435	2.03006e-08	8.27448e-07	8.78079
ZK470.2	-0.574595	3.69072	-4.08749	0.000748739	0.0049746	-1.34691
C15H9.9	-0.575161	5.53051	-4.67967	0.000208239	0.00168646	-0.565954
T02G5.4	-0.575288	4.70197	-4.09584	0.000735246	0.00489545	-1.6519
his-35	-0.57555	4.37427	-4.34939	0.00042396	0.00308473	-0.962726
aak-2	-0.577098	5.0835	-7.68283	5.78202e-07	1.23313e-05	5.60076
cpl-1	-0.57887	10.2211	-5.02333	0.000100373	0.000921275	0.00598689
cyp-33A1	-0.579507	2.79489	-3.91131	0.00109944	0.00685615	-1.47293
hil-2	-0.58038	4.4929	-3.91958	0.00107977	0.00676071	-1.96764
nep-2	-0.580395	4.04728	-3.74891	0.00156751	0.00914026	-2.1903
C10G8.8	-0.580967	6.28782	-5.77033	2.14826e-05	0.000253274	1.64417
F09G2.1	-0.581154	3.78429	-4.09488	0.000736791	0.0049031	-1.3572
pho-11	-0.58233	6.47528	-4.76528	0.000173438	0.0014433	-0.542155
Y60A3A.7	-0.585398	5.40141	-8.86156	7.9287e-08	2.44999e-06	7.59467
zip-9	-0.587277	4.45715	-3.72509	0.00165123	0.00952977	-2.30051
magu-4	-0.590646	4.02511	-5.61186	2.96264e-05	0.000326893	1.8178
T07D3.9	-0.590964	4.86979	-4.32402	0.0004479	0.00322109	-1.19408
R03E1.2	-0.593168	6.62081	-5.44613	4.16024e-05	0.000435384	0.907462
hum-8	-0.594698	5.23493	-4.74386	0.000181548	0.00149568	-0.32238
pkc-2	-0.594958	5.77918	-5.30605	5.55727e-05	0.000561665	0.758109
vha-11	-0.595176	7.61661	-8.99871	6.36315e-08	2.05328e-06	7.58487
dgn-1	-0.595236	4.51988	-5.1724	7.34111e-05	0.000711366	0.774301
cyp-37A1	-0.595859	3.5559	-3.97534	0.000956087	0.00611028	-1.53665
acl-5	-0.596349	4.66587	-5.46236	4.0236e-05	0.000424126	1.34727
F52A8.5	-0.598397	5.25999	-5.93216	1.55232e-05	0.000191391	2.16685
nhr-69	-0.599119	3.29682	-3.94264	0.00102679	0.00650258	-1.56387
T09B4.8	-0.599237	5.60365	-4.46402	0.000330951	0.00249745	-1.04767
tbc-19	-0.599674	3.34901	-3.82605	0.00132444	0.00793573	-1.82295
F29B9.8	-0.600413	5.13399	-5.3948	4.62466e-05	0.000478332	1.07956
K12B6.8	-0.603025	2.88467	-4.21618	0.00056594	0.00390492	-0.852381
vha-13	-0.603495	9.19023	-8.28882	2.03668e-07	5.30178e-06	6.38898
cpr-4	-0.605745	7.47313	-3.92582	0.00106518	0.00668318	-2.42556
gpd-2	-0.606521	8.13064	-5.43196	4.28343e-05	0.000446767	0.837977
chhy-1	-0.60793	3.08117	-4.48506	0.000316278	0.00239694	-0.309065
C26B9.5	-0.608249	5.83841	-5.787	2.07724e-05	0.000246307	1.77111
pdi-2	-0.608393	9.48073	-6.22501	8.69804e-06	0.00011896	2.49761
elt-2	-0.611622	3.535	-3.94246	0.00102719	0.00650258	-1.63194
vha-15	-0.617055	7.29749	-8.81835	8.50175e-08	2.58833e-06	7.28803
nhr-138	-0.617163	3.11891	-3.77471	0.00148162	0.00872562	-1.89489
pod-2	-0.619828	9.80167	-8.5824	1.24942e-07	3.5346e-06	6.9086
plc-1	-0.620876	4.37244	-4.56384	0.000266952	0.00206867	-0.486017
catp-1	-0.621917	3.89634	-4.41434	0.000368413	0.00274339	-0.680415
vab-8	-0.621957	4.18917	-4.9777	0.000110511	0.000994437	0.432519
calu-1	-0.623087	7.70482	-7.08365	1.70151e-06	3.00762e-05	4.16761
W01F3.1	-0.62361	4.16462	-5.02692	9.96172e-05	0.000916375	0.563067
F26E4.3	-0.627036	4.29995	-5.81379	1.96811e-05	0.000236077	2.19046
dhs-3	-0.627736	6.00867	-5.2709	5.97827e-05	0.000596914	0.614037
F59B1.2	-0.62799	5.62789	-5.37956	4.77259e-05	0.000489952	0.947672
F42C5.9	-0.62815	4.87027	-5.46707	3.98485e-05	0.000421299	1.30993
dgat-2	-0.628574	3.43464	-3.77936	0.00146663	0.00864558	-1.83945
scd-1	-0.628864	4.88245	-5.75791	2.20283e-05	0.000257989	1.93592
R57.1	-0.630573	5.87835	-8.56137	1.29347e-07	3.62609e-06	6.97874
pnk-4	-0.631071	3.90135	-5.52039	3.57171e-05	0.000384797	1.61686
psd-1	-0.632751	5.52583	-8.10666	2.77317e-07	6.6723e-06	6.26797
cpr-6	-0.633493	9.41318	-4.89881	0.000130582	0.00114268	-0.281771
glna-1	-0.634892	4.44571	-5.45921	4.04975e-05	0.000426342	1.39885
gba-1	-0.635643	4.07447	-3.80477	0.00138746	0.0082495	-2.05429
ncs-2	-0.636148	5.26167	-4.9234	0.000123954	0.00109426	0.0653135
clec-150	-0.636278	6.28902	-6.85805	2.58699e-06	4.28547e-05	3.80028
C23H3.2	-0.636861	4.94531	-4.08219	0.000757427	0.00501619	-1.67328
ttm-1	-0.639913	3.8833	-5.5436	3.4059e-05	0.000369549	1.73501
faah-3	-0.640352	4.63645	-5.14528	7.76951e-05	0.000747453	0.703487
C05D2.8	-0.641171	5.48199	-7.30263	1.14048e-06	2.15422e-05	4.80631
T22C1.11	-0.641407	3.60956	-4.57033	0.000263254	0.00204642	-0.275655
T05E12.6	-0.642881	7.26422	-5.08288	8.85561e-05	0.000830658	0.108694
C27A7.5	-0.645576	6.09836	-5.16753	7.41612e-05	0.000717354	0.392838
blmp-1	-0.647013	3.04767	-3.99768	0.000910599	0.00588281	-1.35004
F38E9.5	-0.647092	4.51065	-6.16749	9.73739e-06	0.000129044	2.85406
mrp-6	-0.648101	3.60056	-5.38304	4.73839e-05	0.000488058	1.43443
ZK121.2	-0.648336	3.37347	-4.29768	0.000474214	0.00337774	-0.756286
vha-3	-0.649291	5.59504	-5.8599	1.79391e-05	0.000217074	1.93545
bcat-1	-0.649916	7.21848	-6.61416	4.10095e-06	6.43995e-05	3.26669
aagr-1	-0.65046	5.52618	-7.12012	1.59113e-06	2.84908e-05	4.47448
Y71H10B.1	-0.652367	6.81326	-7.00264	1.97621e-06	3.39628e-05	4.03837
K07A1.13	-0.65239	3.48593	-4.26815	0.000505569	0.00356141	-0.870996
cpt-6	-0.652781	3.62938	-4.18394	0.000607003	0.00414629	-1.10916
K07C11.7	-0.655904	4.58636	-4.22188	0.000558978	0.00386944	-1.30068
F13H8.3	-0.657638	4.06053	-4.84821	0.000145379	0.00124837	0.182507
anc-1	-0.658005	9.22983	-9.18686	4.72268e-08	1.62102e-06	7.9118
B0334.3	-0.6598	7.13797	-7.81643	4.575e-07	1.01775e-05	5.53955
gad-3	-0.660388	4.58565	-5.25458	6.18473e-05	0.00061259	0.922337
atgp-2	-0.660873	4.44892	-5.4824	3.86123e-05	0.000410682	1.44026
hlh-30	-0.661006	4.59447	-5.94955	1.49936e-05	0.0001862	2.38849
F15G9.1	-0.669574	6.17432	-5.60793	2.98644e-05	0.000328933	1.31831
hif-1	-0.669741	6.72816	-7.6303	6.34369e-07	1.32778e-05	5.21842
pept-3	-0.673215	3.18544	-3.7349	0.00161624	0.00938902	-1.9638
D1025.10	-0.673432	2.85525	-4.18866	0.000600811	0.00411079	-0.881377
clec-51	-0.673792	4.27907	-5.04448	9.60023e-05	0.000889062	0.590284
K08D8.6	-0.674513	5.51509	-4.58086	0.000257363	0.00201071	-0.720422
nhr-4	-0.676081	3.42122	-5.24245	6.34287e-05	0.000626751	1.22899
T28F3.8	-0.677343	5.05198	-5.99782	1.36192e-05	0.00017088	2.35285
nac-2	-0.678033	2.58334	-3.92403	0.00106934	0.00670557	-1.38661
acdh-9	-0.678071	6.69185	-5.6011	3.02833e-05	0.000332365	1.23101
col-95	-0.678639	6.52841	-4.54114	0.000280304	0.00215596	-0.959585
T10H10.2	-0.679981	2.73417	-4.37609	0.000400169	0.00294448	-0.403019
unc-95	-0.682866	3.92944	-4.23063	0.00054846	0.00381367	-1.08605
C05C10.3	-0.683077	7.67234	-10.2417	9.5625e-09	4.71769e-07	9.56285
cyp-33C9	-0.683431	2.83823	-4.11732	0.000701651	0.00470179	-1.04627
mbl-1	-0.684734	3.71456	-4.45432	0.000337952	0.00253638	-0.546096
ger-1	-0.685164	4.01117	-6.18023	9.49655e-06	0.000126665	3.03646
W09D6.5	-0.687123	4.69312	-5.28869	5.76123e-05	0.000579916	0.982779
F35C8.5	-0.687325	4.88882	-6.06068	1.20219e-05	0.000154527	2.55922
B0379.1	-0.688175	3.71687	-3.81909	0.00134473	0.00803791	-1.92853
bca-1	-0.68852	4.11635	-4.83935	0.000148143	0.00126421	0.164782
bar-1	-0.689176	3.53771	-3.88113	0.00117434	0.00721788	-1.732
T04B2.5	-0.689777	4.64197	-5.54021	3.42958e-05	0.00037082	1.52334
R09H10.3	-0.692169	4.11671	-4.03147	0.00084594	0.00552559	-1.59006
AC3.5	-0.692827	6.01914	-4.73804	0.000183816	0.00151239	-0.521691
Y66D12A.24	-0.693664	2.83266	-4.73501	0.000185008	0.00152119	0.32981
inx-15	-0.693906	4.78379	-5.15418	7.6262e-05	0.000735379	0.687471
elo-5	-0.695677	8.46624	-9.16128	4.91691e-08	1.67377e-06	7.85981
F11C1.5	-0.696015	7.17907	-10.0601	1.24801e-08	5.68534e-07	9.29311
F11A5.9	-0.699234	4.38391	-4.93876	0.000119991	0.00106964	0.362575
hpo-15	-0.700569	7.1427	-4.80181	0.000160455	0.00134884	-0.496846
prx-11	-0.702356	2.83798	-4.17741	0.000615688	0.00419867	-0.880717
K11D9.3	-0.703093	3.89365	-4.34787	0.00042536	0.00309128	-0.813468
gei-15	-0.704297	3.88465	-3.76146	0.00152511	0.00892691	-2.08031
F57F5.1	-0.705845	9.40388	-5.74111	2.27886e-05	0.000265888	1.50611
trap-2	-0.707975	6.67087	-6.10997	1.09056e-05	0.000142544	2.27407
R11.1	-0.710075	3.32489	-4.76172	0.000174763	0.00144945	0.239565
C16A3.10	-0.711101	7.52736	-8.02504	3.18889e-07	7.51208e-06	5.90832
Y34B4A.4	-0.712037	2.6322	-3.70524	0.0017244	0.00988755	-1.8694
bed-2	-0.714586	4.11212	-6.58489	4.33642e-06	6.71658e-05	3.77557
F28H7.3	-0.717311	6.5326	-6.44722	5.6477e-06	8.35091e-05	2.98465
vha-12	-0.717962	8.32101	-8.37286	1.76886e-07	4.69512e-06	6.52388
ZC328.3	-0.719724	3.98991	-4.57178	0.000262433	0.00204131	-0.34858
daf-5	-0.72038	4.55351	-7.07462	1.73007e-06	3.02445e-05	4.61233
F17C11.1	-0.721375	3.73933	-4.16903	0.000627	0.00426175	-1.09881
aat-2	-0.722097	3.07704	-3.72929	0.00163614	0.00945932	-1.94324
pssy-1	-0.722755	5.084	-7.7732	4.93379e-07	1.08395e-05	5.76283
F13H6.3	-0.72335	4.55325	-6.25361	8.2247e-06	0.000113488	3.01261
aagr-2	-0.725135	7.98772	-9.85908	1.6827e-08	7.13479e-07	8.97434
dao-3	-0.727021	4.09735	-5.17229	7.34273e-05	0.000711366	0.848658
C50F4.1	-0.727269	5.00788	-4.04957	0.000813221	0.00533437	-1.72376
pgrn-1	-0.727822	4.74802	-5.33509	5.23251e-05	0.00053363	1.05829
VF13D12L.3	-0.727868	7.17245	-7.40216	9.52901e-07	1.87419e-05	4.77739
C50A2.3	-0.728943	2.15081	-3.78746	0.00144092	0.00851428	-1.54274
coq-1	-0.731215	5.31011	-10.6114	5.61909e-09	3.12225e-07	10.3771
dmd-9	-0.731231	3.13014	-4.07125	0.000775686	0.00511533	-1.20733
T25C12.3	-0.731406	9.1472	-8.22385	2.2726e-07	5.75866e-06	6.27397
R07E5.13	-0.732206	5.78515	-6.05138	1.22453e-05	0.000156909	2.27123
Y44A6D.3	-0.732248	2.52232	-4.35591	0.000418025	0.0030487	-0.44703
amx-2	-0.734972	3.40216	-4.37443	0.000401607	0.00294962	-0.592404
K07E3.4	-0.736219	5.96562	-8.0766	2.91928e-07	6.94295e-06	6.12818
C33G3.4	-0.738718	2.88724	-4.47174	0.000325491	0.00245924	-0.259364
nhr-62	-0.739768	2.34922	-3.73153	0.00162818	0.00944494	-1.78357
sesn-1	-0.741061	4.62759	-7.06884	1.7486e-06	3.05168e-05	4.59562
nas-39	-0.741561	2.55623	-3.94496	0.0010216	0.00648165	-1.33297
C09B7.2	-0.744526	2.16567	-3.92165	0.00107491	0.00673371	-1.26939
M176.4	-0.744938	3.66791	-4.30987	0.000461846	0.00330412	-0.809601
C25E10.12	-0.747603	3.05198	-4.28438	0.000488086	0.00345002	-0.70966
T12B3.3	-0.754195	5.76278	-5.76323	2.17926e-05	0.000256096	1.75938
nas-37	-0.755466	5.49851	-7.42406	9.16127e-07	1.81919e-05	5.02862
F17C11.4	-0.755921	2.34173	-4.32049	0.000451343	0.00324208	-0.439204
F53B1.8	-0.756623	4.22027	-5.46726	3.98326e-05	0.000421299	1.5022
nhr-21	-0.757127	2.21305	-3.91135	0.00109936	0.00685615	-1.33759
C34F11.3	-0.757884	6.7574	-6.27184	7.93699e-06	0.000110378	2.6091
K11D12.13	-0.758661	6.08695	-7.41208	9.3606e-07	1.84693e-05	4.89824
sfxn-5	-0.758993	3.76664	-4.18899	0.000600383	0.00411014	-1.09625
C01F1.3	-0.762078	3.44791	-4.12894	0.000684131	0.00459711	-1.16289
ptr-20	-0.763848	2.36965	-3.83511	0.00129849	0.00781809	-1.5092
prx-5	-0.766034	3.69164	-6.88121	2.47729e-06	4.12027e-05	4.47838
atf-5	-0.767147	5.20468	-5.5376	3.44797e-05	0.000372483	1.39547
nep-11	-0.767323	2.17057	-3.74626	0.00157662	0.00918471	-1.65206
ZK822.5	-0.767655	4.44724	-6.38967	6.31198e-06	9.08383e-05	3.30381
C33A11.1	-0.767901	3.73528	-5.00006	0.000105419	0.000960472	0.646543
C18B2.5	-0.768295	6.70065	-7.07447	1.73056e-06	3.02445e-05	4.18712
inx-5	-0.768334	4.20076	-4.77105	0.000171318	0.00143046	0.0346854
K09G1.1	-0.769717	5.73102	-4.00409	0.000897975	0.00581946	-2.05447
C10B5.3	-0.770079	2.65615	-3.90454	0.00111581	0.00693381	-1.40413
Y47G6A.33	-0.77096	5.22556	-5.20143	6.90907e-05	0.000677296	0.648667
fut-8	-0.771484	3.72932	-4.57889	0.000258456	0.00201797	-0.255167
nhr-8	-0.771726	4.42715	-3.84273	0.00127706	0.00770776	-2.05787
gst-27	-0.778853	4.8761	-6.3898	6.31044e-06	9.08383e-05	3.16884
rhgf-1	-0.779014	2.90512	-4.66324	0.000215689	0.00173885	0.144207
acs-12	-0.780319	2.99245	-4.59433	0.000250028	0.00196848	-0.043582
F55H12.4	-0.780583	5.03188	-4.08264	0.00075668	0.00501391	-1.68561
tre-2	-0.781307	6.94649	-9.3001	3.95484e-08	1.40414e-06	8.11115
C01B9.1	-0.782539	2.54773	-4.31229	0.000459433	0.00329045	-0.526866
ugt-26	-0.782827	4.86051	-4.15704	0.000643569	0.00436002	-1.46315
asah-1	-0.78352	4.61472	-4.62282	0.000235204	0.00186941	-0.450504
gpx-5	-0.784477	4.4466	-5.32055	5.39264e-05	0.000548156	1.17522
fut-1	-0.786256	3.36583	-4.76757	0.000172597	0.00143823	0.269672
sma-10	-0.786635	4.08897	-5.37768	4.79114e-05	0.000491449	1.3409
T04B2.3	-0.78849	2.51071	-3.9898	0.000926401	0.00596933	-1.24356
F32H5.1	-0.788705	4.2723	-4.99018	0.000107638	0.000976208	0.435251
nhr-65	-0.78947	2.20399	-4.10517	0.000720465	0.00481255	-0.837618
daf-22	-0.792071	5.81544	-7.28097	1.18618e-06	2.22696e-05	4.70656
inx-16	-0.792202	4.50067	-6.10493	1.10146e-05	0.000143665	2.74425
sptl-1	-0.792502	7.49614	-11.9404	9.27396e-10	7.5601e-08	12.0037
Y80D3A.9	-0.793457	3.8601	-6.21896	8.80177e-06	0.000120113	3.12042
hgo-1	-0.796046	5.67179	-6.45476	5.56617e-06	8.26984e-05	3.11897
Y54G2A.4	-0.796697	3.22684	-4.82536	0.000152613	0.00129522	0.419158
dnj-24	-0.797215	2.84444	-3.99954	0.000906919	0.00586209	-1.29357
Y57G11C.22	-0.798028	2.35807	-3.77124	0.00149289	0.00877079	-1.63868
T08H10.1	-0.800123	6.43799	-6.07914	1.15906e-05	0.000150072	2.24333
haf-4	-0.803373	5.27164	-5.29918	5.63708e-05	0.000569267	0.873296
C23H5.8	-0.804277	5.75828	-6.88676	2.4517e-06	4.08321e-05	3.94988
nrf-6	-0.804813	6.93064	-5.84454	1.8501e-05	0.00022276	1.74176
C41G11.1	-0.804897	4.2301	-5.41928	4.39684e-05	0.000457825	1.39082
scav-1	-0.805367	5.4555	-8.07775	2.91351e-07	6.94255e-06	6.25173
K02C4.5	-0.8056	3.2591	-3.70967	0.00170779	0.00979688	-2.02016
pes-23	-0.807536	3.55599	-4.70993	0.00019519	0.00159539	0.0958605
ugt-46	-0.812968	5.50386	-8.85228	8.04829e-08	2.46848e-06	7.56907
nhr-68	-0.813328	5.10394	-4.69669	0.000200791	0.00163362	-0.366502
ncr-1	-0.81371	4.11837	-5.24326	6.33212e-05	0.000626688	1.08942
F13D12.3	-0.817714	2.6291	-4.31357	0.000458163	0.00328536	-0.505593
W02H5.8	-0.817857	4.19255	-6.00385	1.34567e-05	0.000169625	2.6079
F53C11.3	-0.818019	5.35485	-7.07893	1.71637e-06	3.02445e-05	4.40075
vha-5	-0.819805	7.0011	-7.36659	1.01595e-06	1.97006e-05	4.72624
tmem-135	-0.820431	3.66016	-3.81039	0.00137052	0.00817232	-1.91773
Y51A2D.18	-0.82085	4.35621	-4.39172	0.000386872	0.00286364	-0.895053
clec-97	-0.822285	3.66769	-5.00385	0.00010458	0.000955641	0.610961
gsa-1	-0.823294	3.11263	-4.59793	0.000248105	0.00195689	-0.0572002
sams-1	-0.823408	8.19683	-7.22651	1.30969e-06	2.42214e-05	4.44112
alh-9	-0.823988	7.86983	-7.70626	5.54842e-07	1.19085e-05	5.33164
C42D4.1	-0.824604	7.10027	-8.60416	1.20549e-07	3.43385e-06	6.94448
mig-1	-0.826583	3.29986	-6.20286	9.08396e-06	0.000122877	3.23348
mxl-3	-0.8278	4.13232	-4.82883	0.000151491	0.00128835	0.235198
ges-1	-0.829344	4.71136	-5.12573	8.09434e-05	0.000770713	0.617926
clec-204	-0.829451	2.78807	-3.93386	0.00104664	0.00659326	-1.39204
H22K11.2	-0.829729	4.05038	-6.98127	2.05608e-06	3.52865e-05	4.54854
spp-1	-0.830974	3.87475	-4.80687	0.000158735	0.0013362	0.149386
Y54G11A.7	-0.833962	3.89154	-6.3524	6.785e-06	9.66356e-05	3.38144
nhr-80	-0.836625	3.20323	-4.1505	0.000652785	0.00441039	-1.05488
Y49E10.18	-0.836886	4.36661	-4.18902	0.000600341	0.00411014	-1.24734
C29F7.3	-0.837487	5.44361	-6.81629	2.79769e-06	4.59155e-05	3.93206
inx-10	-0.839234	2.7038	-4.67916	0.000208465	0.00168719	0.227993
mlt-7	-0.844482	4.1953	-6.77202	3.04067e-06	4.95098e-05	4.16297
lin-14	-0.844784	3.62669	-4.24043	0.000536915	0.00374812	-0.975246
C14F11.4	-0.847831	5.82196	-4.56438	0.000266644	0.00206867	-0.865232
pho-7	-0.852263	2.93819	-3.88675	0.00116	0.00714391	-1.59623
ifa-4	-0.852436	6.00335	-7.19619	1.38418e-06	2.53719e-05	4.5182
F28A12.4	-0.854962	7.56844	-5.47043	3.95738e-05	0.000419358	0.919601
Y106G6H.1	-0.856698	4.06643	-6.14379	1.02021e-05	0.000134484	2.94863
R09F10.1	-0.856879	4.19684	-5.18601	7.13517e-05	0.000695062	0.889887
pmt-2	-0.857345	9.06905	-7.12536	1.5759e-06	2.84194e-05	4.26032
F42F12.4	-0.858695	2.81672	-5.44655	4.15665e-05	0.000435377	1.83819
cth-1	-0.859525	3.97949	-4.25741	0.00051749	0.00363298	-1.14521
cpz-1	-0.860515	8.10649	-5.43746	4.23515e-05	0.000442104	0.850462
B0302.5	-0.860849	2.69699	-3.89027	0.00115113	0.00710339	-1.4631
T02G5.3	-0.863241	2.1313	-4.2487	0.000527359	0.00369181	-0.583781
W09G12.9	-0.865865	1.68521	-3.84856	0.00126088	0.00765488	-1.3025
F40F9.5	-0.866003	3.27604	-4.74507	0.000181078	0.00149568	0.218588
Y40H7A.10	-0.866633	5.82952	-6.2413	8.42508e-06	0.000115866	2.6607
D1054.5	-0.866637	2.10614	-4.03078	0.000847203	0.00553092	-1.02378
F18F11.1	-0.866724	3.07521	-3.98334	0.000939545	0.00603171	-1.33374
cbl-1	-0.867505	5.14121	-5.85621	1.80726e-05	0.000218263	2.05346
folt-2	-0.86797	8.17856	-6.65231	3.81377e-06	6.01227e-05	3.33379
gly-6	-0.868396	4.10806	-4.62494	0.000234137	0.00186332	-0.248126
C41A3.2	-0.871065	3.10537	-5.07415	9.01957e-05	0.000842847	0.975368
ddo-2	-0.871468	4.16956	-3.87366	0.00119365	0.00732565	-1.90904
F55A4.8	-0.872206	3.11979	-5.80363	2.00879e-05	0.000239796	2.45383
F35B12.10	-0.874732	1.66578	-3.85913	0.00123213	0.00750236	-1.31671
ZC376.2	-0.874969	4.9464	-5.35906	4.97918e-05	0.000509893	1.07152
scav-5	-0.875649	2.97704	-4.15842	0.000641636	0.0043493	-0.999689
R07B7.10	-0.875719	2.77503	-5.29738	5.65815e-05	0.00057093	1.50575
eps-8	-0.879451	5.83336	-8.66965	1.08277e-07	3.15685e-06	7.22154
haao-1	-0.880249	4.66759	-6.47476	5.35591e-06	8.0151e-05	3.51177
T25B2.2	-0.882837	4.18061	-4.96922	0.000112509	0.00101021	0.46678
acl-1	-0.884995	5.25888	-7.40298	9.515e-07	1.87419e-05	5.06732
frm-9	-0.885671	2.03566	-3.76643	0.00150864	0.0088469	-1.56886
C30G12.2	-0.88617	6.2334	-6.00868	1.33283e-05	0.00016835	2.1026
elo-1	-0.888247	8.33774	-8.37264	1.76953e-07	4.69512e-06	6.52406
H18N23.2	-0.888542	4.02465	-8.01312	3.25485e-07	7.62398e-06	6.46723
gcst-1	-0.890711	6.97682	-9.81711	1.79205e-08	7.45142e-07	8.92908
F55D12.2	-0.891697	3.85331	-6.71091	3.4126e-06	5.47794e-05	4.11422
C44C10.11	-0.892272	2.17856	-4.03917	0.000831857	0.00545084	-1.04558
gst-26	-0.893393	4.72144	-6.34201	6.92331e-06	9.83792e-05	3.14743
avr-15	-0.896845	2.54112	-4.02888	0.000850724	0.00554806	-1.1017
F08F1.4	-0.899162	1.87386	-3.92326	0.00107115	0.00671349	-1.17871
W06H8.6	-0.902158	4.52118	-5.87261	1.74876e-05	0.000212232	2.27744
K05F1.6	-0.902459	2.55539	-4.4576	0.000335567	0.00252269	-0.228747
pmp-2	-0.904706	4.95289	-8.0406	3.10486e-07	7.32806e-06	6.29586
cal-5	-0.907018	3.10157	-6.00107	1.35313e-05	0.000170393	2.88129
haf-9	-0.908217	5.86202	-7.78307	4.84933e-07	1.06918e-05	5.6659
C49F8.2	-0.910989	2.73872	-5.19151	7.05365e-05	0.000687662	1.29784
pept-2	-0.914503	5.21013	-8.18076	2.4447e-07	6.07059e-06	6.48574
his-41	-0.915879	3.69547	-4.7799	0.00016812	0.0014085	0.226427
dpf-2	-0.919028	5.32686	-8.21021	2.32568e-07	5.86913e-06	6.51203
lmp-2	-0.920156	2.55033	-4.08566	0.000751731	0.00498913	-1.02566
pcyt-1	-0.920699	6.04439	-9.4698	3.03982e-08	1.13826e-06	8.47968
F23F1.6	-0.922946	3.72131	-4.89078	0.000132821	0.00115575	0.461008
sri-40	-0.922973	4.99958	-5.62469	2.88622e-05	0.000319613	1.59042
hex-2	-0.924996	4.28518	-7.13567	1.54635e-06	2.79313e-05	4.81584
sqrd-1	-0.926313	2.70574	-6.52952	4.82111e-06	7.35444e-05	3.96344
ubc-8	-0.926483	2.09535	-3.97753	0.000951527	0.00609637	-1.11652
lipl-5	-0.928879	8.17245	-5.99045	1.38202e-05	0.000173151	2.0054
tag-218	-0.936138	4.11754	-6.17097	9.67088e-06	0.000128575	2.97257
Y38F1A.6	-0.936452	8.48558	-8.17804	2.45601e-07	6.08648e-06	6.18529
W02H3.1	-0.939066	2.75266	-5.65339	2.72247e-05	0.000305157	2.26757
acl-12	-0.939761	3.225	-3.86372	0.00121984	0.00744948	-1.66649
K10C2.1	-0.939944	8.2501	-9.56865	2.61174e-08	1.01132e-06	8.51798
nhx-2	-0.940316	5.94751	-6.93818	2.22753e-06	3.77067e-05	4.09439
F59F4.1	-0.94093	3.19663	-5.58587	3.12395e-05	0.00034165	2.002
ZK228.4	-0.941913	4.55183	-4.65713	0.00021853	0.00175832	-0.334152
prg-2	-0.942009	8.15125	-9.10496	5.37442e-08	1.79985e-06	7.76514
F22F7.1	-0.942061	8.64124	-10.2201	9.86749e-09	4.79482e-07	9.53785
C35A5.6	-0.942135	2.06673	-3.71077	0.0017037	0.00978702	-1.66213
hacd-1	-0.942327	6.4669	-6.44155	5.70986e-06	8.40272e-05	2.99663
T04F3.1	-0.944132	6.70413	-6.6275	3.99806e-06	6.28679e-05	3.34384
nhx-4	-0.946454	3.45345	-6.26114	8.10461e-06	0.000112157	3.36598
B0252.3	-0.947827	3.69338	-5.06187	9.25526e-05	0.000860329	0.763619
B0198.3	-0.948251	1.46287	-4.37705	0.00039934	0.00294027	-0.12854
ads-1	-0.948823	7.53963	-8.12543	2.68581e-07	6.52546e-06	6.08996
ace-1	-0.949752	2.08919	-5.40533	4.52522e-05	0.000469222	1.90303
faah-1	-0.950998	4.63592	-4.24993	0.000525951	0.00368404	-1.24034
egl-15	-0.951109	2.51848	-3.83942	0.00128632	0.00775611	-1.53432
lron-9	-0.95162	2.64792	-4.26149	0.000512926	0.00360708	-0.617642
C41A3.1	-0.951805	4.92709	-6.51665	4.9416e-06	7.49465e-05	3.39862
fbxa-72	-0.954349	4.99848	-6.95537	2.1574e-06	3.67203e-05	4.31635
T18D3.6	-0.954631	2.62864	-5.10945	8.37525e-05	0.000792196	1.15108
T07F10.1	-0.954868	5.64246	-7.49576	8.05716e-07	1.63131e-05	5.13211
R11F4.1	-0.957109	4.14885	-4.36406	0.00041072	0.0030025	-0.859666
C45E5.1	-0.957175	3.14225	-4.46302	0.000331667	0.00250102	-0.400241
K11G9.2	-0.96104	2.04407	-4.02788	0.000852587	0.00555729	-0.98335
F41E6.5	-0.961065	1.6855	-4.09965	0.000729164	0.00486279	-0.778653
Y18D10A.23	-0.965695	3.88206	-6.76776	3.06519e-06	4.98436e-05	4.24076
clec-49	-0.96739	4.29932	-5.09731	8.5913e-05	0.000811153	0.680856
C05D12.2	-0.968256	3.19513	-5.38068	4.76154e-05	0.000489629	1.61172
W02D7.4	-0.968858	2.35131	-5.45619	4.075e-05	0.000428636	1.96
gly-2	-0.969514	3.52012	-4.59024	0.000252232	0.0019781	-0.16333
ceeh-1	-0.969548	3.36892	-6.46287	5.47992e-06	8.17108e-05	3.8046
R08E5.3	-0.970462	4.37966	-6.03163	1.27346e-05	0.000162173	2.51593
vha-6	-0.970585	8.55544	-12.8732	2.87294e-10	3.52461e-08	13.231
pmp-5	-0.972841	7.44668	-6.58847	4.30694e-06	6.68763e-05	3.21005
madf-5	-0.974263	2.35228	-5.11767	8.23218e-05	0.000782246	1.26617
prx-12	-0.974281	2.03235	-3.7416	0.00159272	0.00927417	-1.6247
dgk-5	-0.976772	3.22402	-6.44385	5.68452e-06	8.38534e-05	3.76487
Y40B10A.9	-0.977309	2.78649	-6.87248	2.51803e-06	4.17683e-05	4.71769
T03F7.7	-0.977651	3.10065	-4.37037	0.000405146	0.00297051	-0.498056
dhp-1	-0.978872	3.90605	-5.32743	5.31628e-05	0.000541282	1.33207
F48A9.1	-0.980294	2.73952	-5.07642	8.97662e-05	0.0008401	1.1155
spp-23	-0.980948	2.40403	-4.3474	0.000425798	0.00309265	-0.403877
mth-2	-0.981537	2.26556	-4.55862	0.000269965	0.00208941	0.0851944
T12G3.2	-0.982168	5.55688	-14.0997	6.81586e-11	1.24199e-08	14.9041
ugt-41	-0.983339	4.04682	-5.87129	1.75341e-05	0.000212589	2.31927
nekl-2	-0.985546	2.41427	-4.14308	0.000663407	0.00446997	-0.754611
C15B12.1	-0.987086	1.65242	-3.85739	0.00123682	0.00752723	-1.29297
F32A5.2	-0.98717	5.66031	-4.37853	0.000398062	0.00293769	-1.20253
hpo-34	-0.989722	8.40565	-8.88296	7.66005e-08	2.39082e-06	7.3972
T25B9.1	-0.991156	4.2025	-5.91286	1.61334e-05	0.00019793	2.45021
C39H7.4	-0.992057	4.1518	-6.42203	5.92909e-06	8.68409e-05	3.49133
sptl-3	-0.993362	6.40082	-13.7316	1.03768e-10	1.66985e-08	14.3471
R12C12.9	-0.998071	3.10954	-6.18095	9.48323e-06	0.000126624	3.28949
fshr-1	-0.998215	4.69181	-6.17667	9.56315e-06	0.000127416	2.84722
Y102A11A.3	-0.998251	6.47373	-8.18668	2.42027e-07	6.05851e-06	6.30703
Y48A6B.9	-0.999017	2.30531	-4.5862	0.000254433	0.00199285	0.153819
gcy-12	-1.00979	5.65904	-9.07773	5.61141e-08	1.8641e-06	7.91724
M01A8.2	-1.01061	4.18808	-6.97315	2.08729e-06	3.56249e-05	4.56054
M79.2	-1.01077	4.11101	-6.3034	7.46332e-06	0.000104969	3.26291
C05G5.1	-1.01324	3.25071	-6.23685	8.4987e-06	0.000116749	3.34182
cyp-34A8	-1.01369	4.2544	-5.94455	1.51439e-05	0.000187648	2.48569
F35C8.2	-1.01516	1.28613	-3.73044	0.00163203	0.00944975	-1.45587
F54D5.12	-1.01571	7.46586	-9.82898	1.76039e-08	7.34444e-07	8.93015
T19B10.5	-1.0177	2.84529	-5.07017	9.09535e-05	0.000848648	1.07706
T27A1.5	-1.01946	2.64938	-3.77169	0.00149142	0.00877079	-1.67957
F49E2.2	-1.01998	4.94717	-8.08682	2.8687e-07	6.87544e-06	6.38696
Y49E10.29	-1.02023	3.29772	-5.49906	3.73142e-05	0.00039893	1.79769
igeg-1	-1.02222	1.32569	-3.99621	0.000913531	0.00589868	-0.875132
C18E9.5	-1.0231	4.78246	-6.49112	5.18993e-06	7.79495e-05	3.49161
nhr-132	-1.02864	1.46708	-3.82103	0.00133905	0.00801165	-1.30186
clec-56	-1.02912	5.46692	-9.01877	6.16288e-08	1.99385e-06	7.8649
best-20	-1.02972	3.23641	-7.74142	5.21623e-07	1.13793e-05	6.20999
C44C1.1	-1.02981	4.19566	-6.23135	8.59078e-06	0.000117753	3.10066
dct-6	-1.03578	5.21693	-9.50655	2.87267e-08	1.08522e-06	8.72717
B0393.9	-1.0366	2.92143	-6.00413	1.34493e-05	0.000169625	2.95723
K09E2.3	-1.03677	4.42109	-7.56572	7.11307e-07	1.47142e-05	5.59915
Y53C10A.5	-1.03766	4.76843	-6.39107	6.2949e-06	9.08034e-05	3.26342
W01A8.8	-1.03824	2.88671	-6.2625	8.08306e-06	0.000112033	3.4617
clh-1	-1.03901	5.56575	-7.55935	7.19403e-07	1.48569e-05	5.31139
nhr-114	-1.04289	7.15216	-5.04055	9.67993e-05	0.000895773	0.0140106
Y7A5A.1	-1.04814	6.08433	-10.294	8.8611e-09	4.42733e-07	9.75002
R08F11.1	-1.04885	4.38178	-8.51475	1.39699e-07	3.87251e-06	7.26074
C52B11.5	-1.04897	3.77192	-6.49851	5.11676e-06	7.72251e-05	3.67953
Y39D8A.1	-1.04912	2.58033	-3.83043	0.00131183	0.00787816	-1.53287
ugt-49	-1.05115	5.08803	-7.87152	4.15678e-07	9.38191e-06	5.97802
tbc-7	-1.05452	3.68266	-5.79544	2.04217e-05	0.000242872	2.37977
glt-4	-1.0553	2.89553	-5.11601	8.2608e-05	0.000784365	1.13848
ZK856.5	-1.05569	2.69058	-4.42366	0.000361072	0.00269196	-0.315496
elo-6	-1.05728	8.36076	-6.50247	5.07798e-06	7.67332e-05	3.03961
F02D8.4	-1.05729	5.22807	-8.27012	2.10184e-07	5.42581e-06	6.66539
nhr-79	-1.05829	2.27833	-5.58532	3.12745e-05	0.00034173	2.25823
T11G6.3	-1.06081	2.99688	-3.97505	0.000956685	0.00611046	-1.33326
F57G12.1	-1.06347	3.44862	-6.39246	6.27799e-06	9.06649e-05	3.5968
F58G6.3	-1.06859	2.83661	-3.88485	0.00116482	0.00717004	-1.46089
pmt-1	-1.06883	8.04572	-12.2287	6.40684e-10	5.95131e-08	12.3898
acs-17	-1.06916	3.95771	-7.58032	6.93102e-07	1.44098e-05	5.7275
irk-3	-1.07061	1.30443	-3.91712	0.00108559	0.00679028	-1.06977
ugt-60	-1.07265	3.4017	-5.86237	1.78506e-05	0.000216213	2.54916
lfi-1	-1.07286	7.74929	-14.0091	7.55206e-11	1.29969e-08	14.6311
lgc-22	-1.07302	2.86575	-4.24683	0.000529499	0.0037047	-0.671961
cept-1	-1.0788	5.43115	-7.78077	4.86889e-07	1.07159e-05	5.72792
C44B7.11	-1.07904	5.01263	-8.39531	1.70374e-07	4.54978e-06	6.95516
btb-9	-1.07919	1.43034	-4.18266	0.000608692	0.00415554	-0.549218
dhs-28	-1.07921	6.58616	-12.6377	3.83623e-10	4.21956e-08	12.9773
R02F2.8	-1.07926	2.54872	-4.21626	0.000565837	0.00390492	-0.648228
hil-1	-1.08312	1.33538	-4.30488	0.00046687	0.00333621	-0.246428
F31D5.2	-1.08399	2.91311	-6.14046	1.02693e-05	0.000135226	3.20329
ech-8	-1.08632	2.95597	-5.63881	2.8044e-05	0.000311933	2.21812
lfe-2	-1.08719	4.5441	-10.3344	8.35764e-09	4.28078e-07	10.1613
K03H6.2	-1.08753	2.82577	-5.65883	2.69251e-05	0.000302749	2.19349
C24B5.4	-1.08883	1.51825	-4.05995	0.000795026	0.00522608	-0.776087
C53D5.5	-1.0903	3.98324	-8.27367	2.08931e-07	5.40472e-06	6.97025
Y75B8A.4	-1.09091	3.87608	-6.83204	2.71623e-06	4.4816e-05	4.33974
B0272.4	-1.09161	2.36387	-6.04696	1.23531e-05	0.000158127	3.13191
math-18	-1.0931	1.43493	-3.93859	0.0010359	0.00654222	-1.07385
C05C9.3	-1.09482	3.05407	-6.56362	4.51637e-06	6.94323e-05	4.03625
T24A6.20	-1.09519	3.43067	-6.60361	4.18425e-06	6.54635e-05	3.9742
C01B4.6	-1.09793	2.41666	-5.25533	6.17502e-05	0.000612117	1.56366
Y19D10A.16	-1.09793	2.41666	-5.25533	6.17502e-05	0.000612117	1.56366
kmo-1	-1.09881	3.04607	-5.28181	5.84423e-05	0.000586048	1.44613
sulp-7	-1.0989	3.23165	-4.75386	0.000177716	0.00147099	0.244382
nhr-31	-1.10075	4.80703	-8.50291	1.42465e-07	3.93159e-06	7.17886
F58F9.7	-1.10115	4.66299	-10.0604	1.24734e-08	5.68534e-07	9.70526
K02D7.1	-1.10406	4.79443	-6.37596	6.48194e-06	9.3176e-05	3.235
W01C8.5	-1.10448	4.59352	-7.99266	3.37136e-07	7.85476e-06	6.3322
C27H5.2	-1.10744	2.72793	-6.57076	4.45511e-06	6.87463e-05	4.14316
Y22D7AR.6	-1.1087	2.07861	-3.93591	0.00104198	0.00657058	-1.17052
F22F7.7	-1.10874	2.45995	-4.21904	0.000562437	0.00388687	-0.685664
cpr-5	-1.10939	7.38947	-8.08037	2.90051e-07	6.9249e-06	6.02015
B0395.3	-1.11203	5.47762	-8.53391	1.35343e-07	3.76941e-06	7.01411
B0286.3	-1.11507	5.56968	-8.27517	2.08403e-07	5.40236e-06	6.55098
ZC376.3	-1.12159	2.86987	-6.16497	9.7858e-06	0.000129529	3.27358
Y47D3A.32	-1.12283	0.957646	-4.03269	0.000843683	0.00551375	-0.728182
F18F11.5	-1.12706	3.23852	-5.39559	4.6171e-05	0.000477949	1.6489
tsp-9	-1.12823	2.72972	-7.33368	1.07816e-06	2.049e-05	5.61233
acs-3	-1.12924	1.64659	-4.08044	0.000760321	0.00502729	-0.823163
C37H5.14	-1.13067	1.47786	-3.8044	0.00138857	0.00825219	-1.34706
acdh-2	-1.13209	4.16471	-6.18378	9.43058e-06	0.000126329	2.93073
glc-2	-1.13226	2.64883	-4.32021	0.00045162	0.00324219	-0.500592
lbp-7	-1.13271	2.96014	-4.25856	0.000516197	0.00362596	-0.699919
nhr-202	-1.13759	1.08197	-4.22804	0.000551544	0.00382868	-0.404976
ZC434.9	-1.13804	4.4123	-4.11143	0.000710716	0.00475512	-1.46016
acs-1	-1.13827	8.22296	-12.6169	3.93662e-10	4.21956e-08	12.9001
aqp-4	-1.14427	3.62966	-5.30671	5.54966e-05	0.000561354	1.35572
ugt-61	-1.14515	2.9959	-6.25716	8.16784e-06	0.000112829	3.44477
rhr-1	-1.14854	7.22207	-8.13393	2.64724e-07	6.45873e-06	6.12455
F41D9.2	-1.15018	1.4231	-4.00804	0.000890264	0.00577856	-0.89915
cyp-35C1	-1.15296	3.8726	-4.60964	0.000241948	0.00191442	-0.285984
elo-9	-1.15458	2.94308	-5.72585	2.35032e-05	0.000271922	2.40249
ZK512.7	-1.15561	5.24836	-7.07707	1.72227e-06	3.02445e-05	4.4687
mpst-3	-1.15562	4.08535	-10.034	1.29695e-08	5.84508e-07	9.81213
F49E12.9	-1.15845	3.93579	-6.33243	7.05338e-06	9.9884e-05	3.31562
ZK742.3	-1.16054	2.38586	-6.12714	1.05423e-05	0.000138233	3.27746
ZC374.2	-1.16064	1.28318	-4.62125	0.000235994	0.00187329	0.390863
alh-5	-1.1635	2.16568	-4.98869	0.000107977	0.000976355	1.02095
ets-4	-1.16527	3.47446	-5.99769	1.36225e-05	0.00017088	2.79527
dpf-6	-1.16532	1.17508	-4.55606	0.000271451	0.00209685	0.325905
clec-265	-1.16534	4.07381	-5.77784	2.11597e-05	0.000250181	2.27721
tag-260	-1.16702	3.6822	-5.99759	1.36252e-05	0.00017088	2.75664
cytb-5.1	-1.16892	5.02272	-7.8867	4.0487e-07	9.18817e-06	6.01156
pqn-37	-1.16945	1.62251	-3.7865	0.00144394	0.00852399	-1.39736
ptb-1	-1.16968	3.1341	-6.57378	4.42951e-06	6.84364e-05	4.0427
T08B1.1	-1.171	5.78178	-9.7068	2.11646e-08	8.51463e-07	8.93985
T01B4.3	-1.17212	2.07701	-5.94892	1.50123e-05	0.000186203	3.04017
ptr-11	-1.1728	2.4504	-5.90304	1.64536e-05	0.000201062	2.85021
B0198.2	-1.17421	0.132117	-3.9258	0.00106523	0.00668318	-0.84987
T15B12.1	-1.17676	3.88304	-7.10726	1.62917e-06	2.90213e-05	4.89303
fmo-3	-1.18168	2.81133	-5.71527	2.40121e-05	0.000276536	2.37406
clec-8	-1.18439	2.42595	-5.68026	2.57783e-05	0.000292509	2.40459
ceh-14	-1.18633	1.25209	-3.71846	0.00167532	0.0096385	-1.43445
C15F1.1	-1.18705	2.70341	-4.1171	0.000701987	0.00470179	-0.934748
C23H4.3	-1.18722	2.87305	-5.07028	9.09314e-05	0.000848648	1.03027
inx-17	-1.18765	3.4989	-7.39198	9.70516e-07	1.89679e-05	5.56472
ptr-21	-1.18853	5.26216	-11.4011	1.8889e-09	1.3003e-07	11.5456
Y6B3B.1	-1.19	2.11321	-4.54046	0.00028071	0.00215774	0.116001
Y105E8B.5	-1.19281	6.14334	-11.1444	2.67481e-09	1.70843e-07	11.0287
C43H6.1	-1.19552	3.79849	-8.22886	2.25343e-07	5.72178e-06	6.91808
F26F12.3	-1.19833	5.48729	-10.9787	3.35888e-09	2.07064e-07	10.9225
T24C12.3	-1.20105	4.34524	-6.97809	2.06824e-06	3.54461e-05	4.49764
mak-1	-1.20216	6.59422	-11.2749	2.23941e-09	1.47865e-07	11.134
Y48C3A.5	-1.20375	1.55038	-4.52472	0.000290385	0.00222383	0.181332
M02D8.5	-1.20551	1.59885	-4.17988	0.00061238	0.00417841	-0.589206
pde-6	-1.20605	4.37795	-8.40839	1.66696e-07	4.46118e-06	7.08498
C08B6.3	-1.20705	2.7192	-4.85178	0.000144282	0.00124067	0.616344
dpyd-1	-1.21313	6.52921	-6.9768	2.0732e-06	3.5482e-05	4.02986
C06A12.3	-1.21518	3.44658	-7.71222	5.49064e-07	1.18321e-05	6.11409
dhs-20	-1.21545	2.83136	-4.13566	0.000674198	0.00453528	-0.960661
Y102E9.5	-1.21644	0.576454	-3.99096	0.000924051	0.00595729	-0.764298
Y53G8AR.7	-1.22264	3.08472	-6.57824	4.39188e-06	6.79398e-05	4.0594
nlt-1	-1.22275	3.80322	-6.30746	7.40453e-06	0.000104261	3.37712
pho-13	-1.22537	4.7458	-8.07278	2.93839e-07	6.97502e-06	6.50638
twk-22	-1.2265	2.5693	-5.77451	2.13023e-05	0.000251627	2.57083
F32A5.3	-1.22929	6.59071	-11.3765	1.9524e-09	1.3237e-07	11.3002
maoc-1	-1.22942	5.23537	-8.23848	2.21709e-07	5.64444e-06	6.58312
C46G7.1	-1.23124	2.85843	-4.76832	0.000172318	0.00143687	0.402689
lact-2	-1.23303	4.40559	-9.58728	2.5384e-08	9.91524e-07	9.06042
F18E9.3	-1.23351	2.44123	-4.13344	0.000677468	0.00455481	-0.816778
tag-147	-1.23411	6.3394	-16.436	5.7801e-12	1.93571e-09	17.3765
clec-227	-1.23616	1.55854	-3.89103	0.00114922	0.00709867	-1.15527
ZC416.6	-1.23664	6.58102	-8.63023	1.15498e-07	3.31282e-06	7.04284
R10E11.5	-1.23815	0.856877	-4.59054	0.00025207	0.0019781	0.448634
ipp-5	-1.24372	3.47036	-6.84481	2.65196e-06	4.38725e-05	4.49918
gcy-9	-1.24644	0.558635	-4.20552	0.000579199	0.00398272	-0.351068
F07A11.5	-1.24883	3.8829	-7.54088	7.43431e-07	1.5176e-05	5.69583
K09H11.1	-1.24921	4.96411	-9.4498	3.13505e-08	1.15959e-06	8.68814
dhs-14	-1.25066	3.6959	-6.05461	1.21673e-05	0.000156072	2.85517
C17H12.4	-1.2514	3.91106	-5.52065	3.56976e-05	0.000384797	1.72638
clec-57	-1.25863	2.96242	-5.70208	2.46623e-05	0.000282431	2.39963
C18A11.3	-1.25901	2.79116	-5.82197	1.93599e-05	0.000232675	2.6736
ent-6	-1.265	2.74109	-5.01647	0.000101834	0.000931924	0.955646
fkh-6	-1.26536	1.63534	-5.19457	7.00882e-05	0.00068599	1.5736
Y43F8A.5	-1.27003	0.606692	-4.08978	0.000745008	0.00495247	-0.561301
mgl-2	-1.27533	2.14245	-4.38914	0.000389031	0.00287618	-0.256168
Y105C5A.24	-1.27541	3.27394	-5.77345	2.1348e-05	0.000251926	2.41648
php-3	-1.27711	1.62146	-3.81343	0.00136145	0.00812606	-1.34411
elp-1	-1.27778	3.19827	-6.19738	9.18208e-06	0.000123534	3.27528
nhx-3	-1.27975	3.10003	-5.76495	2.1717e-05	0.000255552	2.40831
zip-3	-1.2837	5.09604	-9.93467	1.50304e-08	6.55782e-07	9.43604
T05B11.4	-1.28826	4.47455	-7.39683	9.62084e-07	1.88328e-05	5.23776
C46C11.2	-1.29209	3.68358	-7.72387	5.37937e-07	1.17146e-05	6.06396
C26D10.6	-1.29349	2.76477	-7.37894	9.93582e-07	1.93577e-05	5.62042
K04F10.1	-1.29529	1.37948	-3.86197	0.0012245	0.00747062	-1.20067
C53D6.7	-1.29537	3.6999	-7.11568	1.60416e-06	2.86828e-05	4.99072
arrd-22	-1.29897	1.69924	-5.258	6.14078e-05	0.000610188	1.70683
afmd-1	-1.30908	1.51751	-5.06696	9.15683e-05	0.000852613	1.34246
klo-2	-1.31188	2.87265	-7.38096	9.89978e-07	1.93178e-05	5.62565
tatn-1	-1.31206	6.39493	-10.2962	8.83329e-09	4.42733e-07	9.75528
F38E9.1	-1.31264	4.01877	-10.2327	9.68841e-09	4.72634e-07	10.1577
ZK1307.1	-1.31483	4.4817	-8.18499	2.4272e-07	6.05939e-06	6.76137
K07G5.5	-1.31549	1.63435	-5.62197	2.90221e-05	0.000321083	2.4866
bcmo-2	-1.316	1.64042	-6.03608	1.26225e-05	0.000161242	3.26399
del-6	-1.31605	5.85684	-6.78933	2.94315e-06	4.80481e-05	3.81725
pgp-2	-1.31655	5.61117	-9.51454	2.83761e-08	1.07525e-06	8.63918
gst-42	-1.31783	3.35949	-6.71108	3.41151e-06	5.47794e-05	4.27424
PDB1.1	-1.3273	3.87777	-6.82913	2.73106e-06	4.49411e-05	4.36212
prmt-6	-1.32888	2.23868	-5.84411	1.85169e-05	0.00022276	2.79801
C05D12.3	-1.33009	6.41024	-14.0428	7.26901e-11	1.2686e-08	14.7463
fat-3	-1.33926	6.44751	-10.4285	7.29648e-09	3.91388e-07	9.93618
Y16B4A.2	-1.34057	7.24542	-12.4949	4.58173e-10	4.5784e-08	12.7518
mdl-1	-1.34064	3.87275	-4.22581	0.000554231	0.00384087	-0.9409
R13H4.5	-1.34177	1.91689	-5.47742	3.90099e-05	0.000413846	2.12009
his-24	-1.34278	2.57667	-3.83027	0.00131228	0.00787816	-1.50547
pgp-11	-1.34324	3.39041	-7.43616	8.96443e-07	1.78582e-05	5.62891
M02F4.3	-1.34326	1.96107	-5.31756	5.42615e-05	0.00055111	1.78605
F42G4.5	-1.34633	2.32148	-5.80883	1.98783e-05	0.000237767	2.69441
C42D4.2	-1.34717	2.90341	-3.89445	0.00114066	0.0070597	-1.49826
nhr-87	-1.34789	0.998628	-5.03646	9.76346e-05	0.000900228	1.36777
nhr-179	-1.34959	0.258546	-3.98049	0.000945401	0.00606025	-0.761821
Y71H2AM.12	-1.3513	1.12454	-4.18575	0.000604627	0.00413234	-0.446059
Y59H11AR.4	-1.35234	2.24201	-4.87661	0.000136874	0.00118602	0.860313
pes-22	-1.35323	5.8096	-9.25579	4.23845e-08	1.48778e-06	8.21627
C10E2.6	-1.35325	6.60074	-11.1911	2.50936e-09	1.61945e-07	11.0304
R12C12.1	-1.35507	7.50872	-11.8853	9.96181e-10	7.91261e-08	11.9335
egas-3	-1.35508	1.64526	-4.33289	0.000439386	0.00317292	-0.0504965
gba-4	-1.35574	5.57729	-6.40551	6.12154e-06	8.89237e-05	3.1123
gstk-1	-1.35995	3.82493	-8.83033	8.33863e-08	2.54493e-06	7.99853
ent-2	-1.3612	6.23526	-10.9834	3.33721e-09	2.06757e-07	10.7865
coel-1	-1.36154	1.61424	-5.22245	6.61269e-05	0.000652372	1.6787
hda-5	-1.36405	3.1045	-5.50216	3.7077e-05	0.000397423	1.92481
acl-7	-1.36408	5.47701	-9.39118	3.43254e-08	1.25096e-06	8.49784
cpr-1	-1.36725	8.52306	-5.70775	2.43806e-05	0.000279722	1.42511
nhr-35	-1.36773	3.65083	-8.18421	2.43041e-07	6.05939e-06	6.90684
sup-12	-1.3687	1.62746	-4.58441	0.000255411	0.00199924	0.309337
nhr-193	-1.36988	0.531096	-3.91675	0.00108646	0.00679231	-0.909571
tsp-10	-1.37172	2.42671	-5.68723	2.54166e-05	0.000289464	2.4202
col-135	-1.37277	6.096	-8.61381	1.18652e-07	3.38761e-06	7.02882
R04B5.5	-1.37346	3.07115	-5.87856	1.72802e-05	0.000209921	2.71442
C06H5.6	-1.37489	4.45653	-9.46737	3.05122e-08	1.13878e-06	8.83534
ctl-2	-1.3763	5.76534	-10.4003	7.59933e-09	4.01844e-07	10.0144
sur-5	-1.37644	7.97299	-11.4643	1.73544e-09	1.21491e-07	11.3525
hex-5	-1.38124	2.35102	-5.80756	1.99294e-05	0.000238134	2.75322
tdo-2	-1.38219	5.58268	-8.0179	3.22822e-07	7.57593e-06	6.17796
nhr-137	-1.38289	1.63052	-5.17939	7.23463e-05	0.000703093	1.55228
H06H21.8	-1.38688	5.2946	-7.71902	5.42537e-07	1.17413e-05	5.68531
F08F3.4	-1.38711	5.33088	-10.4747	6.82868e-09	3.76063e-07	10.215
pept-1	-1.38888	7.17662	-11.5439	1.5606e-09	1.13084e-07	11.4787
srsx-34	-1.38997	1.30541	-4.73183	0.000186268	0.00152985	0.636169
twk-26	-1.39216	2.1907	-4.37418	0.000401821	0.00294962	-0.207162
pyk-2	-1.39339	5.94923	-11.5002	1.65407e-09	1.17118e-07	11.5963
F37C4.6	-1.39386	4.63349	-8.94399	6.94492e-08	2.2122e-06	7.96871
thn-2	-1.40134	5.40073	-6.92222	2.29471e-06	3.87909e-05	4.08568
H11E01.2	-1.40254	1.82194	-5.90327	1.64459e-05	0.000201062	2.9884
F28A12.3	-1.40964	0.952069	-5.10959	8.37287e-05	0.000792196	1.54404
sptl-2	-1.40975	5.49184	-10.3726	7.90869e-09	4.13488e-07	10.0101
cyp-42A1	-1.40996	1.10243	-4.91708	0.000125625	0.00110555	1.08568
fard-1	-1.41224	5.88028	-9.35735	3.61756e-08	1.30686e-06	8.349
F19C6.4	-1.41485	2.1902	-6.41248	6.03952e-06	8.8042e-05	3.88898
scl-2	-1.41513	3.00022	-3.87248	0.00119672	0.00734089	-1.57628
ZC302.3	-1.41782	0.718223	-3.84613	0.0012676	0.00766843	-1.02354
dhs-18	-1.42014	3.52693	-7.75791	5.06766e-07	1.10747e-05	6.16107
nhr-173	-1.42042	1.74654	-4.63882	0.000227272	0.00181451	0.457395
clec-218	-1.42067	3.55994	-5.6759	2.60075e-05	0.000294032	2.08893
nep-22	-1.42319	5.85985	-9.15856	4.93802e-08	1.67636e-06	8.0253
C18D4.8	-1.42426	1.5956	-4.65646	0.000218841	0.00175968	0.501013
srh-237	-1.42735	2.04745	-4.92886	0.000122529	0.00108553	1.00029
K01C8.1	-1.43142	6.12215	-9.97296	1.41984e-08	6.28332e-07	9.34555
cyp-29A2	-1.43739	3.07069	-8.29676	2.00967e-07	5.24248e-06	7.25036
F13B12.3	-1.4375	1.53813	-4.47369	0.000324123	0.0024534	0.0606685
pho-1	-1.43846	6.08216	-8.37508	1.76232e-07	4.69512e-06	6.71819
F32D8.12	-1.43891	5.47625	-12.4337	4.94582e-10	4.90269e-08	12.8681
Y32F6A.4	-1.4481	4.68706	-7.39689	9.61984e-07	1.88328e-05	5.25986
ZK455.5	-1.47599	0.309708	-3.90231	0.00112125	0.00696227	-0.901383
F58G6.9	-1.47614	3.0358	-5.72774	2.34137e-05	0.000271393	2.44159
C26E1.2	-1.47823	1.90297	-5.09041	8.71667e-05	0.000820923	1.33919
clec-4	-1.47987	2.03452	-4.89837	0.000130703	0.00114294	0.997131
flu-2	-1.48098	6.13134	-10.1676	1.06555e-08	5.09777e-07	9.59825
sth-1	-1.4842	1.32356	-5.15884	7.5522e-05	0.000729948	1.56517
gpx-7	-1.48776	2.65882	-5.57642	3.18483e-05	0.000347082	2.22596
T20F7.5	-1.49043	2.27961	-6.4572	5.54013e-06	8.24102e-05	3.99875
F21C10.10	-1.49104	4.12537	-8.13564	2.63951e-07	6.45873e-06	6.76632
klo-1	-1.49309	3.24302	-6.94605	2.19513e-06	3.726e-05	4.78541
F39G3.2	-1.50703	2.01258	-5.51153	3.63715e-05	0.000390875	2.15255
lact-8	-1.50796	0.86102	-4.22532	0.00055482	0.0038428	-0.246114
Y25C1A.14	-1.51313	0.938042	-4.64856	0.000222576	0.00178277	0.572204
F55E10.6	-1.51325	3.70777	-5.89949	1.65709e-05	0.000202295	2.55025
R09B5.11	-1.51666	2.12826	-6.40479	6.13004e-06	8.8943e-05	3.93484
R08E5.1	-1.51687	0.00223358	-3.85084	0.00125462	0.00762062	-1.0626
asm-3	-1.51805	1.7453	-4.86664	0.000139799	0.00120883	0.784837
Y54F10AM.8	-1.51932	6.21146	-9.52815	2.77895e-08	1.05951e-06	8.60813
T19E7.6	-1.5225	0.236959	-3.8333	0.00130363	0.00783758	-1.01924
dhs-2	-1.52625	2.43076	-7.55288	7.27733e-07	1.49753e-05	6.0238
F16F9.4	-1.52722	2.63432	-9.55758	2.65639e-08	1.02222e-06	9.35526
gst-28	-1.52766	2.54152	-7.03247	1.87006e-06	3.24083e-05	5.09042
F10F2.2	-1.52839	5.93676	-9.88838	1.61053e-08	6.9417e-07	9.17858
T16G12.1	-1.52986	5.90688	-10.129	1.1275e-08	5.3324e-07	9.53221
C25F9.4	-1.53221	2.13548	-5.00149	0.000105102	0.000959703	1.10925
Y54G9A.4	-1.53371	1.45013	-4.85387	0.000143642	0.00123602	0.961369
scav-6	-1.53711	3.63214	-5.69083	2.52315e-05	0.00028762	2.21913
F23D12.11	-1.53731	3.57875	-5.31341	5.47307e-05	0.000554966	1.4163
acs-14	-1.53873	5.85799	-10.409	7.50395e-09	4.00782e-07	10.0119
R193.2	-1.54076	6.20409	-5.79606	2.03964e-05	0.000242872	1.72079
pitr-5	-1.54127	1.3415	-3.87496	0.00119026	0.00730846	-1.12773
K08C7.1	-1.54148	3.17653	-8.4983	1.43556e-07	3.95123e-06	7.52125
galt-1	-1.54711	0.379363	-4.40318	0.000377403	0.0028036	0.153276
pkg-2	-1.54981	5.59653	-12.6172	3.93489e-10	4.21956e-08	13.1693
C33D12.2	-1.55616	3.34983	-11.4904	1.67592e-09	1.1799e-07	12.0555
C28G1.10	-1.55721	0.878763	-3.92615	0.00106442	0.00668318	-0.926336
T01C8.3	-1.57249	0.418575	-4.28609	0.000486274	0.0034431	-0.122236
Y73B6BL.31	-1.57296	4.09107	-8.1939	2.39082e-07	5.99922e-06	6.79321
gln-3	-1.57496	6.22568	-9.46962	3.04063e-08	1.13826e-06	8.47959
flr-4	-1.58838	1.69846	-5.64483	2.77029e-05	0.000308694	2.51179
K07C11.8	-1.59391	0.463217	-5.50116	3.71537e-05	0.000397557	2.3958
C39D10.11	-1.59705	1.92292	-4.74969	0.000179304	0.00148315	0.630357
ugt-63	-1.59781	5.883	-9.36419	3.57932e-08	1.29682e-06	8.48729
alh-12	-1.59913	6.3665	-14.2123	6.00404e-11	1.19994e-08	14.9941
F57G8.5	-1.60047	1.41532	-5.18071	7.21459e-05	0.000701695	1.60986
C46F2.1	-1.6054	2.12974	-5.01751	0.000101611	0.00093057	1.13169
gcsh-1	-1.60583	4.22409	-6.82977	2.72778e-06	4.49411e-05	4.27899
clec-54	-1.61084	3.25749	-5.76054	2.19115e-05	0.000256864	2.48985
ifc-2	-1.61584	6.91735	-9.69201	2.16441e-08	8.67936e-07	8.80449
ZK228.3	-1.61775	3.89277	-7.21401	1.33988e-06	2.47061e-05	5.13122
F34D10.6	-1.62237	0.308286	-3.86456	0.00121761	0.00744633	-1.06933
unc-130	-1.62458	0.110371	-3.89053	0.00115048	0.00710293	-0.880258
F53H8.3	-1.62493	2.59549	-6.74263	3.21403e-06	5.2127e-05	4.5245
spp-8	-1.62861	5.18141	-11.6362	1.38078e-09	1.03693e-07	11.9598
odc-1	-1.6294	5.67007	-9.88717	1.61344e-08	6.9417e-07	9.23807
F21A3.11	-1.6315	2.41285	-4.62185	0.000235691	0.00187208	0.288443
F22E5.1	-1.63196	1.59576	-5.1813	7.20575e-05	0.000701386	1.492
Y46D2A.2	-1.6321	2.97177	-4.37989	0.000396894	0.00293082	-0.420693
try-3	-1.63289	0.177172	-4.54631	0.000277202	0.00213608	0.473121
aqp-1	-1.63422	4.67912	-7.7953	4.74682e-07	1.04845e-05	6.00502
C35C5.10	-1.63699	4.04227	-8.48207	1.4747e-07	4.03377e-06	7.30098
F31F4.1	-1.64483	1.92354	-6.36613	6.60664e-06	9.44208e-05	3.93423
W07A12.8	-1.65179	0.223308	-4.48673	0.000315138	0.00239123	0.302387
Y57A10A.14	-1.65387	1.0186	-4.35678	0.000417234	0.00304652	-0.0232681
T06A1.5	-1.65514	3.4652	-7.96156	3.55693e-07	8.19218e-06	6.60725
C35A11.4	-1.65821	3.46603	-8.77795	9.0766e-08	2.74313e-06	8.00035
clec-186	-1.66507	5.01812	-8.69419	1.04022e-07	3.05435e-06	7.49778
F31D5.1	-1.66662	0.954372	-3.72134	0.00166483	0.00958592	-1.3839
prx-3	-1.67069	2.92472	-10.1187	1.1448e-08	5.37085e-07	10.1642
catp-5	-1.67459	4.12094	-9.99483	1.3745e-08	6.10444e-07	9.77393
R10E8.6	-1.68172	2.72843	-6.10359	1.10438e-05	0.000143895	3.18611
daf-9	-1.68592	1.0156	-4.65461	0.000219714	0.0017644	0.59149
ver-4	-1.68696	1.32557	-5.4495	4.13148e-05	0.000434209	2.13124
C15C7.6	-1.69059	0.0394014	-4.32694	0.000445079	0.00320638	0.0396347
C29F7.1	-1.69482	1.98073	-6.77932	2.99914e-06	4.88978e-05	4.7122
F40G9.5	-1.69548	1.28884	-6.56718	4.48572e-06	6.91326e-05	4.38401
cah-4	-1.69559	6.19873	-8.28389	2.05364e-07	5.33472e-06	6.57793
C31H5.6	-1.69871	4.36969	-9.65064	2.30473e-08	9.1826e-07	9.2109
R07E4.1	-1.7033	3.22604	-12.5608	4.22048e-10	4.38202e-08	13.4598
Y70C5A.3	-1.70382	1.33287	-5.17639	7.28e-05	0.000706948	1.66977
ctl-1	-1.71081	4.81364	-14.1441	6.48265e-11	1.23579e-08	15.1703
F18E2.1	-1.71402	6.06851	-11.8736	1.01144e-09	7.98268e-08	12.079
ddo-1	-1.71591	2.25729	-5.64953	2.74394e-05	0.000306861	2.46855
F45D3.3	-1.71894	2.78794	-6.01483	1.31663e-05	0.000166864	3.11738
ugt-4	-1.71984	1.80174	-5.11357	8.30329e-05	0.000787193	1.42203
clec-187	-1.72205	3.35053	-9.11715	5.27174e-08	1.77506e-06	8.5639
F31E9.6	-1.72701	0.95118	-4.67091	0.000212176	0.00171275	0.692206
ugt-44	-1.72879	4.92696	-7.08979	1.68238e-06	2.97806e-05	4.77874
hil-3	-1.73147	0.695368	-4.4628	0.000331827	0.00250102	0.22604
Y75B8A.3	-1.73424	1.58909	-6.3175	7.2612e-06	0.000102464	3.82467
Y39B6A.1	-1.73908	8.08603	-5.739	2.28862e-05	0.000266525	1.50098
M01H9.4	-1.73962	1.07387	-3.87177	0.00119857	0.00734859	-1.02484
clec-222	-1.7432	3.184	-8.87127	7.80566e-08	2.42406e-06	8.18388
M153.2	-1.74635	2.3157	-7.4782	8.31417e-07	1.67242e-05	5.90502
ckc-1	-1.74801	4.49812	-7.70559	5.55492e-07	1.19085e-05	5.92634
F53F1.4	-1.74829	2.20419	-4.82794	0.00015178	0.00128992	0.774773
F58A6.1	-1.75306	2.21419	-5.81408	1.96695e-05	0.000236077	2.75786
faah-6	-1.7594	0.542219	-4.78245	0.000167208	0.00140276	0.922351
[truncated: 164 more rows]

## Sheet: pals-22 pals-25 vs. N2
S4 Table: Differentially expressed genes as determined by edgeR and limma
WS235
SYMBOL	logFC	AveExpr	t	P.Value	adj.P.Val	B
col-126	5.33455	0.570561	5.97159	1.4349e-05	0.000886438	2.76253
col-127	5.33455	0.570561	5.97159	1.4349e-05	0.000886438	2.76253
col-88	4.77617	-0.582155	4.7219	0.000190262	0.00436341	0.398656
col-65	4.46376	-1.70295	8.01467	3.24615e-07	0.000144498	3.25956
col-137	4.36171	-1.38746	4.17796	0.00061495	0.00858505	-0.777226
col-90	4.26539	-1.64849	4.66923	0.000212943	0.00462673	-0.0581084
col-146	4.26519	3.31145	6.94738	2.18971e-06	0.000319208	5.12295
col-161	4.17812	1.43397	7.80869	4.63718e-07	0.000179214	6.11851
col-170	4.11668	-1.39344	4.94677	0.000117974	0.00323927	0.488989
col-7	4.10715	4.24919	7.43904	8.91818e-07	0.000204639	5.96018
col-130	4.09516	0.405001	5.89679	1.66607e-05	0.000955755	2.5963
Y47D7A.7	4.01141	-1.78569	5.62008	2.91342e-05	0.00131412	1.02636
col-145	3.82788	0.401876	5.30129	5.61242e-05	0.00202161	1.76576
col-154	3.7867	1.4172	6.03484	1.26536e-05	0.000825212	3.19013
col-62	3.70546	3.89917	7.17522	1.43827e-06	0.000251008	5.48965
col-120	3.63881	-0.627287	4.43455	0.000352684	0.00621637	-0.0489655
col-91	3.63527	0.330569	5.6208	2.90917e-05	0.00131412	2.26631
pqn-72	3.635	2.06679	11.9166	9.56443e-10	2.96282e-06	11.8033
col-167	3.58849	4.38796	6.66813	3.7009e-06	0.000402261	4.54372
col-133	3.49994	4.73924	6.97026	2.09854e-06	0.000314557	5.06486
col-77	3.47392	1.64346	6.78656	2.95855e-06	0.000349137	4.67389
Y47D7A.13	3.47328	1.07682	5.01722	0.000101672	0.00292982	1.42421
R05H10.1	3.45892	-1.39127	4.61033	0.000241589	0.00496548	0.0553038
col-39	3.39552	4.95402	6.88669	2.45204e-06	0.000321811	4.83362
ZK180.5	3.39021	0.474369	4.84906	0.000145118	0.00368485	0.936556
col-17	3.37119	-1.43188	5.34236	5.15431e-05	0.00191219	1.25575
col-73	3.35919	1.29137	9.16115	4.91791e-08	5.16534e-05	7.88614
col-49	3.35191	-0.237094	6.0571	1.21075e-05	0.000795894	2.74189
grl-16	3.35018	0.0718106	7.12241	1.58445e-06	0.000261772	4.36342
col-63	3.34347	0.818919	7.36973	1.01022e-06	0.000222824	5.00885
rol-1	3.33534	0.349272	6.27869	7.83157e-06	0.000622058	3.29568
his-70	3.32016	-0.607723	4.44349	0.000345941	0.00612366	-0.233501
F41F3.3	3.29886	0.981232	6.55685	4.57521e-06	0.000464684	4.02828
col-147	3.25658	6.73626	7.75943	5.05417e-07	0.000179214	6.25069
T20D4.3	3.2317	-0.361104	6.89371	2.42009e-06	0.000321811	3.73083
col-150	3.21274	1.80231	6.58346	4.3483e-06	0.000448998	4.36157
T02B11.4	3.19457	-0.985889	5.03962	9.69889e-05	0.00287509	0.643732
col-175	3.13501	0.0705933	6.93961	2.2216e-06	0.000320091	4.27461
col-12	3.12183	5.14424	7.52324	7.67171e-07	0.000193406	5.97009
dpy-4	3.11684	0.507753	6.2829	7.76748e-06	0.000620948	3.36843
T20D4.5	3.10867	-0.0135645	6.13792	1.03207e-05	0.000726615	2.55765
C06E8.5	3.10134	-2.05488	5.04794	9.53046e-05	0.00284559	0.485915
T03F6.4	3.07717	-0.658553	5.58665	3.11895e-05	0.00136562	1.79279
scl-22	3.06963	1.7654	5.97194	1.43389e-05	0.000886438	3.27728
col-138	3.06856	0.736013	7.25078	1.25307e-06	0.000247635	4.97641
dpy-13	3.05794	0.823864	6.30028	7.50883e-06	0.000608117	3.53135
col-13	3.03956	5.2188	7.44122	8.88341e-07	0.000204639	5.81182
hmit-1.1	3.03769	2.00709	7.24428	1.26799e-06	0.000247635	5.60163
wrt-6	3.01526	-1.35509	4.16828	0.000628032	0.00866132	-0.635888
col-169	3.00825	1.5836	4.80684	0.000158747	0.00390285	1.07004
wrt-4	2.97726	-1.19297	6.19185	9.28228e-06	0.000688723	2.23033
col-125	2.97588	4.0451	6.43445	5.78854e-06	0.000535267	4.1469
C36C5.12	2.94502	-0.695108	5.2773	5.89917e-05	0.00208397	1.29997
col-104	2.89018	0.665353	6.32234	7.19308e-06	0.000590261	3.45591
F57H12.6	2.87543	0.0611524	5.60743	2.98951e-05	0.00132353	2.13777
col-162	2.87537	0.832899	6.21849	8.80991e-06	0.000665632	3.58325
tag-297	2.85094	-0.442449	4.0688	0.00077984	0.00976416	-0.53805
F44G3.2	2.84315	0.819939	6.17007	9.68803e-06	0.000690004	3.14086
cut-2	2.83676	-1.05918	4.92037	0.000124751	0.00336773	0.680124
col-107	2.83518	1.01996	4.66449	0.000215112	0.00463556	0.762407
col-79	2.83352	-2.58846	4.06508	0.000786194	0.00980054	-1.03041
col-109	2.83207	-0.868844	5.21715	6.68618e-05	0.00227819	1.19131
col-180	2.80955	4.08715	7.51363	7.80431e-07	0.000193406	6.09597
dpy-5	2.79462	0.635249	5.51533	3.60894e-05	0.00151076	2.25237
F13A7.7	2.73375	-0.961693	4.10289	0.000724042	0.0093828	-0.740032
col-117	2.72847	5.79252	7.97118	3.49846e-07	0.000144498	6.70614
col-3	2.72847	5.79252	7.97118	3.49846e-07	0.000144498	6.70614
C42D4.3	2.71358	0.576682	4.94602	0.000118162	0.00323927	1.23901
col-168	2.71298	3.31028	5.30917	5.52147e-05	0.00200635	2.01263
col-14	2.7078	1.1586	5.9675	1.44663e-05	0.000886438	3.09215
ZK180.6	2.68041	-0.583356	4.53735	0.0002826	0.00543043	0.225437
T20D4.10	2.67852	-0.313942	4.2161	0.00056604	0.00822252	-0.245149
col-97	2.67766	0.661695	5.61677	2.93314e-05	0.00131412	2.34149
K09C6.9	2.66879	-1.40647	4.85816	0.000142339	0.00365198	0.681995
pitr-5	2.6597	1.3415	8.38219	1.74149e-07	0.000113573	7.16691
arrd-21	2.64602	-0.863558	4.89054	0.000132891	0.00352601	0.738347
C39B5.5	2.63286	3.50307	7.57532	6.99277e-07	0.000193406	6.22429
col-60	2.5989	0.494009	4.5374	0.000282568	0.00543043	0.500124
lgc-21	2.58767	-1.14173	4.42935	0.00035666	0.00625974	-0.166379
C30F2.3	2.5558	-1.43444	4.45907	0.000334509	0.00598979	-0.198501
T19A5.3	2.5505	-0.989163	5.18596	7.13588e-05	0.00235821	0.94999
C33F10.8	2.54794	0.0732613	4.29989	0.000471948	0.00729909	-0.185455
cpt-4	2.54678	-0.992464	4.52454	0.000290494	0.00552072	-0.00302135
C26F1.1	2.50768	-0.923483	4.36672	0.000408361	0.00680527	-0.0977776
Y47D7A.6	2.45504	1.65003	8.18694	2.41921e-07	0.000130332	6.92259
col-144	2.4002	5.01059	6.44138	5.71174e-06	0.000535267	3.94436
Y4C6B.2	2.38425	-0.338421	5.8778	1.73065e-05	0.000982835	2.34098
Y87G2A.16	2.34693	0.561562	8.20991	2.32685e-07	0.000130332	6.44753
sqt-1	2.3422	-0.355872	4.53049	0.000286798	0.00546887	0.368801
decr-1.1	2.33965	1.95154	5.35963	4.97335e-05	0.00189518	2.14977
T26C5.2	2.31583	-1.33696	4.70116	0.000198883	0.00444862	0.132595
F57A8.1	2.29893	2.81109	12.0143	8.42976e-10	2.96282e-06	12.3361
ZK105.3	2.28262	-0.893969	4.05176	0.000809345	0.00996879	-0.700247
C45B2.2	2.2662	1.76698	4.7374	0.000184069	0.00427117	0.934551
col-92	2.25384	7.13038	8.20134	2.36085e-07	0.000130332	6.97271
grsp-3	2.22989	-0.658636	4.32108	0.000450765	0.00714034	-0.24763
C28D4.8	2.22458	-0.541393	5.814	1.96728e-05	0.00104351	1.79475
col-149	2.22395	5.88956	6.96164	2.13242e-06	0.000314557	4.8569
F35E12.5	2.20909	3.44777	10.0113	1.34128e-08	2.07748e-05	10.0635
fip-5	2.16786	0.165816	4.71254	0.000194106	0.00440761	0.728569
ifp-1	2.16404	3.05424	6.60267	4.19178e-06	0.000436474	4.49441
col-81	2.16232	8.73713	7.56492	7.12309e-07	0.000193406	5.8056
C03A3.1	2.14864	-0.237786	5.20103	6.91497e-05	0.00231577	1.26034
deg-3	2.14051	-0.00925878	5.20129	6.9112e-05	0.00231577	1.34285
Y49G5A.1	2.13813	1.437	6.24561	8.35441e-06	0.000646348	3.56875
Y69A2AR.12	2.10684	2.21267	8.07173	2.94369e-07	0.000144498	6.90926
lipl-3	2.08699	-1.02948	4.6712	0.000212047	0.00461771	0.443745
nlp-28	2.076	0.0628655	4.09621	0.000734649	0.00946262	-0.39896
H06A10.1	2.07126	1.81136	7.57535	6.99234e-07	0.000193406	6.08745
T07A5.1	2.04617	1.75892	5.94697	1.50708e-05	0.000903614	3.27022
Y1A5A.1	2.03029	-0.203652	4.32004	0.000451781	0.00714034	-0.0347428
C04E12.10	2.02842	-0.0463877	5.43993	4.2137e-05	0.0016952	1.91948
pqn-31	2.01911	1.18149	4.50551	0.000302642	0.00563915	0.46958
sdz-24	2.01714	1.67648	5.59054	3.09433e-05	0.00136448	2.59452
ant-1.4	2.01598	1.20341	5.35716	4.99885e-05	0.00189518	2.03331
K02E11.4	2.01229	-1.16758	4.14114	0.000666215	0.00896316	-0.540859
col-159	2.00802	7.46029	9.05301	5.83607e-08	5.16534e-05	8.38304
M02B1.4	1.99846	1.10276	4.46828	0.000327924	0.00591642	0.365323
C10C5.5	1.99001	0.759084	5.34894	5.08457e-05	0.00189768	1.95678
col-139	1.98803	9.09432	7.44251	8.86296e-07	0.000204639	5.58487
C16E9.1	1.9763	1.70448	4.2537	0.000521672	0.00784471	-0.0345425
mlt-8	1.93139	0.500696	5.07356	9.03065e-05	0.00275613	1.41878
T20D4.7	1.92693	1.11981	5.03502	9.79323e-05	0.00288924	1.27474
vap-1	1.92604	-0.219051	4.86159	0.000141306	0.00364018	0.858182
fipr-3	1.91339	-0.652727	4.41532	0.000367631	0.00638894	-0.01909
aqp-2	1.90475	4.60048	11.6003	1.44804e-09	3.58853e-06	12.2708
nas-22	1.90373	0.450432	4.95218	0.000116633	0.00321154	1.17646
wago-10	1.89554	0.913674	4.16472	0.000632902	0.00870218	-0.214401
F43C9.1	1.89529	0.292425	4.52328	0.000291285	0.00552728	0.437484
bli-6	1.89021	3.18687	6.85492	2.60217e-06	0.000332407	4.95699
F53F1.6	1.88447	0.877655	5.12623	8.08586e-05	0.00251738	1.59845
Y47G6A.15	1.87729	2.06445	5.26011	6.11393e-05	0.00212803	1.95992
C50F7.1	1.87387	-0.792003	4.26257	0.000511725	0.00775157	-0.266571
col-129	1.86448	9.63151	6.91484	2.32651e-06	0.000320542	4.60329
pho-8	1.86057	0.597729	5.39158	4.65547e-05	0.00181402	2.17681
irld-14	1.85828	0.212653	4.29843	0.000473437	0.00729909	-0.0986533
F40F8.4	1.85016	1.27126	5.14879	7.71265e-05	0.00244418	1.6987
col-10	1.83376	4.9286	5.34906	5.08337e-05	0.00189768	1.74931
twk-29	1.8337	-0.448224	4.39526	0.000383922	0.00661638	-0.00561729
B0034.1	1.82873	0.445703	4.60683	0.000243409	0.00496688	0.626263
T19D2.1	1.8125	2.62724	5.69524	2.50067e-05	0.00121276	2.77979
F49F1.5	1.80002	-1.29185	4.10837	0.000715458	0.00935151	-0.554911
B0554.5	1.78032	-0.28293	4.53835	0.000281989	0.00543043	0.282934
W05F2.7	1.77733	0.0976708	4.68667	0.00020514	0.00452294	0.634105
B0507.3	1.77298	1.04959	4.17567	0.000618021	0.00859472	-0.167263
Y69A2AR.14	1.77277	-0.0975185	4.58408	0.000255595	0.00514875	0.33351
col-142	1.77236	7.56444	10.3695	7.9443e-09	1.64063e-05	10.4247
ram-2	1.76806	4.37628	6.80501	2.85767e-06	0.00034715	4.67274
K02E7.6	1.76296	0.889736	4.99758	0.000105971	0.00301166	1.44142
T12B5.14	1.75857	1.41781	4.84584	0.000146113	0.00369049	1.13523
clec-151	1.75242	1.97017	4.45236	0.00033938	0.00605944	0.373408
col-141	1.72264	2.37735	5.21159	6.76422e-05	0.00229004	1.8651
cyp-32B1	1.71394	-0.515144	4.82181	0.000153769	0.00381833	0.8242
Y69A2AR.25	1.70648	1.94588	6.90435	2.37251e-06	0.000321811	4.97558
fbxa-92	1.70517	0.435261	4.20806	0.000576007	0.00829844	-0.122927
clec-170	1.70411	2.96989	8.28837	2.03823e-07	0.000126279	7.3161
hum-9	1.69772	1.52254	6.63233	3.96144e-06	0.00041954	4.39909
T05E7.4	1.69768	-1.15183	4.21281	0.000570097	0.00825242	-0.289132
T08B6.4	1.68251	3.57336	4.27929	0.000493495	0.0075214	-0.15077
M70.1	1.66108	1.95277	5.02918	9.91433e-05	0.00290399	1.49131
fbxa-166	1.65753	-0.106469	4.18797	0.000601711	0.00850769	-0.253583
C45B2.1	1.65307	6.19492	8.06098	2.99832e-07	0.000144498	6.77286
F20A1.10	1.64073	1.06632	4.7395	0.000183244	0.004268	0.921948
hlh-1	1.6364	0.454094	4.29421	0.000477787	0.00734524	-0.0210239
Y38H8A.3	1.62254	3.20624	5.2656	6.04444e-05	0.00211573	1.8838
far-8	1.62182	3.08298	6.41713	5.98551e-06	0.000538486	4.12781
ugt-8	1.61584	-0.382449	4.08497	0.00075285	0.00959729	-0.416241
ZC190.4	1.61539	2.95064	6.69356	3.52662e-06	0.000393679	4.66498
ZC317.7	1.61128	3.12614	12.1578	7.01221e-10	2.96282e-06	12.8181
clec-4	1.60056	2.03452	7.69829	5.62671e-07	0.000191898	6.36279
col-113	1.59752	0.232795	4.38879	0.000389323	0.00665255	0.168194
ZK84.1	1.5941	2.68452	5.38375	4.73136e-05	0.00183207	2.1755
W03F11.4	1.5873	3.52013	4.30383	0.000467931	0.00728408	-0.133811
F10D7.3	1.5829	0.404757	4.55848	0.000270042	0.00533626	0.485524
Y94H6A.10	1.57564	6.09239	7.13237	1.55575e-06	0.000261772	5.21521
nlp-26	1.57535	2.58309	6.10592	1.09932e-05	0.000748444	3.57741
C30G7.3	1.57433	2.32775	4.60821	0.000242689	0.00496548	0.669605
sul-3	1.5741	1.28228	5.90752	1.63068e-05	0.000939801	3.08827
F19C7.2	1.57401	3.32564	5.86906	1.76125e-05	0.000987493	3.09234
F35B12.9	1.57236	1.52546	4.92507	0.000123515	0.00334897	1.30411
F30B5.7	1.57216	0.586931	5.50023	3.72244e-05	0.00154263	2.21738
F59E11.5	1.56719	2.23148	4.31727	0.000454502	0.00716143	0.039039
F16B4.4	1.56625	5.47757	6.72589	3.31725e-06	0.00038415	4.39604
T02B11.3	1.5575	3.04734	5.71365	2.40912e-05	0.0011799	2.77808
flp-14	1.55045	0.513837	4.49628	0.000308718	0.00570945	0.400007
T10E9.4	1.54091	4.53802	4.33003	0.000442114	0.00709974	-0.25281
clec-79	1.53823	2.94923	4.53817	0.000282097	0.00543043	0.466314
Y37E11B.10	1.52645	3.29115	5.14	7.85595e-05	0.002459	1.66516
ttr-14	1.52344	5.33261	6.16055	9.87106e-06	0.000698928	3.3147
C33F10.12	1.52226	2.59542	4.29704	0.000474867	0.00730941	0.00612862
cpg-7	1.51197	1.12977	4.06817	0.000780912	0.00976416	-0.376425
T10E9.3	1.50291	0.864854	4.13508	0.000675054	0.00906239	-0.248314
F53F4.13	1.49347	2.79206	5.62557	2.88104e-05	0.00131412	2.63852
ttr-31	1.49277	3.0585	6.40224	6.16036e-06	0.000538486	4.1198
clec-123	1.49072	2.92185	4.21227	0.000570768	0.0082525	-0.208404
C34C12.7	1.48651	2.36703	4.67363	0.000210948	0.00460185	0.764079
ZK822.4	1.48555	2.89424	6.71705	3.3732e-06	0.000387012	4.70681
aat-5	1.4845	2.02408	5.69603	2.49669e-05	0.00121276	2.78011
F53A9.8	1.47961	1.18526	4.71835	0.000191711	0.00437476	0.890999
ZK856.18	1.47169	0.802495	4.22798	0.000551624	0.00811778	-0.0863405
T10B5.8	1.46678	0.438364	4.62664	0.000233282	0.00484999	0.667481
W01A8.6	1.46678	0.626146	4.24378	0.000533018	0.00788141	-0.0386114
del-6	1.46223	5.85684	8.45319	1.54714e-07	0.000110291	7.44343
R09D1.10	1.45623	0.446408	4.32291	0.000448985	0.00714034	0.0961148
cki-1	1.45529	0.875978	5.62713	2.8719e-05	0.00131412	2.60527
fig-1	1.45344	2.11603	6.52335	4.87846e-06	0.000483592	4.34844
F35F10.5	1.43784	1.19999	5.3351	5.23241e-05	0.00193537	2.08226
ZC434.9	1.43746	4.4123	5.83696	1.87851e-05	0.00102994	2.80611
ZC328.2	1.43211	2.21581	6.71044	3.41565e-06	0.000388288	4.6641
F32A5.2	1.42192	5.66031	6.82852	2.73422e-06	0.000338797	4.54037
Y15E3A.4	1.41949	4.38756	7.18294	1.4181e-06	0.000251008	5.39861
C06B8.2	1.41866	1.21757	5.42353	4.35848e-05	0.00174213	2.21871
H34I24.1	1.4166	0.751802	4.16839	0.000627877	0.00866132	-0.22036
fipr-21	1.40832	6.01699	7.58429	6.88229e-07	0.000193406	5.93429
acs-10	1.40142	2.95595	4.14535	0.000660132	0.00891035	-0.352187
F17E9.5	1.39971	4.26553	4.10645	0.000718457	0.0093611	-0.680857
Y69A2AR.19	1.38663	3.65741	4.4702	0.00032657	0.00591599	0.207503
W05B2.7	1.3859	1.24751	5.5582	3.30564e-05	0.00142086	2.50767
F53F8.4	1.38506	2.55386	5.73254	2.31873e-05	0.00114668	2.86227
F23B12.4	1.38105	4.52141	5.3891	4.67936e-05	0.00181762	1.85396
gln-2	1.37719	3.54767	4.058	0.000798406	0.00988317	-0.649328
gsp-3	1.37272	3.59173	4.34626	0.00042685	0.00700542	-0.0407662
K02F6.3	1.36727	2.94256	4.8753	0.000137256	0.00357298	1.157
C25E10.5	1.35627	1.99721	4.70757	0.000196177	0.00442516	0.853013
pcp-4	1.34701	3.83187	6.08242	1.15156e-05	0.00076305	3.43271
cnp-2	1.34248	3.87204	4.77318	0.000170543	0.00407167	0.766959
Y59E9AL.2	1.33862	5.18949	4.38877	0.000389345	0.00665255	-0.273973
F20A1.1	1.33614	1.7525	5.81046	1.98133e-05	0.00104471	3.00895
T22B7.3	1.33471	0.895871	4.68501	0.000205869	0.00452587	0.809992
lec-3	1.3322	4.09997	6.54948	4.64027e-06	0.00046746	4.2862
T13F3.6	1.33097	6.43558	6.83389	2.70679e-06	0.000338787	4.46343
ttr-32	1.32684	1.76095	5.17961	7.23121e-05	0.00237671	1.80311
cth-1	1.32249	3.97949	5.79087	2.06106e-05	0.00106856	2.85999
fer-1	1.31138	2.08647	4.3874	0.000390502	0.00665255	0.232444
C31B8.8	1.31119	3.51984	5.77611	2.12335e-05	0.00108681	2.83543
C15F1.1	1.30687	2.70341	5.5318	3.48918e-05	0.00147558	2.4462
kin-16	1.30675	2.3212	4.29827	0.000473607	0.00729909	-0.00283624
ZK669.3	1.30515	2.06301	4.67483	0.000210402	0.00459805	0.794649
ttr-30	1.30154	1.47592	4.41886	0.000364832	0.00636249	0.303023
Y70C5A.3	1.29661	1.33287	5.85918	1.79652e-05	0.000998432	3.10127
H43E16.1	1.29619	2.50342	4.30984	0.000461874	0.00723525	0.0204756
pgp-6	1.29407	3.75977	6.64589	3.86057e-06	0.000412382	4.55486
F17A9.5	1.29061	3.71676	6.86755	2.5414e-06	0.000328025	4.9021
C36C5.5	1.2876	2.34099	7.10795	1.62712e-06	0.000265284	5.36739
F55H12.4	1.281	5.03188	7.68794	5.73016e-07	0.000191898	6.21238
catp-4	1.27663	4.27581	4.66184	0.000216335	0.00464577	0.47678
csp-2	1.27415	1.31136	4.3123	0.000459418	0.00721501	0.0909485
Y57G11A.4	1.27164	2.45566	4.84373	0.000146771	0.00369555	1.10979
nlp-33	1.26964	3.01792	5.0232	0.000100401	0.00291351	1.42099
F13B6.3	1.25915	2.38533	4.5175	0.000294932	0.00554587	0.475111
C04G2.8	1.25814	4.07147	4.10165	0.000725997	0.00939022	-0.685981
F11E6.3	1.25637	8.87496	7.58192	6.91127e-07	0.000193406	5.8364
grd-14	1.253	1.59028	4.22885	0.000550581	0.00811206	-0.0661224
Y69E1A.1	1.24989	4.08502	4.0886	0.000746923	0.00956107	-0.691545
ttr-8	1.24959	2.38778	6.30177	7.48693e-06	0.000608117	3.94266
F44E5.4	1.24747	4.13908	4.32553	0.000446437	0.00711944	-0.136452
F44E5.5	1.24747	4.13908	4.32553	0.000446437	0.00711944	-0.136452
ssq-4	1.24694	6.56149	5.27908	5.87746e-05	0.00208397	1.37903
T12B3.2	1.24403	3.3662	5.92156	1.58553e-05	0.000926712	3.14524
tni-1	1.24095	4.60742	5.87368	1.74501e-05	0.000982835	2.87362
him-4	1.23842	6.9084	8.60985	1.19428e-07	9.24893e-05	7.65489
lgc-22	1.23461	2.86575	6.26869	7.98599e-06	0.000622355	3.86049
best-17	1.23245	3.12424	4.85313	0.000143868	0.0036832	1.01604
C39D10.8	1.21457	2.59885	5.31867	5.41368e-05	0.00197879	2.04007
egl-20	1.21395	1.67668	4.71161	0.00019449	0.00440761	0.886094
nas-9	1.21349	3.08973	4.81364	0.000156465	0.00385439	0.958461
slt-1	1.21137	1.35725	4.16776	0.000628737	0.00866132	-0.182342
cex-2	1.20348	1.56419	4.99468	0.000106621	0.00302321	1.43968
ncr-2	1.20217	1.68518	4.24877	0.000527278	0.00786522	-0.0380431
snf-11	1.20144	2.11083	5.85685	1.80493e-05	0.000998432	3.09489
R13A5.10	1.20081	1.57104	4.15215	0.00065045	0.00883742	-0.223788
Y38E10A.17	1.19746	4.66233	4.11192	0.000709957	0.00932338	-0.784047
sem-4	1.19523	2.27357	4.75244	0.000178253	0.00420711	0.937646
ttr-18	1.19211	4.72009	6.9776	2.07013e-06	0.000314557	4.99288
nlp-24	1.18786	2.96582	6.4053	6.12399e-06	0.000538486	4.1362
F49C12.15	1.1869	5.77063	4.17848	0.000614251	0.00858505	-0.861883
Y37A1B.5	1.18624	6.07995	7.05228	1.80286e-06	0.000289085	4.873
F48B9.3	1.18116	0.990156	4.24563	0.000530885	0.00786522	-0.0303588
F41D9.2	1.1793	1.4231	4.55018	0.000274908	0.00535688	0.568625
Y39G10AR.16	1.17889	2.36915	4.201	0.000584915	0.00837882	-0.160221
ugt-30	1.17854	2.94257	5.42518	4.34374e-05	0.00174185	2.16698
F35F10.1	1.17716	1.78116	4.66004	0.000217174	0.00465571	0.775684
madd-4	1.17664	2.15662	4.3747	0.000401368	0.00675727	0.199438
Y54E10A.17	1.17276	3.96786	5.64286	2.78141e-05	0.001296	2.52716
gipc-2	1.17223	6.04829	4.36752	0.000407651	0.00680527	-0.513918
F15E6.4	1.17158	2.3034	4.78427	0.000166562	0.00401133	1.01509
pbo-5	1.16938	2.16435	4.33342	0.000438881	0.00709447	0.118829
T21B6.3	1.16723	2.93998	5.72642	2.34762e-05	0.00115434	2.84207
aqp-8	1.16195	4.09719	6.23571	8.51777e-06	0.000647507	3.66855
F42A8.1	1.15847	6.33139	10.1638	1.0714e-08	1.89654e-05	10.142
F41C3.11	1.15764	1.69666	5.18807	7.1046e-05	0.00235821	1.81934
T11A5.6	1.15593	1.22258	4.49375	0.000310411	0.00571516	0.44827
cpna-5	1.15448	1.68316	5.06722	9.15183e-05	0.00278185	1.57775
lbp-5	1.15133	3.42455	6.41832	5.97172e-06	0.000538486	4.11662
T28H10.2	1.1507	2.49334	4.49811	0.000307505	0.0056955	0.396329
T04A11.1	1.15067	1.88365	5.1557	7.60196e-05	0.00244031	1.7527
T04A11.4	1.15067	1.88365	5.1557	7.60196e-05	0.00244031	1.7527
E04F6.6	1.14776	3.58976	6.09729	1.11821e-05	0.000748961	3.46114
gipc-1	1.1451	5.38897	4.55887	0.00026982	0.00533626	0.0258427
B0222.5	1.14363	4.04506	4.7987	0.000161519	0.00393668	0.761366
col-118	1.13998	5.31587	6.18261	9.45229e-06	0.00068896	3.35445
M01G12.9	1.13858	2.99499	4.65292	0.000220508	0.00470279	0.720613
lips-15	1.13769	3.84322	4.30216	0.000469631	0.00729223	-0.243158
fln-2	1.1376	6.78455	13.5216	1.32463e-10	1.64135e-06	14.5923
F32B5.1	1.13563	4.00893	4.37194	0.000403773	0.00677934	-0.114183
mec-1	1.135	2.18721	5.50862	3.65894e-05	0.00152589	2.44022
F21A3.3	1.13468	2.90558	6.50029	5.09925e-06	0.000501467	4.31101
col-94	1.13429	8.17497	7.19116	1.39695e-06	0.000250864	5.10446
grsp-2	1.13161	2.60449	5.96556	1.45224e-05	0.000886438	3.31101
B0454.6	1.12464	2.83633	6.96718	2.11059e-06	0.000314557	5.15719
C02G6.1	1.12441	1.89494	4.63207	0.000230584	0.00481043	0.720107
F53B3.6	1.12227	2.59142	4.28055	0.000492152	0.00751017	-0.0662773
col-166	1.12078	6.19707	6.40658	6.10882e-06	0.000538486	3.67613
ifa-1	1.11772	5.64369	6.88337	2.46727e-06	0.000321811	4.66835
lgc-43	1.11744	2.01986	5.4683	3.97475e-05	0.00162545	2.3611
C05D9.3	1.1153	3.69998	5.94615	1.50955e-05	0.000903614	3.19588
ssq-1	1.11303	5.85301	4.16019	0.000639177	0.00873213	-0.903573
mpst-7	1.11239	1.3307	4.33637	0.000436083	0.00707897	0.147543
acp-7	1.11234	2.92216	4.70466	0.000197402	0.00443117	0.763265
swt-3	1.1101	4.08112	7.34835	1.04996e-06	0.000224312	5.75788
ZK1193.4	1.10943	1.45092	4.24602	0.000530435	0.00786522	-0.0304611
col-96	1.10429	4.94814	6.72921	3.29652e-06	0.00038415	4.48499
svop-1	1.10319	2.00677	5.28501	5.80551e-05	0.00207309	2.00837
Y19D10B.6	1.1008	1.88069	4.31704	0.000454731	0.00716143	0.0908053
cdo-1	1.0981	2.76775	6.40134	6.17101e-06	0.000538486	4.12734
C52G5.2	1.09144	2.55218	4.87601	0.000137049	0.00357298	1.16782
mua-3	1.0906	6.5993	7.49222	8.1084e-07	0.000197002	5.69195
faah-1	1.09006	4.63592	5.3656	4.91225e-05	0.0018903	1.78884
ugt-13	1.07341	3.55529	4.64041	0.0002265	0.00477896	0.523319
F41C3.2	1.06707	2.12586	4.9599	0.000114746	0.0031808	1.35258
F35C12.3	1.0656	1.67209	4.3712	0.000404422	0.00678104	0.213424
pde-1	1.06135	1.49321	4.49524	0.000309413	0.00571376	0.456978
Y57A10A.23	1.05104	3.69711	7.54422	7.39029e-07	0.000193406	6.15436
egl-23	1.0473	1.77498	4.55087	0.000274499	0.00535688	0.567744
C49F5.7	1.04146	2.65641	4.17167	0.000623416	0.00863536	-0.301012
nhx-1	1.03786	2.37858	5.16941	7.38709e-05	0.00240566	1.76239
glc-2	1.03482	2.64883	4.60791	0.000242844	0.00496548	0.580158
npax-4	1.03448	0.874562	4.25941	0.000515247	0.0077764	-0.00997048
T24B8.3	1.03294	2.3617	4.17646	0.000616951	0.00858949	-0.283263
T12D8.9	1.03225	5.59979	6.91445	2.3282e-06	0.000320542	4.75051
ifb-2	1.03116	7.3392	5.37319	4.83581e-05	0.00186668	1.48231
asm-2	1.02603	3.57334	5.35137	5.05906e-05	0.00189768	1.98795
ttn-1	1.02357	6.21748	6.02916	1.27971e-05	0.000830205	2.93587
cal-2	1.0195	0.786276	4.07621	0.00076735	0.00966826	-0.361916
aat-2	1.01294	3.07704	5.76657	2.16463e-05	0.00109926	2.88214
ssq-2	1.01205	6.39902	4.52002	0.000293333	0.00554069	-0.22753
gsto-1	1.00695	2.08658	4.5985	0.000247802	0.0050254	0.632658
K02G10.5	1.00654	1.65329	5.16832	7.40399e-05	0.00240566	1.77759
glt-3	1.00323	1.06534	4.38513	0.000392422	0.006667	0.243769
T05G5.1	1.00139	3.55901	5.03649	9.76302e-05	0.0028872	1.31963
clec-52	0.997254	3.58178	9.06745	5.7037e-08	5.16534e-05	8.66182
B0511.11	0.993727	3.45239	4.11394	0.000706836	0.00932292	-0.522135
ugt-41	0.99307	4.04682	6.01428	1.31809e-05	0.000850646	3.23913
Y37A1A.2	0.988084	3.1063	5.15018	7.69031e-05	0.00244335	1.62729
C27A7.1	0.987143	4.04405	4.98242	0.000109416	0.00307324	1.10336
pll-1	0.98535	1.58516	4.07343	0.000772023	0.00970197	-0.389989
T04F8.8	0.983781	6.11578	5.60722	2.99079e-05	0.00132353	2.04089
srr-4	0.983227	2.84058	4.11445	0.000706056	0.00932292	-0.449892
T25F10.3	0.981534	2.3035	4.11826	0.000700213	0.00928249	-0.382509
C33G8.2	0.973257	2.19054	4.61157	0.000240947	0.00496548	0.648202
dgk-1	0.971161	1.91561	4.15522	0.000646119	0.00878821	-0.243792
F10A3.4	0.969283	2.08329	4.14951	0.00065419	0.00887849	-0.249481
pgp-9	0.968928	4.42993	5.66072	2.6822e-05	0.00127301	2.46554
C48E7.1	0.968295	3.98913	5.32091	5.38861e-05	0.00197545	1.85272
ifc-2	0.966775	6.91735	6.34055	6.94292e-06	0.000588318	3.46651
F45D3.3	0.964007	2.78794	4.60944	0.00024205	0.00496548	0.538457
sfxn-5	0.959385	3.76664	6.17298	9.6329e-06	0.000690004	3.58043
ztf-26	0.958964	2.02293	4.34305	0.000429826	0.00701709	0.120055
T21D12.12	0.95856	2.88749	5.36323	4.93644e-05	0.00189373	2.09976
col-160	0.95845	9.61349	7.54986	7.31653e-07	0.000193406	5.78579
osm-7	0.957769	2.74166	4.55778	0.000270452	0.00533626	0.495238
Y12A6A.1	0.956613	2.8389	4.32979	0.000442337	0.00709974	-0.0232406
ketn-1	0.953124	8.6206	7.04722	1.81976e-06	0.000289085	4.83767
K09A9.6	0.951674	3.76974	5.64273	2.78215e-05	0.001296	2.59971
sbt-1	0.950844	3.08687	4.07638	0.000767076	0.00966826	-0.561678
ugt-19	0.945728	2.89939	4.9167	0.000125724	0.00338663	1.21573
arrd-22	0.94122	1.69924	4.3583	0.000415863	0.00684996	0.174085
Y45F10A.7	0.940769	2.88025	4.84544	0.000146237	0.00369049	1.07147
C55A6.12	0.936913	3.89858	5.18576	7.13887e-05	0.00235821	1.57153
acy-1	0.935242	3.19944	4.56731	0.000264968	0.00527001	0.434109
T06E6.10	0.934975	2.57059	4.53276	0.0002854	0.00546583	0.450908
F28E10.1	0.932057	2.32823	5.09523	8.62897e-05	0.00266637	1.62531
mec-17	0.926315	2.81731	4.56439	0.000266636	0.00528622	0.506889
fpn-1.2	0.92395	2.72845	6.41696	5.98741e-06	0.000538486	4.15083
C26G2.2	0.923083	3.73282	4.63557	0.000228859	0.00480642	0.448882
F17C8.9	0.921977	3.30749	5.36059	4.96349e-05	0.00189518	2.03608
ugt-64	0.920505	5.15129	8.00943	3.27552e-07	0.000144498	6.75967
T01G5.1	0.9189	2.92022	4.14823	0.000656021	0.00888724	-0.438993
T19D12.1	0.917264	5.62138	7.81054	4.62222e-07	0.000179214	6.32931
math-4	0.917168	3.57308	5.00329	0.000104703	0.00298478	1.26057
ZC581.3	0.911837	3.99444	6.78888	2.94566e-06	0.000349137	4.73873
T25B9.1	0.911553	4.2025	6.26882	7.98395e-06	0.000622355	3.69406
mlp-1	0.905876	4.66735	5.05104	9.46861e-05	0.00284135	1.15167
F15G9.1	0.901028	6.17432	7.75853	5.06213e-07	0.000179214	6.21006
unc-95	0.89932	3.92944	5.96024	1.46773e-05	0.000887151	3.16077
aman-3	0.896865	2.98153	4.39182	0.000386783	0.00665255	0.108108
C45E5.1	0.896416	3.14225	4.43069	0.000355629	0.00625049	0.130441
C30F12.5	0.895972	3.65857	4.22157	0.000559348	0.00817322	-0.411824
spp-23	0.895906	2.40403	4.44484	0.000344935	0.00612334	0.282195
eef-1A.2	0.894086	8.1778	7.99253	3.37216e-07	0.000144498	6.56396
dig-1	0.890048	6.40626	7.59478	6.75547e-07	0.000193406	5.91769
B0454.5	0.88943	2.70229	5.3918	4.65342e-05	0.00181402	2.18341
ttr-34	0.887901	3.84804	5.75211	2.22876e-05	0.00111377	2.7731
amx-2	0.885968	3.40216	6.09907	1.11429e-05	0.000748961	3.49233
deb-1	0.884778	6.5654	9.13747	5.10513e-08	5.16534e-05	8.52972
pcp-3	0.880575	6.57278	5.75617	2.21055e-05	0.00111345	2.30526
tyr-4	0.878488	6.16618	6.1078	1.09524e-05	0.000748444	3.06222
col-93	0.876296	10.1067	6.36604	6.60772e-06	0.000572562	3.53901
C06G1.6	0.875366	3.04656	4.07665	0.000766625	0.00966826	-0.552921
fozi-1	0.874705	1.99804	4.525	0.00029021	0.00552072	0.486752
C06A8.3	0.874649	7.36409	5.5848	3.1308e-05	0.00136598	1.91972
pat-2	0.872762	5.9936	6.92321	2.29051e-06	0.000320542	4.69938
ncx-2	0.872543	4.63135	6.40863	6.08462e-06	0.000538486	3.94455
col-153	0.869516	2.73779	4.37652	0.000399794	0.00675436	0.120142
F44A2.5	0.868749	2.56305	4.89085	0.000132804	0.00352601	1.19771
nex-3	0.867241	4.50902	5.79272	2.05341e-05	0.00106856	2.71171
unc-49	0.86637	3.43257	4.83378	0.000149908	0.00373743	0.953259
F10D11.6	0.865115	2.63697	4.49877	0.00030707	0.0056955	0.382462
col-80	0.86413	10.0131	6.11364	1.08269e-05	0.00074531	3.03286
arrd-14	0.864073	2.90691	5.14648	7.75011e-05	0.00244979	1.65025
twk-8	0.863485	2.92775	4.7702	0.000171632	0.00408978	0.920057
C14F11.4	0.858032	5.82196	4.72809	0.000187762	0.00433225	0.227692
ifd-1	0.856735	3.85696	4.82002	0.000154355	0.00382523	0.852874
F21F8.11	0.855881	2.88763	4.78279	0.000167089	0.00401239	0.915311
pdfr-1	0.854283	2.36471	4.06856	0.000780259	0.00976416	-0.463811
poml-2	0.85409	2.39325	4.11812	0.000700438	0.00928249	-0.401254
twk-18	0.853039	4.0444	5.8173	1.95423e-05	0.00104351	2.87453
dct-18	0.852901	7.28654	4.2462	0.000530228	0.00786522	-0.949777
C44C10.9	0.847363	3.51857	4.53533	0.000283827	0.00544411	0.291936
unc-25	0.845642	3.06685	4.35785	0.000416272	0.00684996	0.0402724
F49E7.2	0.845228	1.82207	4.38471	0.000392778	0.006667	0.222416
pxn-2	0.844752	2.82717	4.38698	0.000390853	0.00665255	0.07179
snf-3	0.841066	4.39352	5.98013	1.41069e-05	0.000886438	3.1273
C39D10.3	0.840346	2.70738	4.5107	0.000299278	0.00560174	0.395311
Y105C5A.8	0.839966	3.65739	4.77662	0.000169298	0.00404975	0.755464
lact-1	0.839691	3.06647	4.5175	0.000294934	0.00554587	0.372927
K10D11.5	0.83952	3.48191	4.18075	0.000611231	0.00857731	-0.426279
M03B6.2	0.836344	5.98031	9.14696	5.02921e-08	5.16534e-05	8.58174
poml-3	0.835946	4.0548	5.40075	4.56816e-05	0.00180791	1.95048
inx-5	0.835921	4.20076	5.88961	1.69021e-05	0.000965131	2.94744
catp-7	0.833987	5.8679	9.5818	2.55977e-08	3.52423e-05	9.28315
Y45F10B.13	0.833197	4.67283	4.51405	0.000297131	0.0055784	0.0201501
tag-241	0.83312	3.53042	5.85735	1.80314e-05	0.000998432	3.02753
unc-52	0.832471	8.2101	7.21245	1.34369e-06	0.000247635	5.1445
C14H10.1	0.831928	4.8474	6.36054	6.67869e-06	0.000574692	3.77478
nep-22	0.831278	5.85985	5.75202	2.22916e-05	0.00111377	2.36381
his-71	0.825925	2.85016	5.25185	6.21997e-05	0.00214684	1.88524
unc-82	0.825755	4.87248	5.20687	6.83118e-05	0.00230641	1.46011
tmc-2	0.822363	2.52291	4.23362	0.000544912	0.0080381	-0.145285
Y47G6A.19	0.819657	4.91605	5.2636	6.06963e-05	0.00211856	1.53289
nas-20	0.819287	5.20598	7.56871	7.07534e-07	0.000193406	6.01081
dhs-19	0.819042	4.05126	6.43909	5.73696e-06	0.000535267	4.06859
tbc-19	0.818482	3.34901	5.63715	2.8139e-05	0.00129947	2.59167
aagr-4	0.818452	5.05138	5.65898	2.69169e-05	0.00127301	2.31485
unc-105	0.818426	2.27427	4.50407	0.000303582	0.00564818	0.446241
C23H3.2	0.818193	4.94531	5.91509	1.60616e-05	0.000934361	2.84794
ZC247.1	0.817216	6.26846	5.98351	1.40125e-05	0.000886438	2.79748
T04F3.1	0.814815	6.70413	5.98124	1.40759e-05	0.000886438	2.74981
ncx-1	0.810758	5.45928	4.98683	0.000108403	0.00305277	0.849212
T28D6.7	0.808484	3.75499	4.21698	0.000564959	0.00822252	-0.405541
aqp-7	0.807948	7.16063	5.17256	7.33851e-05	0.00239925	1.05468
cat-4	0.807811	3.92746	5.19408	7.01598e-05	0.00234326	1.59847
R07E3.1	0.805472	5.64507	5.57865	3.17036e-05	0.00137722	2.03697
R11F4.1	0.805416	4.14885	4.25015	0.000525702	0.00786522	-0.51487
unc-54	0.803976	11.2241	6.29372	7.60539e-06	0.000611937	3.42093
T27D12.1	0.803454	3.84208	4.06123	0.000792818	0.00983792	-0.795781
unc-89	0.802274	7.63437	6.84377	2.6571e-06	0.00033596	4.44506
T13H5.1	0.80105	3.35343	5.61601	2.9377e-05	0.00131412	2.56962
atgp-2	0.797267	4.44892	6.89228	2.42654e-06	0.000321811	4.87727
T28A11.2	0.797	3.30162	5.1597	7.53865e-05	0.00243606	1.64729
haf-9	0.794945	5.86202	7.59442	6.75972e-07	0.000193406	5.92203
epi-1	0.793582	7.8926	8.91588	7.26522e-08	6.00155e-05	8.1389
cor-1	0.790101	4.06525	4.73095	0.000186619	0.00432224	0.621105
pxn-1	0.787897	5.31641	5.92789	1.56561e-05	0.000919404	2.83192
Y69A2AL.2	0.786514	2.98214	4.49385	0.00031034	0.00571516	0.31294
F46C5.6	0.785916	2.92764	4.69008	0.000203652	0.00450616	0.72981
nas-7	0.784261	1.80225	4.06432	0.000787498	0.00980692	-0.453409
cpn-4	0.784108	3.76952	4.09223	0.000741041	0.00950543	-0.654904
gly-8	0.779476	4.85762	5.02121	0.000100822	0.00291539	1.04645
F55D12.2	0.778524	3.85331	6.69509	3.51637e-06	0.000393679	4.56521
nep-2	0.775703	4.04728	5.19188	7.04824e-05	0.00234771	1.58086
arrd-18	0.773371	2.10403	4.3085	0.000463214	0.00723794	0.0198331
best-14	0.772879	4.7831	4.41855	0.000365082	0.00636249	-0.249891
ost-1	0.772157	8.06613	7.76393	5.01449e-07	0.000179214	6.15508
F10C1.9	0.771335	3.64618	4.48056	0.000319356	0.00581455	0.143988
unc-22	0.768875	8.57943	7.16293	1.47099e-06	0.000253154	5.05346
C18B2.3	0.768498	3.88996	6.08815	1.1386e-05	0.000758517	3.44369
K10C2.3	0.768498	6.13811	6.05575	1.21398e-05	0.000795894	2.95312
jph-1	0.764878	4.23358	5.22995	6.51014e-05	0.00223455	1.64693
C49A9.5	0.763862	2.77089	4.19103	0.000597724	0.00848384	-0.304543
C54E4.2	0.762222	6.08661	7.20625	1.35899e-06	0.000247635	5.22179
dhp-1	0.761903	3.90605	4.92392	0.000123818	0.00334986	1.00325
rig-6	0.76077	5.20357	5.50718	3.66973e-05	0.00152589	1.95851
fbxa-67	0.758461	2.91758	4.066	0.000784622	0.00979284	-0.462534
dpyd-1	0.757254	6.52921	4.51228	0.000298265	0.00559123	-0.339783
F49E2.5	0.757107	6.51928	7.36167	1.02501e-06	0.000222824	5.46346
sma-5	0.756792	4.09867	4.42382	0.000360946	0.00631707	-0.0701679
T23E7.2	0.756596	7.09607	5.97049	1.43805e-05	0.000886438	2.72341
R17.3	0.755557	2.29172	4.10033	0.000728088	0.00940744	-0.408473
K11D9.3	0.754304	3.89365	5.2748	5.92992e-05	0.00208743	1.74374
F21C10.7	0.74898	5.66497	5.26986	5.9912e-05	0.00210303	1.41225
nmy-1	0.748957	8.53026	8.43219	1.60216e-07	0.000110291	7.33139
rsf-1	0.74843	3.6993	4.79748	0.000161942	0.00393668	0.803696
T03G6.3	0.748259	4.97347	6.23977	8.45036e-06	0.000646348	3.52948
cdh-1	0.748207	3.99255	6.33249	7.05248e-06	0.000588318	3.87571
K09G1.1	0.743247	5.73102	4.20757	0.000576625	0.00829844	-0.922099
ace-2	0.737059	3.08003	4.14791	0.000656477	0.00888724	-0.437782
T09B4.8	0.731922	5.60365	5.61784	2.92673e-05	0.00131412	2.13776
unc-15	0.730782	9.45001	6.5424	4.70361e-06	0.000470019	3.87268
gyg-1	0.730494	5.27057	5.54754	3.37852e-05	0.00143595	2.06088
Y50D4B.4	0.729635	5.47898	7.24192	1.27345e-06	0.000247635	5.39562
C32D5.6	0.722032	3.24002	4.34467	0.000428313	0.00700728	-0.0322711
ifd-2	0.721124	4.18525	4.47782	0.000321247	0.00582806	0.0398662
gly-6	0.72031	4.10806	4.46138	0.000332845	0.00598084	-0.0268118
fbxa-72	0.717006	4.99848	6.00905	1.33185e-05	0.000855073	3.01997
myo-3	0.715828	7.26789	5.27783	5.89277e-05	0.00208397	1.28019
F40A3.6	0.71532	4.08396	4.28097	0.000491703	0.00751017	-0.352316
C05D12.2	0.714033	3.19513	4.5218	0.000292214	0.00553644	0.3111
T11G6.4	0.713414	3.46014	4.06856	0.00078025	0.00976416	-0.674097
let-2	0.712551	9.97366	6.92576	2.27964e-06	0.000320542	4.62483
emb-9	0.711839	9.27032	7.51825	7.74022e-07	0.000193406	5.72137
mup-4	0.711147	7.3462	6.18743	9.36324e-06	0.00068896	3.15278
nas-11	0.709332	5.38639	5.17534	7.29607e-05	0.00239168	1.2756
T01B11.2	0.708775	5.80581	4.15743	0.000643021	0.00876532	-1.03499
scav-4	0.707863	3.56266	4.11169	0.000710299	0.00932338	-0.692932
R11G1.6	0.707617	4.26616	5.47028	3.95858e-05	0.00162545	2.10343
lev-11	0.704817	8.77845	4.30779	0.000463931	0.00724001	-0.806643
kpc-1	0.704428	3.80898	4.12699	0.000687043	0.00917726	-0.618901
nlr-1	0.704417	2.48298	4.18711	0.000602837	0.00850769	-0.230294
egl-3	0.704131	4.07673	4.16314	0.000635079	0.00870218	-0.601942
haly-1	0.700888	6.00089	4.63151	0.000230862	0.00481043	-0.0377943
best-22	0.699509	3.56781	4.89355	0.000132045	0.00352601	1.00838
Y50D4B.3	0.698917	5.21909	7.12717	1.57067e-06	0.000261772	5.22129
lam-2	0.69807	6.52809	6.68781	3.56526e-06	0.000393953	4.18334
F22E12.1	0.697223	4.22389	5.74397	2.26576e-05	0.00112751	2.69739
nape-2	0.694926	3.80865	4.56617	0.000265619	0.0052745	0.342436
T25B2.2	0.694148	4.18061	4.35915	0.0004151	0.00684996	-0.237684
cpz-2	0.694116	5.87903	6.17	9.68935e-06	0.000690004	3.21383
alp-1	0.692546	6.13862	5.2167	6.69245e-05	0.00227819	1.23434
AC3.5	0.687532	6.01914	4.95701	0.000115449	0.0031892	0.661561
F13D12.6	0.68492	6.23225	4.57071	0.00026304	0.00524852	-0.169601
F41E6.12	0.683821	3.60867	4.64537	0.000224103	0.00474676	0.53413
mig-6	0.681088	8.41718	6.7888	2.94608e-06	0.000349137	4.3394
col-106	0.677609	9.51502	6.27531	7.88339e-06	0.000622185	3.34748
aqp-1	0.677054	4.67912	4.10735	0.000717051	0.0093611	-0.96536
cpna-2	0.675983	6.9054	7.20784	1.35504e-06	0.000247635	5.15041
vab-8	0.675912	4.18917	5.81315	1.97063e-05	0.00104351	2.79575
asd-2	0.669835	3.85792	4.74845	0.000179776	0.0042186	0.669281
mbl-1	0.668822	3.71456	4.70551	0.000197042	0.00443112	0.606495
dcar-1	0.666853	3.79269	4.24967	0.000526254	0.00786522	-0.389321
klp-3	0.666466	3.74271	6.24237	8.40748e-06	0.000646348	3.73779
R02D3.1	0.666358	6.95085	5.8749	1.74075e-05	0.000982835	2.52463
ZK1321.4	0.665957	6.08474	5.18462	7.15588e-05	0.00235821	1.16238
K08E3.10	0.664069	4.01794	5.09318	8.66624e-05	0.00267123	1.37858
mup-2	0.664055	8.22931	5.46859	3.9724e-05	0.00162545	1.67674
T28B4.1	0.66391	3.55052	4.98151	0.000109626	0.00307324	1.21884
F55B11.1	0.663584	5.13496	5.85088	1.82671e-05	0.00100599	2.70646
Y18D10A.23	0.660961	3.88206	5.39781	4.59602e-05	0.00180791	1.99561
W01F3.1	0.660696	4.16462	5.67578	2.60142e-05	0.00124939	2.54041
col-181	0.659948	10.7014	7.22703	1.30844e-06	0.000247635	5.214
col-124	0.657249	10.7486	4.88383	0.000134794	0.00354614	0.48226
col-155	0.656771	6.08168	5.81912	1.94711e-05	0.00104351	2.49913
brp-1	0.655609	7.48148	5.52247	3.55648e-05	0.00149384	1.78661
Y54F10AM.8	0.654911	6.21146	4.6682	0.000213413	0.00462673	0.00597656
cysl-1	0.654135	4.71638	4.44198	0.000347073	0.00613493	-0.143307
col-184	0.653874	9.94277	6.32754	7.12071e-06	0.000588318	3.46033
F42G10.1	0.651124	4.78691	5.21874	6.66414e-05	0.00227819	1.50041
Y45F10C.4	0.650794	4.85301	4.11246	0.000709118	0.00932338	-0.897643
M02D8.1	0.647755	5.91802	4.99216	0.000107191	0.00303242	0.791184
twk-5	0.646191	3.19417	4.3203	0.000451526	0.00714034	-0.0769457
K02D7.1	0.646111	4.79443	4.32069	0.000451143	0.00714034	-0.491001
haf-4	0.645968	5.27164	4.83697	0.000148892	0.00373109	0.510681
mca-2	0.645799	5.39706	5.39837	4.59071e-05	0.00180791	1.70501
C33A11.1	0.645445	3.73528	4.63685	0.000228233	0.00480141	0.45707
Y47G6A.33	0.643877	5.22556	4.66475	0.000214994	0.00463556	0.173955
F29C6.1	0.642395	3.57526	4.37553	0.00040065	0.00675436	-0.111654
H24G06.1	0.64205	5.26842	4.24652	0.000529865	0.00786522	-0.712512
swt-7	0.641474	4.8118	5.07851	8.9372e-05	0.00273434	1.11886
cpr-4	0.640761	7.47313	4.16278	0.00063558	0.00870218	-1.13135
ifb-1	0.638504	7.1662	5.44302	4.18696e-05	0.00168992	1.62503
dhp-2	0.638487	3.40302	4.14436	0.000661563	0.00891995	-0.500983
unc-97	0.638485	4.84475	6.33692	6.99213e-06	0.000588318	3.74585
F59F4.1	0.636058	3.19663	4.05016	0.000812166	0.0099936	-0.67707
lec-2	0.634663	7.56518	5.75626	2.21017e-05	0.00111345	2.27267
col-19	0.632291	10.5484	5.83354	1.89145e-05	0.00103247	2.47465
unc-27	0.627147	8.84719	6.34922	6.82697e-06	0.0005834	3.48319
F35A5.1	0.626875	5.53213	4.57587	0.000260138	0.00520739	-0.0363021
nep-17	0.624742	8.65051	5.27697	5.90326e-05	0.00208397	1.27912
B0035.13	0.624131	4.69184	4.84288	0.000147034	0.00369555	0.676438
anmt-3	0.622996	4.26518	5.2546	6.18441e-05	0.00214053	1.53388
dim-1	0.622242	7.92212	5.61914	2.919e-05	0.00131412	1.98859
F35H10.10	0.621986	4.98261	4.38998	0.000388326	0.00665255	-0.363484
mab-31	0.621027	4.29174	4.20192	0.00058374	0.00837882	-0.658141
tep-1	0.620838	5.45716	4.78877	0.000164973	0.00398975	0.44432
tnt-3	0.61946	5.57085	4.87359	0.000137754	0.00357843	0.597986
atn-1	0.616145	7.39932	5.66415	2.66357e-05	0.00127204	2.08815
F44B9.2	0.615853	4.15637	4.38009	0.000396724	0.00671558	-0.155371
col-122	0.615027	10.3533	4.89923	0.000130466	0.00349913	0.504782
cal-5	0.614694	3.10157	4.22241	0.000558338	0.00816809	-0.270232
lam-1	0.611712	7.25281	7.03837	1.84975e-06	0.00029013	4.8178
idhg-2	0.607709	4.75536	6.18265	9.45148e-06	0.00068896	3.45641
upb-1	0.605882	6.99599	5.94016	1.52771e-05	0.000910091	2.6577
unc-53	0.603955	4.06666	4.71583	0.000192744	0.00439024	0.561518
vha-5	0.603864	7.0011	5.52415	3.54431e-05	0.00149379	1.79606
mlt-7	0.602053	4.1953	5.45419	4.09179e-05	0.00166781	2.06526
ZK1193.2	0.601851	4.73648	6.57476	4.42118e-06	0.00045275	4.18518
C10E2.6	0.600944	6.60074	5.25608	6.16539e-05	0.00213993	1.24456
cgr-1	0.600702	4.19007	5.90847	1.62756e-05	0.000939801	3.01472
col-178	0.599388	10.5344	6.44405	5.68234e-06	0.000535267	3.70305
magu-4	0.599315	4.02511	5.73167	2.32279e-05	0.00114668	2.70117
tag-273	0.599086	4.84582	4.12204	0.000694489	0.00925314	-0.877841
lev-10	0.599071	3.84905	4.3604	0.000413983	0.00684869	-0.11586
unc-87	0.598271	8.42612	4.2483	0.000527817	0.00786522	-0.941854
T24B8.4	0.597824	4.58562	4.34434	0.00042862	0.00700728	-0.332398
inx-12	0.594372	5.31547	5.14237	7.81695e-05	0.00245837	1.19438
let-805	0.594014	7.67646	6.47901	5.31227e-06	0.000518302	3.73119
gon-1	0.592374	5.36442	5.393	4.64191e-05	0.00181402	1.70127
act-4	0.592352	9.62566	6.45672	5.54521e-06	0.000535267	3.70807
ZK856.7	0.592326	4.74799	4.26055	0.000513968	0.00776656	-0.548703
T15B12.1	0.592099	3.88304	4.18153	0.000610191	0.00857243	-0.577097
csq-1	0.591038	7.22445	5.15267	7.65038e-05	0.00244319	1.01541
rhr-1	0.586938	7.22207	4.26144	0.000512985	0.00776117	-0.917633
mpz-1	0.585532	4.21003	5.01235	0.000102722	0.0029532	1.16229
unc-83	0.585055	5.60342	5.77822	2.11434e-05	0.00108681	2.4513
ugt-47	0.584308	6.15391	5.10287	8.49163e-05	0.00263709	0.963323
pitp-1	0.581676	4.59213	4.10374	0.000722713	0.00937711	-0.896316
F36A2.3	0.581394	5.13372	4.10444	0.000721599	0.00937711	-1.01792
K02A11.3	0.580487	4.1067	4.33254	0.000439713	0.00709447	-0.254595
W09D12.1	0.579621	4.7619	4.10655	0.000718303	0.0093611	-0.895513
mlc-3	0.578434	7.612	4.74916	0.000179505	0.0042186	0.142328
unc-115	0.577481	5.71759	4.83617	0.000149146	0.00373109	0.470911
C01G10.9	0.574522	3.74584	4.22259	0.00055811	0.00816809	-0.39878
ugt-49	0.573411	5.08803	4.79946	0.00016126	0.00393668	0.481279
aman-1	0.571637	5.09823	4.18733	0.000602548	0.00850769	-0.773872
col-20	0.571324	10.8286	4.74761	0.000180101	0.0042186	0.190806
iff-2	0.569632	5.81452	4.69604	0.000201074	0.00447233	0.172038
F07A11.4	0.569576	5.03054	4.7963	0.000162347	0.00393668	0.543136
bre-1	0.568459	4.53325	4.10407	0.000722185	0.00937711	-0.866865
sams-1	0.568295	8.19683	4.96743	0.000112934	0.00313758	0.616818
Y43F8B.1	0.566393	5.85776	4.06263	0.000790393	0.00982702	-1.21846
cpna-1	0.565002	5.48082	6.98023	2.06003e-06	0.000314557	4.88329
F26E4.3	0.563354	4.29995	5.83103	1.90103e-05	0.00103314	2.80226
kin-1	0.562801	5.09462	5.0333	9.82867e-05	0.00289281	1.00014
inx-13	0.562559	4.8956	4.6885	0.000204342	0.00451337	0.304281
ftn-2	0.561319	6.54337	6.66189	3.74497e-06	0.000403513	4.11878
T19B10.3	0.559054	4.32898	5.8201	1.94328e-05	0.00104351	2.80206
C27A7.5	0.557692	6.09836	4.69033	0.000203541	0.00450616	0.0800716
pqn-22	0.556866	7.33325	4.84905	0.000145122	0.00368485	0.361978
inx-16	0.556299	4.50067	4.79696	0.00016212	0.00393668	0.612174
pept-1	0.553356	7.17662	4.69784	0.000200301	0.00446391	0.0325869
ZK121.2	0.549919	3.37347	4.17873	0.000613913	0.00858505	-0.45469
W10C8.5	0.549907	6.66416	5.77425	2.13134e-05	0.00108681	2.33387
clec-63	0.548963	9.2354	6.201	9.11708e-06	0.000680541	3.19236
C26B9.5	0.548811	5.83841	5.78174	2.09939e-05	0.0010839	2.40638
unc-112	0.547254	6.20949	6.44945	5.62352e-06	0.000535267	3.73527
ccg-1	0.546064	5.56001	4.17144	0.000623731	0.00863536	-0.925884
eps-8	0.544817	5.83336	5.92865	1.56323e-05	0.000919404	2.71559
K02F3.9	0.54446	3.58226	4.08409	0.000754294	0.00960369	-0.659107
ndg-4	0.544409	5.79659	5.03987	9.69374e-05	0.00287509	0.871418
heh-1	0.543723	5.50406	5.23321	6.4661e-05	0.00222559	1.3528
lim-9	0.540633	5.38884	4.70791	0.000196033	0.00442516	0.254639
ads-1	0.539232	7.53963	4.63983	0.00022678	0.00477896	-0.0953341
acl-7	0.535715	5.47701	4.22704	0.000552751	0.00812472	-0.84801
M28.10	0.534979	5.87965	5.55497	3.32753e-05	0.00142177	1.9576
F08F3.4	0.534895	5.33088	4.60625	0.000243714	0.00496688	0.0182999
K09E2.3	0.534334	4.42109	4.40012	0.000379905	0.00656541	-0.217904
F55C12.1	0.533894	4.70644	4.65156	0.000221154	0.00470845	0.293946
unc-44	0.533888	7.76061	6.81621	2.79811e-06	0.000343281	4.38794
tag-196	0.533789	5.45014	4.44626	0.000343881	0.00611339	-0.316571
mlc-1	0.533525	7.10928	4.71141	0.000194574	0.00440761	0.0708562
tnt-2	0.532208	8.46873	6.32746	7.12192e-06	0.000588318	3.43493
F49E2.2	0.531334	4.94717	4.60491	0.000244414	0.00497296	0.10549
ifa-4	0.530253	6.00335	4.69893	0.000199835	0.00446154	0.118864
K01C8.1	0.522449	6.12215	4.27861	0.000494226	0.00752328	-0.832201
cah-3	0.521782	5.15006	4.14277	0.00066386	0.00894119	-0.956798
gei-3	0.520964	6.13452	6.1016	1.10874e-05	0.000748961	3.04788
plc-1	0.520095	4.37244	4.15619	0.000644756	0.0087793	-0.719515
pcp-1	0.519125	6.15464	5.40536	4.52496e-05	0.00180285	1.6117
mlc-2	0.518979	8.11975	4.26297	0.000511284	0.00775157	-0.913114
mec-5	0.516721	3.98137	4.21412	0.000568473	0.00824819	-0.480742
unc-104	0.516017	4.04129	4.06103	0.000793163	0.00983792	-0.820909
T25F10.6	0.514603	9.20583	6.12751	1.05346e-05	0.000733342	3.04469
haao-1	0.509769	4.66759	4.67495	0.000210349	0.00459805	0.285056
C29F7.3	0.509133	5.44361	4.70113	0.000198897	0.00444862	0.189056
Y106G6H.1	0.508457	4.06643	4.25828	0.000516505	0.0077859	-0.466327
tag-341	0.507562	3.59097	4.36553	0.000409411	0.00680711	-0.0574754
egl-21	0.505519	4.82054	4.21293	0.000569947	0.00825242	-0.691836
C24G6.2	0.500607	3.96482	4.5525	0.000273537	0.00535688	0.229353
unc-68	0.498385	6.66085	4.48531	0.000316107	0.00579421	-0.396653
gsnl-1	0.494852	5.10027	5.80642	1.9975e-05	0.00104743	2.64979
B0228.7	0.494743	5.35076	5.1536	7.63539e-05	0.00244319	1.21015
col-140	0.494581	10.6691	4.55215	0.000273741	0.00535688	-0.237304
nhr-97	0.493536	5.44155	5.35691	5.00139e-05	0.00189518	1.60984
dpy-18	0.493305	5.09651	5.55698	3.31393e-05	0.00142086	2.0959
K10C2.1	0.492526	8.2501	5.00292	0.000104784	0.00298478	0.692039
nhr-31	0.492152	4.80703	4.44401	0.00034555	0.00612366	-0.234561
R08E3.2	0.49196	4.42268	4.50827	0.00030085	0.00561535	0.00827905
C18B2.5	0.491206	6.70065	4.61384	0.000239777	0.00496005	-0.133908
mans-2	0.483167	5.48038	5.40088	4.56698e-05	0.00180791	1.69737
nrf-5	0.480079	5.9173	5.56669	3.24875e-05	0.00140262	1.99166
rpl-25.1	0.47228	6.61423	4.58341	0.000255962	0.00514875	-0.185331
F56F10.1	0.470273	5.923	5.32524	5.34044e-05	0.00196945	1.47259
R07H5.8	0.469591	8.74812	6.2056	9.03528e-06	0.000678522	3.19805
alh-6	0.469541	7.00476	5.61258	2.95831e-05	0.00131858	1.97881
hint-3	0.468404	3.27886	4.08152	0.000758531	0.00963008	-0.659382
scav-1	0.468063	5.4555	5.16752	7.41637e-05	0.00240566	1.18967
C06G3.5	0.467765	5.64334	4.55509	0.000272018	0.00534849	-0.114187
pat-10	0.46502	9.04077	5.96139	1.46436e-05	0.000887151	2.70441
dgn-1	0.464455	4.51988	4.36507	0.000409822	0.00680711	-0.310528
glna-1	0.464089	4.44571	4.18834	0.000601232	0.00850769	-0.652017
wrk-1	0.461311	5.02861	4.70699	0.00019642	0.00442516	0.343529
pcbd-1	0.460209	4.11102	4.78818	0.00016518	0.00398975	0.672571
mif-2	0.45855	4.78297	4.47859	0.00032072	0.00582704	-0.114291
aqp-10	0.456349	5.35903	4.15957	0.000640035	0.00873423	-0.942341
act-5	0.454894	9.14081	4.24574	0.000530763	0.00786522	-0.935744
pah-1	0.450864	6.18174	4.05676	0.000800577	0.00990015	-1.29859
spp-8	0.446599	5.18141	4.09886	0.000730431	0.00942788	-1.0946
got-1.2	0.442472	5.94304	4.82302	0.000153374	0.00381618	0.404125
C14B9.2	0.439572	5.55188	6.60966	4.13624e-06	0.00043434	4.12445
F32A7.5	0.43852	5.70889	4.53786	0.000282288	0.00543043	-0.159151
C52D10.12	0.429828	4.28179	4.97754	0.000110549	0.00308516	1.06419
vab-10	0.424467	9.28792	4.85213	0.000144173	0.0036834	0.38323
Y105E8B.5	0.422857	6.14334	4.3387	0.000433893	0.0070556	-0.697514
Y71G12B.11	0.422441	7.28654	5.54677	3.38388e-05	0.00143595	1.83985
F25E2.2	0.42206	5.9635	4.60892	0.00024232	0.00496548	-0.048866
F46H5.3	0.418792	10.0359	4.63398	0.000229643	0.00480659	-0.0738922
frm-1	0.418584	8.33788	5.80496	2.0034e-05	0.00104743	2.37645
lec-5	0.418253	7.4327	5.57734	3.17881e-05	0.00137722	1.90101
hum-4	0.415081	5.22203	4.74297	0.000181891	0.00425248	0.336832
pat-12	0.41179	6.72444	5.0042	0.000104501	0.00298478	0.707727
nrfl-1	0.410208	6.5344	4.49006	0.000312886	0.00574366	-0.38779
col-179	0.409747	8.54149	4.07846	0.0007636	0.00965802	-1.30966
jac-1	0.409521	5.11742	4.23531	0.000542913	0.00801815	-0.715843
rpl-11.2	0.404699	8.69796	5.13066	8.01114e-05	0.0025004	0.96836
F40F4.6	0.403458	9.21171	4.86482	0.000140342	0.00362904	0.407012
glt-1	0.403421	6.00036	4.37607	0.000400182	0.00675436	-0.580625
gas-1	0.402821	6.8752	6.43631	5.76781e-06	0.000535267	3.65524
lec-1	0.402811	8.3687	4.16972	0.000626069	0.00865805	-1.11255
ajm-1	0.402191	6.37198	4.58391	0.000255683	0.00514875	-0.178891
tom-1	0.397527	4.3842	4.1025	0.000724666	0.0093828	-0.83903
act-3	0.387425	10.4278	5.29451	5.69201e-05	0.00203843	1.34976
act-1	0.387425	10.4278	5.29451	5.69201e-05	0.00203843	1.34976
apl-1	0.385222	6.65674	4.59328	0.00025059	0.00507364	-0.166155
C05D12.3	0.383393	6.41024	4.3399	0.00043276	0.0070467	-0.718594
klp-4	0.376191	5.17105	4.32694	0.000445083	0.00711616	-0.514673
dnpp-1	0.373571	7.44594	5.06477	9.19898e-05	0.00278691	0.819387
dapk-1	0.37062	4.88834	4.6784	0.000208803	0.00457925	0.286168
R102.4	0.369736	5.71327	4.12993	0.000682656	0.00913476	-1.06954
asb-2	0.358681	7.53949	5.48148	3.86852e-05	0.00159783	1.69941
tre-2	0.3494	6.94649	4.2563	0.000518737	0.00781005	-0.921426
aco-1	0.348238	8.36175	4.3443	0.000428659	0.00700728	-0.731325
gta-1	0.33628	8.41823	4.73777	0.000183924	0.00427117	0.123224
lrp-2	0.335539	6.22407	5.68942	2.53039e-05	0.00122	2.18662
tba-4	0.335323	6.93779	4.6543	0.000219859	0.00469703	-0.0523347
C49C3.4	0.329513	7.29232	4.96879	0.00011261	0.00313563	0.614161
itr-1	0.322867	7.0012	4.32786	0.000444196	0.00711616	-0.76537
nex-1	0.320713	7.68778	4.07596	0.00076778	0.00966826	-1.32347
F28B4.3	0.306567	7.85636	4.14596	0.000659268	0.00890839	-1.17005
cle-1	0.306056	6.22609	4.98038	0.000109889	0.00307366	0.698274
tag-320	0.305597	8.28899	5.09166	8.6938e-05	0.00267307	0.884057
T28C6.7	0.284254	7.13445	4.93323	0.000121401	0.00330611	0.541375
C06A6.4	0.280034	7.38355	4.78382	0.000166721	0.00401133	0.214323
cas-1	0.271691	6.48139	4.8503	0.000144736	0.00368485	0.400659
dnj-20	0.256693	6.83915	4.50818	0.000300911	0.00561535	-0.369237
asp-2	0.241801	9.04858	4.44987	0.00034121	0.00608336	-0.49331
otub-1	-0.214231	6.84506	-4.05218	0.000808603	0.00996879	-1.36125
atg-18	-0.220241	7.27607	-4.32214	0.000449726	0.00714034	-0.784342
C47G2.4	-0.22882	6.65054	-4.17802	0.000614871	0.00858505	-1.07756
rpt-5	-0.233129	8.35214	-4.36643	0.000408613	0.00680527	-0.684777
C50B6.3	-0.234529	6.98505	-4.07391	0.000771215	0.00970165	-1.32111
F27C1.2	-0.244845	6.36804	-4.19012	0.000598907	0.00849091	-1.02926
dcn-1	-0.245808	6.48714	-4.54742	0.000276545	0.00537359	-0.253615
sas-6	-0.248864	6.52844	-4.33102	0.000441162	0.00709927	-0.737258
Y42H9B.3	-0.251665	6.41484	-4.41721	0.000366133	0.00637184	-0.543376
F36D4.5	-0.254205	6.86927	-4.48412	0.000316917	0.00580047	-0.421763
gsy-1	-0.254564	8.1737	-4.11367	0.000707251	0.00932292	-1.23641
T09B4.2	-0.256792	5.9417	-4.31511	0.000456634	0.0071804	-0.717122
ppw-1	-0.258568	8.77652	-4.12058	0.000696694	0.00926259	-1.21902
tag-256	-0.259442	6.86486	-4.5006	0.000305861	0.00568204	-0.381996
prx-14	-0.260806	5.84667	-4.38954	0.000388693	0.00665255	-0.529983
spd-2	-0.261002	7.65016	-4.28837	0.000483875	0.00741125	-0.860828
F37A4.1	-0.263345	7.25838	-4.22437	0.000555966	0.00815264	-0.998589
puf-8	-0.263742	6.93206	-4.22465	0.000555624	0.00815264	-0.990031
spe-39	-0.26396	6.7158	-4.36732	0.000407832	0.00680527	-0.668107
ggtb-1	-0.264103	5.95166	-4.38862	0.000389467	0.00665255	-0.541194
imp-2	-0.265042	8.0099	-4.20125	0.000584601	0.00837882	-1.04703
tbb-2	-0.265052	10.761	-4.16183	0.000636898	0.0087106	-1.07946
mpk-1	-0.266838	7.37527	-4.30073	0.000471084	0.00729909	-0.832862
fut-3	-0.268504	6.42804	-4.08604	0.000751109	0.00959484	-1.26088
gls-1	-0.26982	7.99437	-4.33145	0.00044075	0.00709927	-0.764329
cpna-3	-0.270736	6.54039	-4.33596	0.000436473	0.00707897	-0.726817
mdt-27	-0.270867	5.70188	-4.19626	0.000590966	0.00840367	-0.923721
rsa-1	-0.271176	7.08227	-4.40883	0.000372823	0.00646105	-0.594571
nhr-66	-0.27132	6.5946	-4.91024	0.000127457	0.00342587	0.517997
R07G3.7	-0.271332	6.27133	-4.48026	0.000319563	0.00581455	-0.38733
Y111B2A.10	-0.271425	6.00198	-4.08203	0.000757691	0.00962928	-1.21548
slx-1	-0.272067	6.06641	-4.09689	0.000733571	0.00945857	-1.19822
cogc-2	-0.272172	6.87935	-4.28141	0.000491236	0.00751017	-0.865528
usp-46	-0.273117	5.95538	-4.72725	0.0001881	0.00433225	0.189378
akt-1	-0.273473	7.53711	-4.09376	0.000738584	0.00949356	-1.28527
hpo-3	-0.273685	7.32465	-5.0668	9.15984e-05	0.00278185	0.822393
cdc-6	-0.273953	6.93869	-4.27201	0.000501349	0.00762234	-0.885352
C56C10.7	-0.273964	5.95299	-4.30904	0.000462672	0.00723794	-0.723889
T22C1.1	-0.274268	6.83967	-4.30269	0.000469085	0.00729223	-0.814514
T05E7.3	-0.274615	6.74439	-4.75821	0.000176073	0.00417155	0.177214
duo-3	-0.274642	7.00922	-4.547	0.000276793	0.00537359	-0.290363
vha-18	-0.274848	6.6492	-4.31692	0.00045485	0.00716143	-0.773041
R107.5	-0.277618	7.17546	-5.0281	9.93698e-05	0.00290399	0.742599
C23G10.7	-0.277933	7.21753	-4.24564	0.000530871	0.00786522	-0.951585
T24H10.1	-0.278908	6.73162	-4.77789	0.000168839	0.00404658	0.218477
acdh-12	-0.280278	7.79282	-5.02067	0.000100936	0.00291539	0.724644
C13F10.6	-0.281172	6.48604	-4.4379	0.000350143	0.00618037	-0.501678
hrdl-1	-0.282687	7.09866	-5.0493	9.5032e-05	0.0028443	0.78856
T27A3.7	-0.282717	5.50878	-4.11892	0.00069921	0.00928249	-1.06793
mei-1	-0.284119	6.9444	-4.26389	0.000510261	0.00774834	-0.903462
tag-63	-0.285013	6.54487	-4.63423	0.000229518	0.00480659	-0.0801372
F53F4.12	-0.291637	4.97088	-4.21019	0.000573356	0.00827061	-0.726201
dpf-5	-0.29169	8.12854	-4.11542	0.000704561	0.00932292	-1.23379
F28C1.3	-0.295255	5.93684	-4.5501	0.000274956	0.00535688	-0.193847
npp-1	-0.295262	7.19497	-4.1978	0.000588997	0.00838881	-1.05485
R09F10.8	-0.295561	6.6993	-4.17368	0.00062069	0.00862216	-1.09129
sas-5	-0.295882	6.71935	-4.09459	0.000737242	0.00948615	-1.2645
B0001.8	-0.296314	6.09442	-4.46814	0.000328027	0.00591642	-0.390547
B0334.4	-0.296493	5.52633	-4.52109	0.000292662	0.00553645	-0.184622
Y5F2A.4	-0.296803	5.85834	-4.71873	0.000191554	0.00437476	0.179856
set-3	-0.297097	5.9463	-4.66336	0.000215636	0.0046388	0.0520479
rpn-9	-0.298139	8.60933	-4.18206	0.000609489	0.00857227	-1.08306
ooc-3	-0.301822	6.3328	-5.13983	7.85865e-05	0.002459	1.02933
sqv-5	-0.302709	8.06253	-4.17695	0.000616295	0.00858949	-1.09932
cil-1	-0.303688	5.64185	-4.08082	0.000759687	0.00963488	-1.17852
ddo-3	-0.304059	6.85261	-4.5811	0.000257232	0.00516591	-0.209107
ZK154.5	-0.304847	5.08186	-4.16749	0.000629101	0.00866132	-0.846998
D1007.5	-0.306349	5.94909	-4.88056	0.000135733	0.00355574	0.516405
tag-115	-0.308793	5.44288	-4.72747	0.000188012	0.00433225	0.277731
acdh-7	-0.311136	5.83647	-4.13035	0.000682034	0.00913476	-1.09329
eef-2	-0.311183	12.6185	-4.1721	0.000622826	0.00863536	-1.00323
Y65A5A.2	-0.311839	6.04762	-4.11051	0.000712138	0.0093278	-1.16511
wapl-1	-0.312265	7.22759	-4.29147	0.000480635	0.00737987	-0.85102
T26A5.6	-0.313129	5.45535	-4.33989	0.000432777	0.0070467	-0.563124
Y87G2A.7	-0.314932	5.85444	-4.2485	0.000527591	0.00786522	-0.842746
zif-1	-0.315137	7.15609	-4.95654	0.000115564	0.0031892	0.589872
acs-13	-0.316519	9.15252	-4.11167	0.000710339	0.00932338	-1.22845
mdt-8	-0.322477	6.11134	-4.83552	0.000149352	0.00373109	0.392858
bath-41	-0.323334	7.22517	-4.13031	0.000682101	0.00913476	-1.20278
W06B4.1	-0.326665	7.63122	-4.18486	0.000605797	0.00853973	-1.08598
epg-6	-0.326696	6.24662	-4.24686	0.000529473	0.00786522	-0.886595
mex-3	-0.326908	8.63929	-4.75831	0.000176036	0.00417155	0.169896
fbxa-215	-0.328582	7.75016	-4.53035	0.000286883	0.00546887	-0.333239
Y53C12A.10	-0.330326	4.92856	-4.24528	0.000531288	0.00786522	-0.646878
air-2	-0.330794	6.36278	-4.72447	0.000189222	0.00434999	0.135694
clec-88	-0.330954	8.16368	-4.08891	0.000746426	0.00956107	-1.29073
fat-2	-0.332204	9.23749	-4.88744	0.000133767	0.00354169	0.458703
Y51F10.2	-0.335244	7.32271	-4.16394	0.000633983	0.00870218	-1.13015
dab-1	-0.335868	8.18771	-4.37396	0.000402011	0.00675892	-0.669757
ZK829.9	-0.335877	6.04867	-4.05443	0.00080465	0.00994059	-1.27342
imp-1	-0.337531	7.62592	-5.3233	5.36201e-05	0.00197153	1.36678
cpar-1	-0.337556	6.00182	-4.22083	0.000560249	0.00817673	-0.91606
T19B10.8	-0.340281	7.69141	-4.66783	0.000213582	0.00462673	-0.035624
rbg-3	-0.340426	7.64845	-4.40061	0.000379505	0.00656541	-0.616072
cyb-2.1	-0.341057	7.25976	-4.6094	0.000242074	0.00496548	-0.161299
cyb-2.2	-0.34117	7.94302	-4.81496	0.000156028	0.00385365	0.284377
lem-3	-0.342022	6.71173	-4.80309	0.000160017	0.00392629	0.279616
sur-2	-0.343021	6.31233	-4.93594	0.000120707	0.00329446	0.595802
oma-1	-0.343063	8.27928	-4.38729	0.000390591	0.00665255	-0.638866
C39D10.7	-0.343319	9.85865	-4.10461	0.000721339	0.00937711	-1.23046
sip-1	-0.344983	8.75282	-4.05853	0.000797499	0.00988181	-1.35022
F14H3.6	-0.346717	6.98353	-4.57737	0.000259301	0.00519902	-0.223582
gln-5	-0.347798	8.20024	-4.19806	0.000588655	0.00838881	-1.05292
T07C12.12	-0.348054	5.56003	-4.18342	0.000607689	0.00855668	-0.923166
gpd-4	-0.348547	8.01785	-4.48151	0.000318706	0.00581455	-0.43701
chl-1	-0.349434	6.10734	-4.86402	0.000140581	0.00362904	0.464296
daf-18	-0.351024	9.51489	-4.36271	0.000411921	0.00682369	-0.67349
gln-6	-0.351391	9.29805	-4.19993	0.000586274	0.00837891	-1.0331
Y17G9B.9	-0.351646	6.437	-4.64324	0.000225131	0.00476041	-0.0510834
C14B1.9	-0.352201	7.61163	-4.65005	0.000221871	0.0047156	-0.0743454
trcs-1	-0.352697	8.85177	-5.15901	7.54942e-05	0.00243606	1.03162
T24D1.3	-0.35542	6.52259	-4.2165	0.000565542	0.00822252	-0.985306
C04B4.2	-0.357009	6.54352	-4.05283	0.000807451	0.00996526	-1.34138
mom-2	-0.357771	6.40872	-4.19593	0.000591397	0.00840367	-1.01593
Y62E10A.14	-0.359662	6.65704	-4.3272	0.000444827	0.00711616	-0.753912
spn-4	-0.360408	9.23183	-4.17774	0.000615247	0.00858505	-1.08284
aagr-2	-0.36054	7.98772	-4.89689	0.000131112	0.00350887	0.461198
C14B1.2	-0.362864	6.2347	-4.88484	0.000134504	0.00354614	0.496947
W05F2.3	-0.363387	8.10653	-4.31132	0.000460396	0.00722122	-0.806164
tsp-12	-0.365869	6.57419	-4.87534	0.000137243	0.00357298	0.441856
asp-4	-0.366382	8.25889	-5.64361	2.77717e-05	0.001296	2.04153
C14C11.2	-0.366478	6.11991	-5.30344	5.58752e-05	0.00201851	1.39715
perm-1	-0.369803	7.05893	-4.2002	0.000585928	0.00837891	-1.04556
W04A8.1	-0.369981	4.73899	-4.33416	0.000438178	0.00709447	-0.416788
gna-2	-0.373638	7.50076	-5.64013	2.7969e-05	0.00129799	2.03065
F49E12.1	-0.374918	8.26029	-4.29894	0.00047292	0.00729909	-0.83231
puf-7	-0.37522	8.28038	-4.10995	0.000713003	0.00932927	-1.24294
ZC434.7	-0.375245	5.52678	-4.63125	0.000230991	0.00481043	0.0590312
ZC308.4	-0.375696	6.81681	-5.3523	5.04938e-05	0.00189768	1.44293
egg-6	-0.376124	9.04527	-4.11475	0.000705586	0.00932292	-1.2225
mdt-28	-0.376543	8.44761	-5.30583	5.55987e-05	0.00201439	1.33686
mig-5	-0.379485	7.04105	-5.34573	5.11848e-05	0.0019046	1.41983
Y71H2AM.13	-0.381579	6.03486	-4.3067	0.000465026	0.00724798	-0.712721
ptc-1	-0.381904	10.0201	-4.30024	0.000471585	0.00729909	-0.798601
K02F6.7	-0.383716	5.54833	-4.38193	0.000395141	0.00669793	-0.495149
F35C11.5	-0.385119	6.87123	-4.43204	0.000354599	0.00624125	-0.537732
sup-35	-0.386311	5.63743	-4.21682	0.00056515	0.00822252	-0.872295
unc-84	-0.387143	6.21414	-5.5882	3.10911e-05	0.00136562	1.98104
car-1	-0.387222	10.4225	-5.0311	9.87426e-05	0.00289933	0.789796
mex-5	-0.390226	9.51199	-4.98887	0.000107936	0.00304654	0.679561
hat-1	-0.390442	7.18395	-5.30928	5.52018e-05	0.00200635	1.34075
DY3.8	-0.39048	5.84307	-4.48327	0.000317498	0.00580254	-0.328792
K09H9.2	-0.390589	5.69285	-5.00432	0.000104475	0.00298478	0.823835
F21D5.1	-0.39248	8.16266	-4.57324	0.00026161	0.00522841	-0.235907
sys-1	-0.395669	5.30926	-5.97748	1.41815e-05	0.000886438	2.92102
btb-19	-0.397917	5.04956	-4.74191	0.000182304	0.0042541	0.382303
egg-2	-0.399036	8.24558	-4.35886	0.000415365	0.00684996	-0.701122
EEED8.3	-0.399293	6.29296	-4.94386	0.000118703	0.00324691	0.617427
T04D3.1	-0.400166	4.6949	-4.07831	0.00076385	0.00965802	-0.950997
C18H2.2	-0.403202	4.99831	-4.65665	0.000218754	0.00468149	0.201126
F53B1.2	-0.404084	4.62706	-4.39787	0.000381759	0.00658826	-0.263345
F07A11.2	-0.405586	9.32892	-4.69527	0.000201401	0.00447233	0.0427352
ptr-2	-0.405852	8.27789	-4.5885	0.000253178	0.00511767	-0.201363
vit-2	-0.407435	14.3557	-4.16323	0.000634955	0.00870218	-0.964157
cbd-1	-0.407527	11.5644	-4.09318	0.000739521	0.00949575	-1.20364
spsb-2	-0.408607	6.23413	-4.84563	0.00014618	0.00369049	0.409207
pbs-1	-0.415904	7.63655	-4.54646	0.000277114	0.00537359	-0.298608
R09A8.2	-0.417433	5.08856	-4.49205	0.000311547	0.00572757	-0.154139
sea-1	-0.423693	4.52643	-4.46898	0.000327433	0.00591642	-0.0713741
inx-3	-0.427512	5.39142	-4.66654	0.000214172	0.00463143	0.146466
mrp-4	-0.431277	8.90294	-4.68471	0.000206004	0.00452587	0.0156858
K10B3.5	-0.434341	3.88801	-4.46366	0.000331206	0.00596508	0.0491131
B0432.7	-0.43466	4.29584	-4.81467	0.000156124	0.00385365	0.728177
F22E5.17	-0.435913	4.69633	-5.0243	0.000100168	0.00291351	1.07014
T05F1.2	-0.436383	8.46783	-4.64705	0.000223298	0.00473782	-0.0727807
set-21	-0.436794	4.65685	-5.02361	0.000100313	0.00291351	1.07665
R04D3.3	-0.44031	7.61059	-4.891	0.000132761	0.00352601	0.446061
zhit-2	-0.453451	4.01985	-4.36932	0.000406067	0.00679942	-0.158159
Y54G2A.12	-0.455885	4.82439	-4.75258	0.0001782	0.00420711	0.469891
inx-8	-0.456025	6.7163	-5.20278	6.88967e-05	0.00231577	1.13171
K08F4.3	-0.459382	5.95988	-4.06845	0.000780436	0.00976416	-1.24389
K07F5.12	-0.460053	4.11013	-4.19929	0.000587089	0.0083809	-0.538705
R05G9.3	-0.46294	4.15721	-4.07865	0.000763288	0.00965802	-0.832321
cysl-2	-0.465002	4.62314	-4.12111	0.000695889	0.00926183	-0.754943
daf-19	-0.480725	4.2807	-4.85811	0.000142354	0.00365198	0.828469
rmd-1	-0.481083	8.24355	-5.35283	5.04379e-05	0.00189768	1.43496
lact-2	-0.483611	4.40559	-4.28988	0.000482299	0.00739624	-0.44859
tbh-1	-0.485314	7.99978	-5.05095	9.47041e-05	0.00284135	0.791082
crm-1	-0.491023	3.9689	-4.33254	0.000439718	0.00709447	-0.261183
chtl-1	-0.494183	5.76446	-4.45769	0.000335505	0.0059989	-0.363191
C01G6.3	-0.50239	6.39562	-4.86946	0.000138966	0.00360235	0.446177
R04D3.2	-0.505863	5.42247	-5.69428	2.50558e-05	0.00121276	2.3364
ztf-22	-0.521465	3.19176	-4.11121	0.000711048	0.00932338	-0.540621
K08H2.3	-0.530918	3.5174	-4.13734	0.000671742	0.00902771	-0.539812
Y4C6A.3	-0.532414	5.09709	-6.68377	3.59266e-06	0.000393953	4.34344
alh-13	-0.535633	3.50711	-4.08501	0.000752792	0.00959729	-0.674582
ZC53.1	-0.547057	3.43425	-4.20164	0.000584103	0.00837882	-0.386902
sax-2	-0.562914	7.46822	-5.81617	1.95869e-05	0.00104351	2.39626
F54F7.2	-0.582512	3.99439	-4.36415	0.000410636	0.00681151	-0.178823
ZK177.1	-0.588584	4.03413	-4.53041	0.000286848	0.00546887	0.180326
Y80D3A.9	-0.593083	3.8601	-5.09911	8.55902e-05	0.00265137	1.38724
Y71A12B.12	-0.594246	3.48105	-4.61486	0.000239252	0.00495747	0.487927
nhr-2	-0.611503	3.57163	-4.42108	0.000363092	0.00634565	0.0551268
ndk-1	-0.613706	9.70001	-5.66313	2.66911e-05	0.00127204	2.10198
T10C6.7	-0.617985	4.59925	-4.45906	0.000334512	0.00598979	-0.0829801
F21C10.10	-0.623237	4.12537	-4.32352	0.000448389	0.00714034	-0.338493
sri-40	-0.6366	4.99958	-4.12681	0.000687313	0.00917726	-0.938465
dhhc-7	-0.639494	5.43836	-4.51747	0.00029495	0.00554587	-0.152864
F14H3.4	-0.651003	4.4221	-4.74853	0.000179746	0.0042186	0.575487
folt-2	-0.659942	8.17856	-5.06024	9.28711e-05	0.00280675	0.811845
cpr-6	-0.664631	9.41318	-5.14388	7.79233e-05	0.00245686	1.00772
inx-2	-0.676359	4.55059	-5.93409	1.54633e-05	0.000916773	2.97501
T02G6.5	-0.680653	3.55106	-4.92781	0.000122803	0.00333694	1.12953
F26F12.3	-0.692224	5.48729	-7.20686	1.35746e-06	0.000247635	5.26596
F42F12.3	-0.703303	3.13789	-4.88413	0.000134709	0.00354614	1.0853
fbxa-192	-0.704851	4.22986	-4.0659	0.000784786	0.00979284	-0.777518
flh-3	-0.743582	4.98068	-7.38993	9.7412e-07	0.00021946	5.71528
ttr-49	-0.750441	2.69949	-4.06246	0.000790698	0.00982702	-0.625993
T02G5.3	-0.791438	2.1313	-4.21153	0.000571683	0.00825608	-0.167666
C55F2.1	-0.802619	5.58419	-4.35299	0.000420671	0.00691317	-0.567076
EEED8.15	-0.802792	2.59907	-4.62517	0.00023402	0.00485719	0.653962
ztf-11	-0.827741	3.02988	-5.6359	2.82105e-05	0.00129947	2.64533
gad-3	-0.841995	4.58565	-7.27013	1.20976e-06	0.000247635	5.53317
clec-222	-0.867321	3.184	-4.80127	0.000160638	0.00393373	0.945447
F42A9.6	-0.91846	4.79521	-5.04071	9.67663e-05	0.00287509	1.13454
bath-9	-0.946279	1.6711	-4.88181	0.000135373	0.00355382	1.21993
F28D1.2	-0.958892	2.33319	-4.53722	0.000282675	0.00543043	0.500832
F15E11.14	-0.981727	4.09853	-4.5545	0.000272367	0.00534849	0.152241
F15E11.1	-0.981727	4.09853	-4.5545	0.000272367	0.00534849	0.152241
ZK1010.10	-1.00289	1.55622	-4.12333	0.000692539	0.00923708	-0.284953
cyp-25A1	-1.02095	2.94637	-4.41416	0.000368555	0.00639603	-0.0254061
T09B4.5	-1.02854	2.56915	-4.5698	0.000263553	0.0052503	0.547003
arrd-2	-1.1397	1.40099	-4.44853	0.000342197	0.00609219	0.365511
F31F6.2	-1.189	3.25113	-6.13256	1.04305e-05	0.000730193	3.60554
T12D8.5	-1.24653	1.67259	-4.60218	0.000245851	0.00499399	0.644411
Y19D10B.7	-1.30321	3.47571	-5.45091	4.11955e-05	0.00166815	2.16444
F15E11.13	-1.30321	3.47571	-5.45091	4.11955e-05	0.00166815	2.16444
F48D6.4	-1.30638	3.52852	-5.08833	8.75475e-05	0.00268515	1.4202
fbxc-51	-1.31865	1.21213	-4.4611	0.000333047	0.00598084	0.390764
skr-15	-1.45554	2.41214	-5.64823	2.75116e-05	0.001296	2.70395
cht-1	-1.50473	2.89564	-4.42781	0.000357849	0.00627172	0.194177
ttr-44	-1.52694	2.71639	-5.21444	6.72417e-05	0.00228272	1.81762
clec-266	-1.67193	1.04793	-5.05107	9.46803e-05	0.00284135	1.52047
hil-3	-1.71713	0.695368	-5.15035	7.68756e-05	0.00244335	1.65676
Y69H2.9	-1.71761	0.668046	-6.12295	1.06298e-05	0.000735835	3.24254
btb-8	-1.77538	-0.598402	-4.0868	0.000749863	0.0095888	-0.513475
frpr-5	-1.90662	-0.450936	-4.08372	0.000754902	0.00960369	-0.553717
cav-1	-2.07453	3.85719	-7.26381	1.22374e-06	0.000247635	5.68362
Y71A12B.11	-2.2381	0.0244539	-4.14755	0.000656986	0.00888724	-0.389585
nas-3	-2.51136	-0.262426	-4.76796	0.000172452	0.00410145	0.436139
F15E11.15	-2.65811	1.49818	-6.17745	9.54855e-06	0.000690004	3.5077
F15E11.12	-2.80967	-1.25927	-4.72129	0.00019051	0.00436341	0.113753
