# Supplementary material for: Antagonistic paralogs control a switch between growth and pathogen resistance in C. elegans
Source: PLoS Pathog. 2019 Jan 14;15(1):e1007528. doi: 10.1371/journal.ppat.1007528 (PMC6347328; doi:10.1371/journal.ppat.1007528)
Supplement: S5 Table — (XLSX) [file ppat.1007528.s010.xlsx]

## Sheet: pals-22 pals-25 regulated genes
S5 Table - List of pals-22/25 regulated genes and overlaps with other gene sets
All lists in this table are based on the WS263 annotations								*indicates pals-36 is a pseudogene
pals-22/25 regulated genes (UP in pals-22 vs. N2 AND pals-22 vs. pals-22 pals-25)				Genes induced during N. parisii infection (8hpi, 16hpi, 30hpi, 40hpi combined)				IPR genes (UP in: pals-22 vs. N2; pals-22 vs. pals-22 pals-25; induced by N. parisii)				IPR genes AND UP in N2+Bortezomib vs. N2+DMSO
genes in set: 702				genes in set: 127				genes in set: 80				genes in set: 75
this work				Bakowski et al. 2014				This work				This work
WBGene ID	Symbol	Gene locus		WBGene ID	Symbol	Gene locus		WBGene ID	Symbol	Gene locus		WBGene ID	Symbol	Gene locus
WBGene00000190	arf-1.1	F45E4.1		WBGene00001772	gst-24	F37B1.1		WBGene00001885	his-11	ZK131.5		WBGene00002021	hsp-17	F52E1.7
WBGene00000294	cas-1	F41G4.2		WBGene00001884	his-10	ZK131.4		WBGene00001889	his-15	ZK131.9		WBGene00004002	pgp-8	T21E8.3
WBGene00001025	dnj-7	C55B6.2		WBGene00001885	his-11	ZK131.5		WBGene00001918	his-44	F08G2.1		WBGene00004810	skr-4	Y60A3A.18
WBGene00001394	fat-2	W02A2.1		WBGene00001886	his-12	ZK131.6		WBGene00002021	hsp-17	F52E1.7		WBGene00004811	skr-5	F47H4.10
WBGene00002021	hsp-17	F52E1.7		WBGene00001888	his-14	ZK131.8		WBGene00004002	pgp-8	T21E8.3		WBGene00007131	pals-26	B0284.1
WBGene00002254	lbp-2	F40F4.2		WBGene00001889	his-15	ZK131.9		WBGene00004810	skr-4	Y60A3A.18		WBGene00007132	pals-27	B0284.2
WBGene00003555	nas-39	F38E9.2		WBGene00001890	his-16	ZK131.10		WBGene00004811	skr-5	F47H4.10		WBGene00007134	pals-28	B0284.4
WBGene00003564	ncs-2	F10G8.5		WBGene00001900	his-26	ZK131.1		WBGene00007131	pals-26	B0284.1		WBGene00007656	pals-2	C17H1.3
WBGene00003567	ncx-2	C10G8.5		WBGene00001917	his-43	F08G2.2		WBGene00007132	pals-27	B0284.2		WBGene00007657	pals-3	C17H1.4
WBGene00003583	ndx-6	EEED8.8		WBGene00001918	his-44	F08G2.1		WBGene00007134	pals-28	B0284.4		WBGene00007658	pals-4	C17H1.5
WBGene00003688	nhr-98	M02H5.6		WBGene00002021	hsp-17	F52E1.7		WBGene00007656	pals-2	C17H1.3		WBGene00007659	pals-5	C17H1.6
WBGene00004316	rbf-1	F37A4.7		WBGene00002094	ins-11	C17C3.4		WBGene00007657	pals-3	C17H1.4		WBGene00007660	pals-6	C17H1.7
WBGene00004321	rcan-1	F54E7.7		WBGene00004002	pgp-8	T21E8.3		WBGene00007658	pals-4	C17H1.5		WBGene00007661	pals-7	C17H1.8
WBGene00004402	rom-3	Y116A8C.14		WBGene00004123	pqn-36	F39D8.1		WBGene00007659	pals-5	C17H1.6		WBGene00007662	pals-8	C17H1.9
WBGene00004796	sid-2	ZK520.2		WBGene00004452	rpl-38	C06B8.8		WBGene00007660	pals-6	C17H1.7		WBGene00008067		C43D7.4
WBGene00006718	ubc-23	C28G1.1		WBGene00004453	rpl-39	C26F1.9		WBGene00007661	pals-7	C17H1.8		WBGene00008267		C53A5.9
WBGene00006959	xbp-1	R74.3		WBGene00004810	skr-4	Y60A3A.18		WBGene00007662	pals-8	C17H1.9		WBGene00008269		C53A5.11
WBGene00006971	zak-1	R13F6.6		WBGene00004811	skr-5	F47H4.10		WBGene00008067		C43D7.4		WBGene00008301	pals-39	C54D10.7
WBGene00007913	cyp-36A1	C34B7.3		WBGene00006627	tsp-1	C02F5.8		WBGene00008267		C53A5.9		WBGene00008302	pals-38	C54D10.8
WBGene00007944		C34F6.10		WBGene00006710	ubc-15	Y110A2AR.2		WBGene00008269		C53A5.11		WBGene00008850		F15B9.6
WBGene00012144		T28H10.3		WBGene00007097		B0024.4		WBGene00008301	pals-39	C54D10.7		WBGene00009061	pals-14	F22G12.1
WBGene00013019		Y48G10A.2		WBGene00007131	pals-26	B0284.1		WBGene00008302	pals-38	C54D10.8		WBGene00009166		F26F2.1
WBGene00013275	btb-14	Y57A10B.3		WBGene00007132	pals-27	B0284.2		WBGene00008850		F15B9.6		WBGene00009169		F26F2.4
WBGene00013379		Y62E10A.13		WBGene00007134	pals-28	B0284.4		WBGene00009061	pals-14	F22G12.1		WBGene00009898	dod-23	F49E12.2
WBGene00013481		Y69H2.3		WBGene00007656	pals-2	C17H1.3		WBGene00009166		F26F2.1		WBGene00009908		F49H6.5
WBGene00014001	pyk-2	ZK593.1		WBGene00007657	pals-3	C17H1.4		WBGene00009169		F26F2.4		WBGene00010822		M01G12.9
WBGene00015537		C06E4.8		WBGene00007658	pals-4	C17H1.5		WBGene00009898	dod-23	F49E12.2		WBGene00012091	pals-29	T27E7.6
WBGene00015540	sams-4	C06E7.3		WBGene00007659	pals-5	C17H1.6		WBGene00009908		F49H6.5		WBGene00012399		Y6E2A.5
WBGene00015559	npr-17	C06G4.5		WBGene00007660	pals-6	C17H1.7		WBGene00010822		M01G12.9		WBGene00012400		Y6E2A.7
WBGene00015574	irg-1	C07G3.2		WBGene00007661	pals-7	C17H1.8		WBGene00012091	pals-29	T27E7.6		WBGene00012726		Y39G8B.5
WBGene00016415	ampd-1	C34F11.3		WBGene00007662	pals-8	C17H1.9		WBGene00012399		Y6E2A.5		WBGene00012757		Y41C4A.11
WBGene00016507	abhd-5.2	C37H5.3		WBGene00008067		C43D7.4		WBGene00012400		Y6E2A.7		WBGene00012910		Y46G5A.20
WBGene00016539	madd-2	C39F7.2		WBGene00008267		C53A5.9		WBGene00012726		Y39G8B.5		WBGene00012961		Y47H10A.5
WBGene00016646	fbxc-5	C44C8.1		WBGene00008269		C53A5.11		WBGene00012757		Y41C4A.11		WBGene00013294	pals-30	Y57G11B.1
WBGene00016647	fbxc-4	C44C8.2		WBGene00008301	pals-39	C54D10.7		WBGene00012910		Y46G5A.20		WBGene00014046	clec-60	ZK666.6
WBGene00016648	fbxc-2	C44C8.3		WBGene00008302	pals-38	C54D10.8		WBGene00012961		Y47H10A.5		WBGene00015223		B0507.6
WBGene00016649	fbxc-1	C44C8.4		WBGene00008577		F08G2.5		WBGene00013294	pals-30	Y57G11B.1		WBGene00015224		B0507.7
WBGene00016663		C45E1.4		WBGene00008602	oac-14	F09B9.1		WBGene00014046	clec-60	ZK666.6		WBGene00015225		B0507.8
WBGene00016766		C49C8.2		WBGene00008850		F15B9.6		WBGene00015223		B0507.6		WBGene00015226		B0507.9
WBGene00016783	irg-2	C49G7.5		WBGene00009061	pals-14	F22G12.1		WBGene00015224		B0507.7		WBGene00015227	ddn-1	B0507.10
WBGene00017726		F22H10.2		WBGene00009069		F23A7.4		WBGene00015225		B0507.8		WBGene00015600	fbxa-165	C08E3.8
WBGene00017866	stn-2	F27D9.8		WBGene00009166		F26F2.1		WBGene00015226		B0507.9		WBGene00015602	fbxa-158	C08E3.10
WBGene00018823		F54E2.1		WBGene00009167		F26F2.2		WBGene00015227	ddn-1	B0507.10		WBGene00015605		C08E3.13
WBGene00019914	clec-150	R06B10.3		WBGene00009168		F26F2.3		WBGene00015600	fbxa-165	C08E3.8		WBGene00015828	math-14	C16C4.4
WBGene00019917	clec-43	R07C3.1		WBGene00009169		F26F2.4		WBGene00015602	fbxa-158	C08E3.10		WBGene00015834	math-5	C16C4.10
WBGene00019928	clec-44	R07C3.12		WBGene00009170		F26F2.5		WBGene00015605		C08E3.13		WBGene00015839	math-10	C16C4.15
WBGene00019931		R07C12.1		WBGene00009634	nspc-9	F42F12.1		WBGene00015828	math-14	C16C4.4		WBGene00016281	pals-32	C31B8.4
WBGene00022083		Y69A2AR.12		WBGene00009898	dod-23	F49E12.2		WBGene00015834	math-5	C16C4.10		WBGene00017214		F07E5.9
WBGene00022096		Y69A2AR.25		WBGene00009908		F49H6.5		WBGene00015839	math-10	C16C4.15		WBGene00018345		F42C5.3
WBGene00022189		Y71H2AR.2		WBGene00010597		K06A4.7		WBGene00016281	pals-32	C31B8.4		WBGene00018353	fbxa-182	F42G2.4
WBGene00012399		Y6E2A.5		WBGene00010822		M01G12.9		WBGene00016912	clec-86	C54D1.2		WBGene00018997		F57B9.3
WBGene00012398		Y6E2A.4		WBGene00012091	pals-29	T27E7.6		WBGene00017214		F07E5.9		WBGene00020228		T05A8.2
WBGene00016639		C44B12.6		WBGene00012101	zip-10	T27F2.4		WBGene00018345		F42C5.3		WBGene00020326	math-38	T07H3.3
WBGene00017969		F32A5.3		WBGene00012137	asic-2	T28F4.2		WBGene00018353	fbxa-182	F42G2.4		WBGene00020357		T08E11.1
WBGene00016511		C37H5.13		WBGene00012399		Y6E2A.5		WBGene00018997		F57B9.3		WBGene00020774		T24E12.5
WBGene00013009	fbxc-23	Y48E1B.11		WBGene00012400		Y6E2A.7		WBGene00020228		T05A8.2		WBGene00021081	pals-33	W08A12.4
WBGene00014215	obr-3	ZK1086.1		WBGene00012726		Y39G8B.5		WBGene00020326	math-38	T07H3.3		WBGene00021179	fbxa-86	Y9C9A.12
WBGene00016997	cebp-1	D1005.3		WBGene00012757		Y41C4A.11		WBGene00020357		T08E11.1		WBGene00022375		Y94H6A.2
WBGene00013492		Y70C5C.1		WBGene00012910		Y46G5A.20		WBGene00020774		T24E12.5		WBGene00022476	fbxa-75	Y119D3A.1
WBGene00015793		C15C7.7		WBGene00012961		Y47H10A.5		WBGene00021081	pals-33	W08A12.4		WBGene00022497		Y119D3B.21
WBGene00016760		C49A9.6		WBGene00013294	pals-30	Y57G11B.1		WBGene00021179	fbxa-86	Y9C9A.12		WBGene00022547		ZC196.3
WBGene00195165		F57G4.11		WBGene00013637		Y105C5A.13		WBGene00022096		Y69A2AR.25		WBGene00022550	droe-8	ZC196.6
WBGene00016763		C49A9.9		WBGene00014046	clec-60	ZK666.6		WBGene00022375		Y94H6A.2		WBGene00023483		Y75B8A.39
WBGene00016883		C52E2.4		WBGene00014047	clec-61	ZK666.7		WBGene00022476	fbxa-75	Y119D3A.1		WBGene00044212		Y68A4A.13
WBGene00011076	scav-5	R07B1.3		WBGene00014193	nhr-247	ZK1037.5		WBGene00022497		Y119D3B.21		WBGene00044237	pals-9	C17H1.10
WBGene00006608	tre-2	T05A12.2		WBGene00015223		B0507.6		WBGene00022547		ZC196.3		WBGene00044708	pals-11	C17H1.13
WBGene00006609	tre-3	W05E10.4		WBGene00015224		B0507.7		WBGene00022550	droe-8	ZC196.6		WBGene00044709	pals-12	C17H1.14
WBGene00002249	lap-1	ZK353.6		WBGene00015225		B0507.8		WBGene00023483		Y75B8A.39		WBGene00044787	pals-36	C54D10.12
WBGene00001156	ech-7	Y105E8A.4		WBGene00015226		B0507.9		WBGene00044212		Y68A4A.13		WBGene00045393		F26D11.13
WBGene00003696	nhr-106	T01G6.4		WBGene00015227	ddn-1	B0507.10		WBGene00044237	pals-9	C17H1.10		WBGene00045401	eol-1	T26F2.3
WBGene00006603	tps-2	F19H8.1		WBGene00015455		C04G6.5		WBGene00044708	pals-11	C17H1.13		WBGene00045416		Y37H2A.14
WBGene00008900		F16H6.10		WBGene00015598	fbxa-163	C08E3.6		WBGene00044709	pals-12	C17H1.14		WBGene00050899		T10C6.15
WBGene00001158	ech-9	F01G10.3		WBGene00015600	fbxa-165	C08E3.8		WBGene00044787	pals-36*	C54D10.12		WBGene00086568		Y2H9A.6
WBGene00003374	mlk-1	K11D12.10		WBGene00015602	fbxa-158	C08E3.10		WBGene00045393		F26D11.13		WBGene00138721	pals-37	C54D10.14
WBGene00010901		M28.10		WBGene00015605		C08E3.13		WBGene00045401	eol-1	T26F2.3		WBGene00195165		F57G4.11
WBGene00010904	ugt-62	M88.1		WBGene00015755		C14B9.10		WBGene00045416		Y37H2A.14
WBGene00002041	hum-8	Y66H1A.6		WBGene00015828	math-14	C16C4.4		WBGene00050899		T10C6.15
WBGene00219216		K08D10.14		WBGene00015834	math-5	C16C4.10		WBGene00086568		Y2H9A.6
WBGene00015356	tag-278	C02F12.7		WBGene00015839	math-10	C16C4.15		WBGene00138721	pals-37	C54D10.14
WBGene00017415		F13A2.6		WBGene00016281	pals-32	C31B8.4		WBGene00195165		F57G4.11
WBGene00019843		R03E9.2		WBGene00016912	clec-86	C54D1.2
WBGene00012093		T27E7.9		WBGene00017214		F07E5.9
WBGene00017302		F09F7.5		WBGene00017270	numr-1	F08F8.5
WBGene00013181		Y53H1B.2		WBGene00017667	ttr-37	F21E9.3
WBGene00015362	fbxa-105	C02H6.2		WBGene00018345		F42C5.3
WBGene00016330		C32E12.4		WBGene00018353	fbxa-182	F42G2.4
WBGene00007725		C25F9.5		WBGene00018646	mul-1	F49F1.6
WBGene00013180	cutl-10	Y53H1B.1		WBGene00018911		F56A4.3
WBGene00012091	pals-29	T27E7.6		WBGene00018997		F57B9.3
WBGene00003248	mig-17	F57B7.4		WBGene00020228		T05A8.2
WBGene00194902		Y39H10B.3		WBGene00020326	math-38	T07H3.3
WBGene00004457	rpm-1	C01B7.6		WBGene00020357		T08E11.1
WBGene00009803		F47B8.2		WBGene00020774		T24E12.5
WBGene00007840		C31C9.6		WBGene00021081	pals-33	W08A12.4
WBGene00003243	mig-10	F10E9.6		WBGene00021179	fbxa-86	Y9C9A.12
WBGene00016218	pals-23	C29F9.3		WBGene00021233		Y19D10B.4
WBGene00017428		F13D11.3		WBGene00021585	clec-74	Y46C8AL.8
WBGene00016219	pals-24	C29F9.4		WBGene00021601		Y46H3A.5
WBGene00019967	cyp-33C8	R08F11.3		WBGene00022096		Y69A2AR.25
WBGene00018997		F57B9.3		WBGene00022375		Y94H6A.2
WBGene00016216	pals-22	C29F9.1		WBGene00022476	fbxa-75	Y119D3A.1
WBGene00050899		T10C6.15		WBGene00022497		Y119D3B.21
WBGene00014164	lact-2	ZK945.1		WBGene00022547		ZC196.3
WBGene00018763		F53F10.1		WBGene00022550	droe-8	ZC196.6
WBGene00020952	kel-8	W02G9.2		WBGene00022713		ZK355.3
WBGene00016585	oac-59	C42C1.7		WBGene00022781	pmt-1	ZK622.3
WBGene00018764		F53F10.2		WBGene00022783	tomm-7	ZK652.2
WBGene00019973		R09A1.3		WBGene00023483		Y75B8A.39
WBGene00014046	clec-60	ZK666.6		WBGene00044212		Y68A4A.13
WBGene00014162	chil-9	ZK938.6		WBGene00044237	pals-9	C17H1.10
WBGene00020838	trak-1	T27A3.1		WBGene00044638		F23A7.8
WBGene00007717		C25D7.5		WBGene00044708	pals-11	C17H1.13
WBGene00007836		C31C9.2		WBGene00044709	pals-12	C17H1.14
WBGene00000088	aex-5	F32A7.6		WBGene00044787	pals-36	C54D10.12
WBGene00003597	nhl-1	F54G8.4		WBGene00044794		Y59A8B.25
WBGene00006986	zip-1	Y75B8A.35		WBGene00045393		F26D11.13
WBGene00008842	chil-28	F15A4.8		WBGene00045401	eol-1	T26F2.3
WBGene00002188	kgb-2	ZC416.4		WBGene00045415		Y43F8B.15
WBGene00004245	puf-9	W06B11.2		WBGene00045416		Y37H2A.14
WBGene00001099	dsc-4	K02D7.4		WBGene00045457		F33H12.7
WBGene00002187	kgb-1	T07A9.3		WBGene00050899		T10C6.15
WBGene00004002	pgp-8	T21E8.3		WBGene00050959		F26F2.9
WBGene00007750	syg-2	C26G2.1		WBGene00077773		F25H5.10
WBGene00013037		Y49E10.18		WBGene00086568		Y2H9A.6
WBGene00019813	ger-1	R01H2.5		WBGene00138721	pals-37	C54D10.14
WBGene00016424		C34H4.1		WBGene00195165		F57G4.11
WBGene00019932		R07C12.2		WBGene00202498		Y60C6A.2
WBGene00016788		C49G7.10
WBGene00018966		F56D2.5
WBGene00014252		ZK1320.2
WBGene00014132		ZK896.1
WBGene00015223		B0507.6
WBGene00013042	cccp-1	Y49E10.23
WBGene00007506		C10C5.2
WBGene00003149	mbk-1	T04C10.1
WBGene00004353	rgs-10	F45B8.2
WBGene00006533	tba-7	T28D6.2
WBGene00008831		F14H3.12
WBGene00002055	ifc-1	F37B4.2
WBGene00006894	ver-1	T17A3.1
WBGene00002173	itr-1	F33D4.2
WBGene00009908		F49H6.5
WBGene00015107	viro-2	B0280.13
WBGene00018616		F48G7.5
WBGene00016555	math-20	C40D2.2
WBGene00016434		C35B1.4
WBGene00015224		B0507.7
WBGene00016314		C32D5.6
WBGene00015225		B0507.8
WBGene00014137	clec-187	ZK896.6
WBGene00015226		B0507.9
WBGene00015469		C05D2.8
WBGene00018614	pals-31	F48G7.2
WBGene00015227	ddn-1	B0507.10
WBGene00013294	pals-30	Y57G11B.1
WBGene00019832	osg-1	R02F2.2
WBGene00018621		F48G7.10
WBGene00008709		F11E6.6
WBGene00014141		ZK899.2
WBGene00015593		C08E3.1
WBGene00006527	tax-6	C02F4.2
WBGene00007857		C31H5.6
WBGene00008945		F19B2.6
WBGene00022490		Y119D3B.13
WBGene00015839	math-10	C16C4.15
WBGene00008067		C43D7.4
WBGene00012323	oac-54	W07A12.6
WBGene00015834	math-5	C16C4.10
WBGene00015713		C12D12.1
WBGene00015955		C18B2.4
WBGene00015835	math-6	C16C4.11
WBGene00011474	aldo-1	T05D4.1
WBGene00016920		C54E4.5
WBGene00015832	math-16	C16C4.8
WBGene00009162		F26E4.7
WBGene00011361	lyst-1	T01H10.8
WBGene00003607	nhr-8	F33D4.1
WBGene00010150		F56D5.6
WBGene00003602	nhr-3	H01A20.1
WBGene00009166		F26F2.1
WBGene00022485	fbxa-63	Y119D3B.7
WBGene00000214	asp-1	Y39B6A.20
WBGene00021275	dmsr-2	Y23H5B.4
WBGene00002999	lin-10	C09H6.2
WBGene00004811	skr-5	F47H4.10
WBGene00021397		Y38C1AA.6
WBGene00001668	gpa-6	F48C11.1
WBGene00022486	fbxa-61	Y119D3B.8
WBGene00009169		F26F2.4
WBGene00021036		W05F2.4
WBGene00004810	skr-4	Y60A3A.18
WBGene00003720	nhr-130	T01G6.8
WBGene00015728		C13A10.1
WBGene00015608	math-3	C08F1.4
WBGene00016939		C55B6.1
WBGene00015609	math-4	C08F1.5
WBGene00008296	cdr-2	C54D10.1
WBGene00011486		T05E12.3
WBGene00015965	ugt-48	C18C4.3
WBGene00043062	clec-80	Y54G2A.39
WBGene00015602	fbxa-158	C08E3.10
WBGene00010275	acc-1	F58G6.4
WBGene00015605		C08E3.13
WBGene00015968		C18C4.7
WBGene00012452		Y17D7B.4
WBGene00044151		W04G3.12
WBGene00015600	fbxa-165	C08E3.8
WBGene00015601	fbxa-166	C08E3.9
WBGene00004809	skr-3	F44G3.6
WBGene00009052	ekl-1	F22D6.6
WBGene00045475		T07A5.7
WBGene00021043	pck-1	W05G11.6
WBGene00022375		Y94H6A.2
WBGene00019097		F59B1.2
WBGene00009058		F22E12.1
WBGene00001899	his-25	ZK131.2
WBGene00022497		Y119D3B.21
WBGene00000562	cng-1	F14H8.6
WBGene00022499	set-30	ZC8.3
WBGene00003990	pfn-2	F35C8.6
WBGene00022593		ZC328.3
WBGene00021020		W04B5.3
WBGene00011212		R10E8.6
WBGene00012782		Y43C5A.2
WBGene00013636		Y105C5A.12
WBGene00013754	fbxa-116	Y113G7B.1
WBGene00011335		T01E8.8
WBGene00010004		F53H2.1
WBGene00044379		F40H7.12
WBGene00001207	egl-43	R53.3
WBGene00019068	faah-3	F58H7.2
WBGene00044014		F15H10.10
WBGene00010491		K02B7.3
WBGene00023432		K12B6.9
WBGene00001441	fkh-9	K03C7.2
WBGene00021256		Y22D7AR.2
WBGene00001685	gpd-3	K10B3.7
WBGene00003621	nhr-22	K06A1.4
WBGene00003980	pes-7	F09C3.1
WBGene00015949		C18A11.3
WBGene00015828	math-14	C16C4.4
WBGene00015829	math-15	C16C4.5
WBGene00016912	clec-86	C54D1.2
WBGene00010134		F55H12.3
WBGene00008194		C49C3.4
WBGene00045338		M01B2.13
WBGene00044489	pudl-1	Y54G2A.46
WBGene00009393	clec-62	F35C5.5
WBGene00009394	clec-63	F35C5.6
WBGene00000105	alg-1	F48F7.1
WBGene00022476	fbxa-75	Y119D3A.1
WBGene00001430	fkb-5	C50F2.6
WBGene00003730	nhx-2	B0495.4
WBGene00021081	pals-33	W08A12.4
WBGene00001594	glc-4	C27H5.8
WBGene00022175		Y71H2AM.10
WBGene00017819		F26D11.2
WBGene00018903		F55G1.7
WBGene00015756		C14C6.2
WBGene00011399		T03F6.3
WBGene00015752		C14B9.2
WBGene00015632		C09D4.1
WBGene00013216		Y54G11A.7
WBGene00013215		Y54G11A.4
WBGene00012253	clec-50	W04E12.8
WBGene00012131		T28F3.5
WBGene00004859	sma-5	W06B3.2
WBGene00011161	chil-18	R09D1.5
WBGene00012130	slc-17.4	T28F3.4
WBGene00012251	clec-49	W04E12.6
WBGene00011162	chil-19	R09D1.6
WBGene00004739	scd-1	H20J18.1
WBGene00021197		Y17G9A.4
WBGene00004735	sbp-1	Y47D3B.7
WBGene00008099		C44H9.4
WBGene00011168		R09D1.12
WBGene00016735	fhod-1	C46H11.11
WBGene00017948	mth-1	F31D5.5
WBGene00017706		F22E5.7
WBGene00012134		T28F3.8
WBGene00017705		F22E5.6
WBGene00016974	lron-15	C56E6.6
WBGene00015403	clec-10	C03H5.1
WBGene00012381		Y2H9A.4
WBGene00016862		C52A10.1
WBGene00045038	ule-2	F13G11.3
WBGene00010085		F55B11.3
WBGene00003519	nac-3	K08E5.2
WBGene00003995	pgp-1	K08E7.9
WBGene00001250	elt-2	C33D3.1
WBGene00000285	cal-1	C13C12.1
WBGene00013439		Y66D12A.13
WBGene00023483		Y75B8A.39
WBGene00012464	arrd-7	Y17G7B.11
WBGene00045393		F26D11.13
WBGene00044183		F09C6.13
WBGene00045394		ZK813.7
WBGene00010049		F54D5.3
WBGene00044182		F09C6.12
WBGene00012226		W03G11.4
WBGene00009061	pals-14	F22G12.1
WBGene00045268	ttr-42	H01M10.3
WBGene00001489	frm-2	T04C9.6
WBGene00002215	klc-2	C18C4.10
WBGene00021176		Y9C9A.1
WBGene00002217	klp-4	F56E3.3
WBGene00004999	spp-14	K09F5.3
WBGene00021179	fbxa-86	Y9C9A.12
WBGene00004995	spp-10	C28C12.7
WBGene00006810	unc-78	C04F6.4
WBGene00000393	cdf-1	C15B12.7
WBGene00004993	spp-8	C28C12.5
WBGene00001483	fog-3	C03C11.2
WBGene00021070	cpr-8	W07B8.1
WBGene00022281	abtm-1	Y74C10AR.3
WBGene00016719	math-24	C46F9.3
WBGene00010296	dgat-2	F59A1.10
WBGene00009192	asah-2	F27E5.1
WBGene00012121		T28C6.7
WBGene00004509	rrf-2	M01G12.12
WBGene00009077		F23B2.10
WBGene00022276	nlp-40	Y74C9A.2
WBGene00006923	vhp-1	F08B1.1
WBGene00000022	abt-4	Y39D8C.1
WBGene00003411	mrp-5	F14F4.3
WBGene00004986	spp-1	T07C4.4
WBGene00003655	nhr-65	Y17D7A.3
WBGene00003412	mrp-6	F20B6.3
WBGene00012726		Y39G8B.5
WBGene00008105		C45B11.2
WBGene00007134	pals-28	B0284.4
WBGene00007132	pals-27	B0284.2
WBGene00202499		B0507.15
WBGene00007010	alx-1	R10E12.1
WBGene00007131	pals-26	B0284.1
WBGene00007372		C06B8.7
WBGene00012961		Y47H10A.5
WBGene00010660		K08D8.6
WBGene00010545	cbp-2	K03H1.10
WBGene00012722		Y39G8B.1
WBGene00019249		H28G03.1
WBGene00020227		T05A8.1
WBGene00020228		T05A8.2
WBGene00045401	eol-1	T26F2.3
WBGene00044675	fbxa-76	Y119D3B.22
WBGene00017060		D2063.1
WBGene00021792		Y52D5A.1
WBGene00021556		Y45G5AM.3
WBGene00007368		C06B8.2
WBGene00008698		F11D11.3
WBGene00011767	agxt-1	T14D7.1
WBGene00004096	pqm-1	F40F8.7
WBGene00011762		T13H10.2
WBGene00011880		T21B6.3
WBGene00004093	ppw-1	C18E3.7
WBGene00013701		Y106G6D.4
WBGene00020237	phat-4	T05B4.3
WBGene00044787	pals-36	C54D10.12
WBGene00001817	haf-7	Y50E8A.16
WBGene00019018	abts-3	F57F10.1
WBGene00044302		F28E10.5
WBGene00044783		T26H5.10
WBGene00044663		F26G1.10
WBGene00194651		C33D9.13
WBGene00020471	pho-14	T13B5.3
WBGene00000841	cul-6	K08E7.7
WBGene00017195	glo-4	F07C3.4
WBGene00021322		Y34B4A.6
WBGene00022653		ZK105.1
WBGene00019490		K07E3.1
WBGene00138721	pals-37	C54D10.14
WBGene00044427		F56A6.5
WBGene00020357		T08E11.1
WBGene00011737	sqst-1	T12G3.1
WBGene00012824		Y43F8B.14
WBGene00006063	sto-1	F08C6.4
WBGene00007393	fbxa-157	C06H5.2
WBGene00007392	fbxa-156	C06H5.1
WBGene00010644		K07G5.5
WBGene00018249		F40H3.1
WBGene00011852	clec-26	T20B3.12
WBGene00019589		K09F6.6
WBGene00020326	math-38	T07H3.3
WBGene00022745		ZK470.2
WBGene00021779		Y51H7C.1
WBGene00020448	fbxa-51	T12B5.1
WBGene00020449	fbxa-54	T12B5.2
WBGene00003903	pab-2	F18H3.3
WBGene00017163	dnpp-1	F01F1.9
WBGene00000512	ckb-2	B0285.9
WBGene00194645		Y105C5A.1269
WBGene00194646		Y105C5A.1270
WBGene00021654		Y47G7B.2
WBGene00016190		C28G1.5
WBGene00009306	maph-1.1	F32A7.5
WBGene00007146		B0334.6
WBGene00010657		K08D8.3
WBGene00008476		E03H4.8
WBGene00008355	fbxa-141	D1025.3
WBGene00008110		C46C2.2
WBGene00010897	lact-3	M28.6
WBGene00019349	trx-5	K02H11.6
WBGene00000749	col-176	ZC373.7
WBGene00044644		B0205.13
WBGene00020457	fbxa-67	T12B5.11
WBGene00001955	hlh-11	F58A4.7
WBGene00044760		Y71H2AM.25
WBGene00019592		K09F6.9
WBGene00019593		K09F6.10
WBGene00009432	cld-9	F35E12.8
WBGene00019590		K09F6.7
WBGene00020451	fbxa-11	T12B5.4
WBGene00009675		F44A6.3
WBGene00044527		Y39H10B.2
WBGene00020453	fbxa-55	T12B5.6
WBGene00020455	fbxa-59	T12B5.8
WBGene00020456	fbxa-60	T12B5.10
WBGene00020577		T19D12.2
WBGene00012529		Y32F6A.4
WBGene00008269		C53A5.11
WBGene00007058	dmd-6	F13G11.1
WBGene00008267		C53A5.9
WBGene00022690	math-49	ZK250.7
WBGene00007297		C04F12.1
WBGene00008265	kcnl-4	C53A5.5
WBGene00022570	sdz-35	ZC239.12
WBGene00012400		Y6E2A.7
WBGene00010585		K05C4.9
WBGene00015913		C17F4.7
WBGene00013855		ZC116.3
WBGene00044237	pals-9	C17H1.10
WBGene00023417	swm-1	C25E10.9
WBGene00022569		ZC239.6
WBGene00022329	fbxa-79	Y82E9BL.13
WBGene00012891	sorb-1	Y45F10D.13
WBGene00019047		F58E2.3
WBGene00009482		F36G3.1
WBGene00022440		Y110A2AL.3
WBGene00001502	ftt-2	F52D10.3
WBGene00022201		Y71H10B.1
WBGene00021111		W09C3.3
WBGene00001745	gsa-1	R06A10.2
WBGene00018195	btb-16	F39E9.2
WBGene00009008		F21D5.3
WBGene00008018	tbc-8	C38H2.1
WBGene00013869	mlck-1	ZC373.4
WBGene00008015	fbxa-174	C38D9.7
WBGene00011207		R10E8.1
WBGene00008376		D1054.9
WBGene00008254		C51E3.9
WBGene00021371	nape-1	Y37E11AR.4
WBGene00011564	ugt-50	T07C5.1
WBGene00008372		D1054.5
WBGene00013620	fbxa-111	Y102A5C.14
WBGene00010593	gsnl-1	K06A4.3
WBGene00010357		H03A11.2
WBGene00044469	clec-173	T26C12.6
WBGene00019057		F58F9.3
WBGene00194695		B0462.5
WBGene00009133	bed-3	F25H8.6
WBGene00022572		ZC239.14
WBGene00021122		W09G12.8
WBGene00000645	col-69	K01A2.7
WBGene00000761	coq-1	C24A11.9
WBGene00020158		T02C5.1
WBGene00008009	fbxa-171	C38D9.1
WBGene00013837	fbxa-30	ZC47.4
WBGene00011539	fbxa-135	T06E6.5
WBGene00013836	fbxa-29	ZC47.3
WBGene00010206		F57G4.1
WBGene00011893		T21C9.6
WBGene00010204		F57F5.1
WBGene00022548		ZC196.4
WBGene00022547		ZC196.3
WBGene00021339		Y34F4.4
WBGene00022549		ZC196.5
WBGene00001768	gst-20	Y48E1B.10
WBGene00001889	his-15	ZK131.9
WBGene00044332	clec-36	T20B3.16
WBGene00019146		H02F09.3
WBGene00044696		F52E1.14
WBGene00044212		Y68A4A.13
WBGene00003828	nuc-1	C07B5.5
WBGene00001885	his-11	ZK131.5
WBGene00017082		DC2.5
WBGene00001887	his-13	ZK131.7
WBGene00000799	crn-6	K04H4.6
WBGene00003702	nhr-112	Y70C5C.6
WBGene00020364		T08E11.8
WBGene00019261		H34I24.2
WBGene00020486		T13C5.6
WBGene00001883	his-9	ZK131.3
WBGene00020004		R11E3.2
WBGene00022546		ZC196.2
WBGene00021335	spp-23	Y34D9A.11
WBGene00077593		C49G7.12
WBGene00017080	lec-12	DC2.3
WBGene00021336		Y34F4.1
WBGene00022545		ZC196.1
WBGene00013847	cls-3	ZC84.3
WBGene00000670	col-95	Y41C4A.16
WBGene00012757		Y41C4A.11
WBGene00008394		D1086.7
WBGene00013845	fbxa-37	ZC47.14
WBGene00007181		B0462.1
WBGene00011423	ipla-7	T04B2.5
WBGene00000785	cpr-5	W07B8.5
WBGene00009595		F40F12.7
WBGene00019273		H43E16.1
WBGene00020251	camt-1	T05C1.4
WBGene00021340		Y34F4.5
WBGene00022550	droe-8	ZC196.6
WBGene00004900	snf-1	W03G9.1
WBGene00000781	cpr-1	C52E4.1
WBGene00009237		F28H7.3
WBGene00020135	aakg-4	T01B6.3
WBGene00000783	cpr-3	T10H4.12
WBGene00020015	nhr-210	R11G11.12
WBGene00045416		Y37H2A.14
WBGene00044206		T26H5.9
WBGene00000784	cpr-4	F44C4.3
WBGene00044207		Y6G8.5
WBGene00009835		F47H4.2
WBGene00010700	nipi-3	K09A9.1
WBGene00010821		M01G12.7
WBGene00010822		M01G12.9
WBGene00008862		F15D4.5
WBGene00006683	twk-31	Y47D3B.5
WBGene00009839	fbxa-188	F47H4.8
WBGene00019515	ugt-19	K08B4.3
WBGene00022801	pcp-5	ZK688.6
WBGene00021834	mab-31	Y54E10A.16
WBGene00017467		F14F9.4
WBGene00017103	klo-2	E02H9.5
WBGene00020989		W03D8.8
WBGene00020869		T28A11.2
WBGene00015280		C01B10.6
WBGene00009840	fbxa-189	F47H4.9
WBGene00008858	pals-1	F15D3.8
WBGene00020981		W03D2.6
WBGene00008615		F09C6.1
WBGene00006677	twk-24	F55C5.3
WBGene00007885	ugt-21	C33A12.6
WBGene00002199	kin-15	M176.6
WBGene00010953	clec-190	M199.4
WBGene00004135	pqn-48	K07D4.8
WBGene00011800		T16G1.6
WBGene00005582	sri-70	Y61B8B.1
WBGene00008850		F15B9.6
WBGene00044709	pals-12	C17H1.14
WBGene00020875		T28A11.13
WBGene00017475		F14H12.8
WBGene00021602	clec-205	Y46H3B.1
WBGene00019411		K05F1.10
WBGene00019895	aagr-2	R05F9.12
WBGene00019532		K08D10.9
WBGene00020637	fbxa-7	T20H9.1
WBGene00017592		F19C7.2
WBGene00020639	fbxa-71	T20H9.3
WBGene00016022		C23H3.9
WBGene00044707	pals-15	F22G12.7
WBGene00044708	pals-11	C17H1.13
WBGene00009971		F53C11.1
WBGene00017591		F19C7.1
WBGene00015050	clec-51	B0218.6
WBGene00004368	ric-19	C32E8.7
WBGene00004249	pvf-1	Y39A3CL.6
WBGene00006464	bath-47	T07H3.1
WBGene00007674		C18D4.4
WBGene00006342	sup-37	C01B7.1
WBGene00219316		F21A3.11
WBGene00019615		K10B4.3
WBGene00018645		F49F1.5
WBGene00017322	clec-160	F09G8.8
WBGene00019743	nhr-203	M02H5.5
WBGene00019986		R09F10.1
WBGene00017687	ets-4	F22A3.1
WBGene00009940	strl-1	F52F12.7
WBGene00009943		F52G2.3
WBGene00005003	spp-18	F27C8.4
WBGene00077770		M04D5.3
WBGene00006212	str-168	Y9C9A.6
WBGene00004393	rnt-1	B0414.2
WBGene00007662	pals-8	C17H1.9
WBGene00007661	pals-7	C17H1.8
WBGene00007660	pals-6	C17H1.7
WBGene00002090	ins-7	ZK1251.2
WBGene00021709	ugt-29	Y49C4A.8
WBGene00019869	cnnm-2	R04E5.2
WBGene00020613		T20D4.7
WBGene00017214		F07E5.9
WBGene00016004		C18H9.6
WBGene00008507		F01G10.4
WBGene00007659	pals-5	C17H1.6
WBGene00007658	pals-4	C17H1.5
WBGene00020972	trpl-2	W03B1.2
WBGene00007657	pals-3	C17H1.4
WBGene00004149	trpl-5	T16A1.7
WBGene00007656	pals-2	C17H1.3
WBGene00009515	clec-170	F38A1.1
WBGene00008302	pals-38	C54D10.8
WBGene00009518	clec-166	F38A1.5
WBGene00008301	pals-39	C54D10.7
WBGene00004184		T19D2.2
WBGene00007453	fbxa-98	C08F11.5
WBGene00010508		K02E2.7
WBGene00007694		C23H4.6
WBGene00010507		K02E2.6
WBGene00020546		T17A3.10
WBGene00022847		ZK1055.6
WBGene00018237	irg-7	F40F4.6
WBGene00018352	fbxc-20	F42G2.3
WBGene00022848		ZK1055.7
WBGene00018351		F42G2.2
WBGene00018354		F42G2.5
WBGene00018353	fbxa-182	F42G2.4
WBGene00020662		T21H3.1
WBGene00009523	clec-165	F38A1.10
WBGene00020784	tat-4	T24H7.5
WBGene00021873	clec-82	Y54G2A.8
WBGene00044998		M199.9
WBGene00004058	pmp-1	C44B7.8
WBGene00011844		T19C9.8
WBGene00004057	pmk-3	F42G8.4
WBGene00010998		R03G8.3
WBGene00010877	lact-4	M05D6.4
WBGene00004052	parg-2	H23L24.5
WBGene00004172	pqn-92	Y75B8A.27
WBGene00007440		C08E8.4
WBGene00011848	chil-27	T19H5.3
WBGene00004053	tank-1	ZK1005.1
WBGene00006351	sur-5	K03A1.5
WBGene00008891	clec-42	F16H6.1
WBGene00010750		K10D11.6
WBGene00019327	zip-2	K02F3.4
WBGene00016188	sec-15	C28G1.3
WBGene00018488	acs-1	F46E10.1
WBGene00019699	math-34	M01D1.2
WBGene00017398	slc-17.6	F12B6.2
WBGene00019579	oac-57	K09E10.1
WBGene00020678		T22B11.4
WBGene00021404	trpl-3	Y38C1AB.2
WBGene00022615		ZC449.5
WBGene00021408	trpl-4	Y38C1AB.6
WBGene00009531		F38B2.4
WBGene00009895	scl-2	F49E11.10
WBGene00020672		T22B7.3
WBGene00022610	ltah-1.2	ZC416.6
WBGene00009898	dod-23	F49E12.2
WBGene00010724		K09E9.1
WBGene00011932	sptl-3	T22G5.5
WBGene00009859	clec-33	F49A5.7
WBGene00011938	alh-13	T22H6.2
WBGene00008200		C49C3.10
WBGene00010605		K06G5.1
WBGene00007471	chil-6	C08H9.12
WBGene00007470	chil-5	C08H9.11
WBGene00016027		C23H5.8
WBGene00000716	col-143	T15B7.3
WBGene00020886	ttr-6	T28B4.3
WBGene00017244	apy-1	F08C6.6
WBGene00018696	pho-6	F52E1.8
WBGene00021977		Y58A7A.3
WBGene00022824		ZK813.5
WBGene00016030		C24A1.3
WBGene00017241	pcyt-1	F08C6.2
WBGene00017362		F10G2.1
WBGene00021979		Y58A7A.5
WBGene00019421		K05F6.10
WBGene00000950	deg-1	C47C12.6
WBGene00021731		Y49G5A.1
WBGene00007469	chil-4	C08H9.10
WBGene00194717		ZC239.22
WBGene00007467	chil-3	C08H9.7
WBGene00007465	chil-1	C08H9.4
WBGene00006495	cpna-1	F31D5.3
WBGene00086568		Y2H9A.6
WBGene00007220		C01B9.1
WBGene00008671		F11A5.3
WBGene00012910		Y46G5A.20
WBGene00011821	cdf-2	T18D3.3
WBGene00017369		F10G7.5
WBGene00018579	acs-16	F47G6.2
WBGene00017127		E04F6.8
WBGene00010850		M04C3.1
WBGene00019314		K02E7.10
WBGene00019435		K06A9.1
WBGene00018345		F42C5.3
WBGene00021745		Y50D4B.6
WBGene00001918	his-44	F08G2.1
WBGene00018346		F42C5.4
WBGene00017373		F10G7.10
WBGene00018101	math-27	F36H5.2
WBGene00018100	math-26	F36H5.1
WBGene00018342		F42A10.6
WBGene00016281	pals-32	C31B8.4
WBGene00044607		K02A11.4
WBGene00021983	npr-5	Y58G8A.4
WBGene00020774		T24E12.5
WBGene00020895	plpp-1.2	T28D9.3
WBGene00007458	ule-4	C08F11.11
WBGene00021743		Y50D4B.4

## Sheet: Pathogens
S5 Table - List of pals-22/25 regulated genes and overlaps with other gene sets
All lists in this table are based on the WS263 annotations
Overlap of pals-22/25 regulated genes with genes induced during pathogen response
Gene set A:	D. coniospora (Engelmann et al. 2011)				M. humicola 12hpi (Osman et al. 2018)				M. humicola 24hpi (Osman et al. 2018)
Genes in set A:	1503				85				95
Regulated by pals-22/25:	702				702				702
No. common:	72				7				26
Representation factor (p value):	0.8 (p<0.009)				1.3 (p<0.269)				4.4 (p<5.682E-11)
	WBGene ID	Symbol	Gene locus		WBGeneID	Symbol	Gene locus		WBGeneID	Symbol	Gene locus
	WBGene00015537		C06E4.8		WBGene00008301	pals-39	C54D10.7		WBGene00011848	chil-27	T19H5.3
	WBGene00003688	nhr-98	M02H5.6		WBGene00015227	ddn-1	B0507.10		WBGene00044379		F40H7.12
	WBGene00015225		B0507.8		WBGene00019314		K02E7.10		WBGene00008842	chil-28	F15A4.8
	WBGene00015223		B0507.6		WBGene00016281	pals-32	C31B8.4		WBGene00008301	pals-39	C54D10.7
	WBGene00020613		T20D4.7		WBGene00015225		B0507.8		WBGene00018345		F42C5.3
	WBGene00015968		C18C4.7		WBGene00011161	chil-18	R09D1.5		WBGene00021979		Y58A7A.5
	WBGene00018696	pho-6	F52E1.8		WBGene00022189				WBGene00015227	ddn-1	B0507.10
	WBGene00009595		F40F12.7						WBGene00019314		K02E7.10
	WBGene00044212		Y68A4A.13						WBGene00000749	col-176	ZC373.7
	WBGene00044607		K02A11.4						WBGene00012399		Y6E2A.5
	WBGene00020672		T22B7.3						WBGene00012381		Y2H9A.4
	WBGene00012398		Y6E2A.4						WBGene00010593	gsnl-1	K06A4.3
	WBGene00019421		K05F6.10						WBGene00022550	droe-8	ZC196.6
	WBGene00015601	fbxa-166	C08E3.9						WBGene00016281	pals-32	C31B8.4
	WBGene00017214		F07E5.9						WBGene00007132	pals-27	B0284.2
	WBGene00002090	ins-7	ZK1251.2						WBGene00020613		T20D4.7
	WBGene00044182		F09C6.12						WBGene00020546		T17A3.10
	WBGene00044183		F09C6.13						WBGene00021977		Y58A7A.3
	WBGene00044783		T26H5.10						WBGene00015225		B0507.8
	WBGene00007467	chil-3	C08H9.7						WBGene00007134	pals-28	B0284.4
	WBGene00010508		K02E2.7						WBGene00009531		F38B2.4
	WBGene00007393	fbxa-157	C06H5.2						WBGene00007131	pals-26	B0284.1
	WBGene00008302	pals-38	C54D10.8						WBGene00021197		Y17G9A.4
	WBGene00020869		T28A11.2						WBGene00044427		F56A6.5
	WBGene00016281	pals-32	C31B8.4						WBGene00019047		F58E2.3
	WBGene00022572		ZC239.14						WBGene00015223		B0507.6
	WBGene00007470	chil-5	C08H9.11
	WBGene00020546		T17A3.10
	WBGene00022375		Y94H6A.2
	WBGene00000784	cpr-4	F44C4.3
	WBGene00009895	scl-2	F49E11.10
	WBGene00021873	clec-82	Y54G2A.8
	WBGene00021336		Y34F4.1
	WBGene00008858	pals-1	F15D3.8
	WBGene00008709		F11E6.6
	WBGene00023432		K12B6.9
	WBGene00019699	math-34	M01D1.2
	WBGene00004999	spp-14	K09F5.3
	WBGene00008842	chil-28	F15A4.8
	WBGene00044707	pals-15	F22G12.7
	WBGene00007657	pals-3	C17H1.4
	WBGene00007658	pals-4	C17H1.5
	WBGene00007659	pals-5	C17H1.6
	WBGene00007662	pals-8	C17H1.9
	WBGene00018645		F49F1.5
	WBGene00019579	oac-57	K09E10.1
	WBGene00021176		Y9C9A.1
	WBGene00001158	ech-9	F01G10.3
	WBGene00010545	cbp-2	K03H1.10
	WBGene00021081	pals-33	W08A12.4
	WBGene00001668	gpa-6	F48C11.1
	WBGene00017127		E04F6.8
	WBGene00017706		F22E5.7
	WBGene00000781	cpr-1	C52E4.1
	WBGene00017475		F14H12.8
	WBGene00138721	pals-37	C54D10.14
	WBGene00023417	swm-1	C25E10.9
	WBGene00007131	pals-26	B0284.1
	WBGene00007132	pals-27	B0284.2
	WBGene00014046	clec-60	ZK666.6
	WBGene00044206		T26H5.9
	WBGene00009908		F49H6.5
	WBGene00015605		C08E3.13
	WBGene00015602	fbxa-158	C08E3.10
	WBGene00008067		C43D7.4
	WBGene00009166		F26F2.1
	WBGene00008831		F14H3.12
	WBGene00020326	math-38	T07H3.3
	WBGene00020357		T08E11.1
	WBGene00020364		T08E11.8
	WBGene00045393		F26D11.13
	WBGene00016766		C49C8.2

## Sheet: Mutants
S5 Table - List of pals-22/25 regulated genes and overlaps with other gene sets
All lists in this table are based on the WS263 annotations
Overlap of pals-22/25 regulated genes or IPR genes with genes regulted by skn-1 or hsf-1
	skn-1 regulated genes (Oliveira et al. 2009)				hsf-1 regulated genes (Li et al. 2016)				hsf-1 regulated genes compared to IPR genes
Genes in set A:	232				365				365
Genes in set B:	pals-22/25 regulated genes: 702				pals-22/25 regulated genes: 702				IPR genes: 80
No. common:	18				16				0
Representation factor (p value):	1.3 (p<0.186)				0.7 (p<0.088)				0 (p<0.073)
	WBGene ID	Symbol	Gene locus		WBGene ID	Symbol	Gene locus
	WBGene00002021	hsp-17	F52E1.7		WBGene00000214	asp-1	Y39B6A.20
	WBGene00006718	ubc-23	C28G1.1		WBGene00000781	cpr-1	C52E4.1
	WBGene00007836		C31C9.2		WBGene00001099	dsc-4	K02D7.4
	WBGene00008194		C49C3.4		WBGene00001430	fkb-5	C50F2.6
	WBGene00010357		H03A11.2		WBGene00006351	sur-5	K03A1.5
	WBGene00011361	lyst-1	T01H10.8		WBGene00010904	ugt-62	M88.1
	WBGene00012134		T28F3.8		WBGene00015913		C17F4.7
	WBGene00012323	oac-54	W07A12.6		WBGene00016027		C23H5.8
	WBGene00015050	clec-51	B0218.6		WBGene00018488	acs-1	F46E10.1
	WBGene00015965	ugt-48	C18C4.3		WBGene00019097		F59B1.2
	WBGene00016883		C52E2.4		WBGene00019490		K07E3.1
	WBGene00017726		F22H10.2		WBGene00020662		T21H3.1
	WBGene00017969		F32A5.3		WBGene00020952	kel-8	W02G9.2
	WBGene00019869	cnnm-2	R04E5.2		WBGene00020989		W03D8.8
	WBGene00020456	fbxa-60	T12B5.10		WBGene00022549		ZC196.5
	WBGene00020486		T13C5.6		WBGene00022569		ZC239.6
	WBGene00021336		Y34F4.1
	WBGene00021602	clec-205	Y46H3B.1

## Sheet: Stressors
S5 Table - List of pals-22/25 regulated genes and overlaps with other gene sets
All lists in this table are based on the WS263 annotations
Overlap of pals-22/25 regulated genes or IPR genes with genes upregulated due to environmental stresses
	IPR genes AND UP in N2+Bortezomib vs. N2+DMSO				IPR genes AND UP in Chronic Heat Stress (Mongkoldhumrongkul et al. 2010)				PALS-22/25 regulated genes AND UP in Chronic Heat Stress (Mongkoldhumrongkul et al. 2010)
Genes in set A:	IPR genes: 80				IPR genes: 80				pals22/25 regulated genes: 702
Genes in set B:	Genes induced by BTZ treatment: 988				Genes induced by HS: 547				Genes induced by HS: 547
No. common:	75				29				85
Representation factor (p value):	10.8 (p<2.683E-74)				7.5 (p<1.483E-18)				2.5 (p<8.421E-16)
	WBGene ID	Symbol	Gene locus		WBGene ID	Symbol	Gene locus		WBGene ID	Symbol	Gene locus
	WBGene00002021	hsp-17	F52E1.7		WBGene00002021	hsp-17	F52E1.7		WBGene00001394	fat-2	W02A2.1
	WBGene00004002	pgp-8	T21E8.3		WBGene00008269		C53A5.11		WBGene00009835	F47H4.2	F47H4.2
	WBGene00004810	skr-4	Y60A3A.18		WBGene00021081	pals-33	W08A12.4		WBGene00008269	C53A5.11	C53A5.11
	WBGene00004811	skr-5	F47H4.10		WBGene00008302	pals-38	C54D10.8		WBGene00010700	nipi-3	K09A9.1
	WBGene00007131	pals-26	B0284.1		WBGene00008301	pals-39	C54D10.7		WBGene00021081	pals-33	W08A12.4
	WBGene00007132	pals-27	B0284.2		WBGene00007134	pals-28	B0284.4		WBGene00008302	pals-38	C54D10.8
	WBGene00007134	pals-28	B0284.4		WBGene00007132	pals-27	B0284.2		WBGene00008862	F15D4.5	F15D4.5
	WBGene00007656	pals-2	C17H1.3		WBGene00008067		C43D7.4		WBGene00008301	pals-39	C54D10.7
	WBGene00007657	pals-3	C17H1.4		WBGene00012961		Y47H10A.5		WBGene00007134	pals-28	B0284.4
	WBGene00007658	pals-4	C17H1.5		WBGene00022547		ZC196.3		WBGene00007694	C23H4.6	C23H4.6
	WBGene00007659	pals-5	C17H1.6		WBGene00018353	fbxa-182	F42G2.4		WBGene00007132	pals-27	B0284.2
	WBGene00007660	pals-6	C17H1.7		WBGene00004811	skr-5	F47H4.10		WBGene00008067	C43D7.4	C43D7.4
	WBGene00007661	pals-7	C17H1.8		WBGene00009169		F26F2.4		WBGene00012961	Y47H10A.5	Y47H10A.5
	WBGene00007662	pals-8	C17H1.9		WBGene00012091	pals-29	T27E7.6		WBGene00010545	cbp-2	K03H1.10
	WBGene00008067		C43D7.4		WBGene00004810	skr-4	Y60A3A.18		WBGene00013019	Y48G10A.2	Y48G10A.2
	WBGene00008267		C53A5.9		WBGene00007660	pals-6	C17H1.7		WBGene00022847	ZK1055.6	ZK1055.6
	WBGene00008269		C53A5.11		WBGene00015602	fbxa-158	C08E3.10		WBGene00013181	Y53H1B.2	Y53H1B.2
	WBGene00008301	pals-39	C54D10.7		WBGene00015605		C08E3.13		WBGene00018353	fbxa-182	F42G2.4
	WBGene00008302	pals-38	C54D10.8		WBGene00012910		Y46G5A.20		WBGene00003602	nhr-3	H01A20.1
	WBGene00008850		F15B9.6		WBGene00015225		B0507.8		WBGene00022440	Y110A2AL.3	Y110A2AL.3
	WBGene00009061	pals-14	F22G12.1		WBGene00018345		F42C5.3		WBGene00004811	skr-5	F47H4.10
	WBGene00009166		F26F2.1		WBGene00013294	pals-30	Y57G11B.1		WBGene00009169	F26F2.4	F26F2.4
	WBGene00009169		F26F2.4		WBGene00001918	his-44	F08G2.1		WBGene00020981	W03D2.6	W03D2.6
	WBGene00009898	dod-23	F49E12.2		WBGene00014046	clec-60	ZK666.6		WBGene00012091	pals-29	T27E7.6
	WBGene00009908		F49H6.5		WBGene00016281	pals-32	C31B8.4		WBGene00004810	skr-4	Y60A3A.18
	WBGene00010822		M01G12.9		WBGene00007659	pals-5	C17H1.6		WBGene00008698	F11D11.3	F11D11.3
	WBGene00012091	pals-29	T27E7.6		WBGene00007657	pals-3	C17H1.4		WBGene00009803	F47B8.2	F47B8.2
	WBGene00012399		Y6E2A.5		WBGene00007656	pals-2	C17H1.3		WBGene00004096	pqm-1	F40F8.7
	WBGene00012400		Y6E2A.7		WBGene00020357		T08E11.1		WBGene00005582	sri-70	Y61B8B.1
	WBGene00012726		Y39G8B.5						WBGene00007440	C08E8.4	C08E8.4
	WBGene00012757		Y41C4A.11						WBGene00008099	C44H9.4	C44H9.4
	WBGene00012910		Y46G5A.20						WBGene00016218	pals-23	C29F9.3
	WBGene00012961		Y47H10A.5						WBGene00015602	fbxa-158	C08E3.10
	WBGene00013294	pals-30	Y57G11B.1						WBGene00015605	C08E3.13	C08E3.13
	WBGene00014046	clec-60	ZK666.6						WBGene00019327	zip-2	K02F3.4
	WBGene00015223		B0507.6						WBGene00015601	fbxa-166	C08E3.9
	WBGene00015224		B0507.7						WBGene00019931	R07C12.1	R07C12.1
	WBGene00015225		B0507.8						WBGene00016862	C52A10.1	C52A10.1
	WBGene00015226		B0507.9						WBGene00004809	skr-3	F44G3.6
	WBGene00015227	ddn-1	B0507.10						WBGene00019973	R09A1.3	R09A1.3
	WBGene00015600	fbxa-165	C08E3.8						WBGene00014046	clec-60	ZK666.6
	WBGene00015602	fbxa-158	C08E3.10						WBGene00020637	fbxa-7	T20H9.1
	WBGene00015605		C08E3.13						WBGene00017592	F19C7.2	F19C7.2
	WBGene00015828	math-14	C16C4.4						WBGene00000841	cul-6	K08E7.7
	WBGene00015834	math-5	C16C4.10						WBGene00022572	ZC239.14	ZC239.14
	WBGene00015839	math-10	C16C4.15						WBGene00020672	T22B7.3	T22B7.3
	WBGene00016281	pals-32	C31B8.4						WBGene00020357	T08E11.1	T08E11.1
	WBGene00017214		F07E5.9						WBGene00011737	sqst-1	T12G3.1
	WBGene00018345		F42C5.3						WBGene00002021	hsp-17	F52E1.7
	WBGene00018353	fbxa-182	F42G2.4						WBGene00010206	F57G4.1	F57G4.1
	WBGene00018997		F57B9.3						WBGene00015537	C06E4.8	C06E4.8
	WBGene00020228		T05A8.2						WBGene00007393	fbxa-157	C06H5.2
	WBGene00020326	math-38	T07H3.3						WBGene00010049	F54D5.3	F54D5.3
	WBGene00020357		T08E11.1						WBGene00012226	W03G11.4	W03G11.4
	WBGene00020774		T24E12.5						WBGene00014252	ZK1320.2	ZK1320.2
	WBGene00021081	pals-33	W08A12.4						WBGene00020886	ttr-6	T28B4.3
	WBGene00021179	fbxa-86	Y9C9A.12						WBGene00022547	ZC196.3	ZC196.3
	WBGene00022375		Y94H6A.2						WBGene00021977	Y58A7A.3	Y58A7A.3
	WBGene00022476	fbxa-75	Y119D3A.1						WBGene00020449	fbxa-54	T12B5.2
	WBGene00022497		Y119D3B.21						WBGene00005003	spp-18	F27C8.4
	WBGene00022547		ZC196.3						WBGene00013847	cls-3	ZC84.3
	WBGene00022550	droe-8	ZC196.6						WBGene00007660	pals-6	C17H1.7
	WBGene00023483		Y75B8A.39						WBGene00015829	math-15	C16C4.5
	WBGene00044212		Y68A4A.13						WBGene00012910	Y46G5A.20	Y46G5A.20
	WBGene00044237	pals-9	C17H1.10						WBGene00015225	B0507.8	B0507.8
	WBGene00044708	pals-11	C17H1.13						WBGene00000749	col-176	ZC373.7
	WBGene00044709	pals-12	C17H1.14						WBGene00020457	fbxa-67	T12B5.11
	WBGene00044787	pals-36	C54D10.12						WBGene00018345	F42C5.3	F42C5.3
	WBGene00045393		F26D11.13						WBGene00013294	pals-30	Y57G11B.1
	WBGene00045401	eol-1	T26F2.3						WBGene00016760	C49A9.6	C49A9.6
	WBGene00045416		Y37H2A.14						WBGene00001918	his-44	F08G2.1
	WBGene00050899		T10C6.15						WBGene00018346	F42C5.4	F42C5.4
	WBGene00086568		Y2H9A.6						WBGene00004509	rrf-2	M01G12.12
	WBGene00138721	pals-37	C54D10.14						WBGene00015593	C08E3.1	C08E3.1
	WBGene00195165		F57G4.11						WBGene00006923	vhp-1	F08B1.1
									WBGene00020451	fbxa-11	T12B5.4
									WBGene00016281	pals-32	C31B8.4
									WBGene00007659	pals-5	C17H1.6
									WBGene00020135	aakg-4	T01B6.3
									WBGene00020455	fbxa-59	T12B5.8
									WBGene00007657	pals-3	C17H1.4
									WBGene00001158	ech-9	F01G10.3
									WBGene00004149	trpl-5	T16A1.7
									WBGene00020456	fbxa-60	T12B5.10
									WBGene00007656	pals-2	C17H1.3
