# Supplementary material for: Antagonistic paralogs control a switch between growth and pathogen resistance in C. elegans
Source: PLoS Pathog. 2019 Jan 14;15(1):e1007528. doi: 10.1371/journal.ppat.1007528 (PMC6347328; doi:10.1371/journal.ppat.1007528)
Supplement: S7 Table — (XLSX) [file ppat.1007528.s012.xlsx]

## Sheet: pals-22 vs. N2
S7 Table - Detailed GSEA results
NAME	SIZE	ES	NES	NOM p-val	FDR q-val	FWER p-val	RANK AT MAX	LEADING EDGE
N_PARISII_8H_UP(BAKOWSKI)	83	0.910766	2.01526	0	0	0	395	tags=82%, list=3%, signal=84%
N_PARISII_16H_UP(BAKOWSKI)	40	0.942811	2.00244	0	0	0	279	tags=90%, list=2%, signal=92%
N_PARISII_12H_UP(CHEN)	125	0.885269	1.97154	0	0	0	689	tags=80%, list=6%, signal=84%
N_PARISII_30H_UP(BAKOWSKI)	68	0.904698	1.94965	0	0	0	865	tags=76%, list=8%, signal=82%
ORSAY_12H_UP(CHEN)	87	0.8555	1.87692	0	0	0	865	tags=76%, list=8%, signal=81%
N_PARISII_40H_UP(BAKOWSKI)	31	0.894395	1.85339	0	0	0	850	tags=81%, list=7%, signal=87%
ORSAY_4D_UP(SARKIES)	22	0.854043	1.72466	0	0	0	1026	tags=68%, list=9%, signal=75%
M_HUMICOLA_12H_UP	52	0.757038	1.61598	0	0.0004	0.004	2055	tags=79%, list=18%, signal=96%
N_PARISII_64H_UP(BAKOWSKI)	47	0.723328	1.51824	0	0.00282367	0.032	1800	tags=57%, list=16%, signal=68%
E_FAECALIS_24H_UP(ENG)	1358	0.655305	1.50088	0	0.00396691	0.05	2849	tags=63%, list=25%, signal=73%
P_LUMINESCENS_24H_UP(ENG)	1489	0.637204	1.45864	0	0.00704352	0.092	2872	tags=56%, list=25%, signal=65%
M_HUMICOLA_24H_UP	74	0.66347	1.44237	0	0.0090184	0.128	2835	tags=61%, list=25%, signal=80%
D_CONIOSPORA_12H_UP	422	0.572711	1.29599	0	0.0710458	0.702	2944	tags=49%, list=26%, signal=63%
HEAT_SHOCK_UP	415	0.567649	1.28443	0	0.0762963	0.764	3607	tags=53%, list=32%, signal=75%
HARPOSPROIUM_24H_DOWN	738	0.563855	1.28265	0	0.0724743	0.77	3052	tags=43%, list=27%, signal=55%
S_MARCESCENS_24H_DOWN(ENG)	436	0.555402	1.25837	0	0.0923158	0.874	2544	tags=39%, list=22%, signal=49%
HARPOSPROIUM_24H_UP	1059	0.535954	1.22471	0	0.131619	0.959	3146	tags=51%, list=28%, signal=63%
HSF1_UP	294	0.526402	1.18287	0.006	0.206658	0.995	3739	tags=41%, list=33%, signal=59%
COLD_WARMING_UP	374	0.512112	1.15713	0.011	0.264369	0.998	3819	tags=56%, list=34%, signal=82%
CRY5B_UP	298	0.497694	1.12876	0.034	0.351472	1	3981	tags=50%, list=35%, signal=75%
S_MARCESCENS_24H_UP(ENG)	1381	0.486774	1.11002	0.002	0.416848	1	3389	tags=47%, list=30%, signal=59%
CADMIUM_UP	362	0.490078	1.10693	0.059	0.413606	1	3818	tags=43%, list=34%, signal=63%
D_CONIOSPORA_12H_DOWN	1059	0.482979	1.10276	0.005	0.415828	1	3411	tags=46%, list=30%, signal=60%
HEAT_SHOCK_L2_DOWN(LI)	446	0.481545	1.09288	0.074	0.449302	1	3603	tags=44%, list=32%, signal=62%
P_LUMINESCENS_24H_DOWN(WONG)	334	0.481389	1.08739	0.103	0.459651	1	3356	tags=37%, list=29%, signal=51%
S_MARCESCENS_24H_UP(WONG)	308	0.481926	1.08643	0.128	0.447597	1	2464	tags=22%, list=22%, signal=28%
P_AERUGINOSA_8H_UP	193	0.483598	1.08001	0.202	0.46552	1	3160	tags=59%, list=28%, signal=80%
P_AERUGINOSA_4H_UP	226	0.467174	1.04582	0.326	0.666773	1	3195	tags=54%, list=28%, signal=74%
D_CONIOSPORA_12H_UP(TWOSETS)	39	0.495789	1.04479	0.424212	0.650687	1	2881	tags=31%, list=25%, signal=41%
C_ALBICANS(HK)_FED_UP	75	0.471958	1.0289	0.461461	0.742979	1	3166	tags=56%, list=28%, signal=77%
PMK1_DOWN	22	0.50777	1.0287	0.47744	0.720185	1	2343	tags=50%, list=21%, signal=63%
M_HUMICOLA_12H_DOWN	5	0.618218	0.998956	0.525786	0.920922	1	4181	tags=80%, list=37%, signal=126%
E_CAROTOVORA_24H_UP	362	0.44089	0.996783	0.548	0.909078	1	2631	tags=24%, list=23%, signal=30%
S_MARCESCENS_24H_DOWN(WONG)	362	0.435117	0.984036	0.606	0.970075	1	2979	tags=27%, list=26%, signal=36%
E_FAECALIS_24H_UP(WONG)	418	0.432549	0.977998	0.65	0.980416	1	4332	tags=46%, list=38%, signal=71%
P_AERUGINOSA_FED_UP	54	0.448847	0.966568	0.601406	1	1	5195	tags=59%, list=46%, signal=108%
P_LUMINESCENS_24H_UP(WONG)	421	0.421666	0.954649	0.77	1	1	4123	tags=40%, list=36%, signal=60%
E_CAROTOVORA_24H_DOWN	238	0.421447	0.947029	0.74	1	1	3910	tags=35%, list=34%, signal=53%
M_LUTEUS_FED_UP	12	0.496817	0.933813	0.64	1	1	5279	tags=75%, list=46%, signal=140%
DAF16_UP	156	0.412045	0.921261	0.79	1	1	3291	tags=33%, list=29%, signal=45%
C_ALBICANS(LIVE)_FED_DOWN	147	0.412201	0.915336	0.799	1	1	4103	tags=50%, list=36%, signal=77%
S_AUREUS_8H_UP	118	0.413351	0.912114	0.782	1	1	3270	tags=42%, list=29%, signal=59%
E_FAECALIS_24H_DOWN(WONG)	331	0.398956	0.897907	0.92	1	1	3161	tags=24%, list=28%, signal=33%
P_LUMINESCENS_24H_DOWN(ENG)	296	0.39801	0.8955	0.914	1	1	2489	tags=25%, list=22%, signal=32%
C_ALBICANS(LIVE)_FED_UP	71	0.411362	0.889034	0.779559	1	1	3041	tags=41%, list=27%, signal=55%
E_FAECALIS_24H_DOWN(ENG)	312	0.37859	0.855243	0.974	1	1	2462	tags=21%, list=22%, signal=25%
HEAT_SHOCK_L2_UP(LI)	637	0.367022	0.833436	1	1	1	3698	tags=25%, list=32%, signal=35%
B_THURINGIENSIS(BT247)_8H_DOWN	115	0.357363	0.791868	0.948	1	1	4333	tags=43%, list=38%, signal=69%
RPW24_16H_UP	211	0.339141	0.757282	0.996	1	1	3411	tags=39%, list=30%, signal=55%
P_AERUGINOSA_4H_DOWN	92	0.325748	0.715751	0.970971	1	1	2195	tags=21%, list=19%, signal=25%
B_MEGETERIUM_FED_DOWN	30	0.348721	0.713933	0.911157	1	1	4872	tags=57%, list=43%, signal=99%
B_THURINGIENSIS(BT247)_8H_UP	51	0.33068	0.710196	0.947633	1	1	3740	tags=24%, list=33%, signal=35%
C_ALBICANS(HK)_FED_DOWN	115	0.294012	0.648838	0.994	1	1	4151	tags=46%, list=36%, signal=72%
HEAT_SHOCK_DOWN	49	0.28074	0.602955	0.982863	1	1	3590	tags=37%, list=32%, signal=53%
P_AERUGINOSA_8H_DOWN	183	0.259696	0.581251	0.999	1	1	4372	tags=47%, list=38%, signal=75%
HSF1_DOWN	294	0.224133	0.508399	1	0.997646	1	3902	tags=16%, list=34%, signal=23%
CADMIUM_DOWN	323	-0.160755			1	0	598	tags=5%, list=5%, signal=5%
COLD_WARMING_DOWN	148	-0.202806			1	0	835	tags=13%, list=7%, signal=14%
CRY5B_DOWN	380	-0.201072			1	0	489	tags=7%, list=4%, signal=7%
DAF16_DOWN	165	-0.393243			1	0	739	tags=24%, list=6%, signal=25%
N_PARISII_40H_DOWN(BAKOWSKI)	161	-0.486924			1	0	628	tags=31%, list=6%, signal=32%
N_PARISII_64H_DOWN(BAKOWSKI)	289	-0.404131			1	0	665	tags=24%, list=6%, signal=24%
S_AUREUS_8H_DOWN	161	-0.26965			1	0	336	tags=10%, list=3%, signal=10%
SEK1_UP	79	-0.572479	-2.30098	0	0	0	766	tags=33%, list=7%, signal=35%
N_PARISII_30H_DOWN(BAKOWSKI)	17	-0.72117	-2.13206	0	0	0	310	tags=53%, list=3%, signal=54%
N_PARISII_12H_DOWN(CHEN)	6	-0.66389	-1.46389	0.129032	0.0732231	0.091	210	tags=67%, list=2%, signal=68%
PMK1_UP	58	-0.392449	-1.42698	0	0.0767092	0.105	487	tags=29%, list=4%, signal=30%
M_HUMICOLA_24H_DOWN	29	-0.429701	-1.40137	0.0357143	0.0788395	0.115	3647	tags=62%, list=32%, signal=91%
RPW24_16H_DOWN	46	-0.404164	-1.34578	0	0.0899237	0.141	558	tags=28%, list=5%, signal=30%
B_MEGATERIUM_FED_UP	7	-0.579817	-1.23115	0.246835	0.121679	0.202	422	tags=29%, list=4%, signal=30%
ORSAY_4D_DOWN(SARKIES)	10	-0.350283	-0.90309	0.519084	0.337686	0.502	345	tags=30%, list=3%, signal=31%
M_LUTEUS_FED_DOWN	20	-0.244944	-0.786155	0.847458	0.417846	0.607	1000	tags=20%, list=9%, signal=22%

## Sheet: pals-22 vs. pals-22 pals-25
S7 Table - Detailed GSEA results
NAME	SIZE	ES	NES	NOM p-val	FDR q-val	FWER p-val	RANK AT MAX	LEADING EDGE
N_PARISII_8H_UP(BAKOWSKI)	83	0.946167	2.27694	0	0	0	414	tags=88%, list=4%, signal=91%
ORSAY_12H_UP(CHEN)	87	0.933866	2.2582	0	0	0	460	tags=76%, list=4%, signal=78%
N_PARISII_12H_UP(CHEN)	125	0.915498	2.25628	0	0	0	577	tags=86%, list=5%, signal=90%
N_PARISII_30H_UP(BAKOWSKI)	68	0.930454	2.17831	0	0	0	586	tags=79%, list=5%, signal=83%
N_PARISII_16H_UP(BAKOWSKI)	40	0.9687	2.1262	0	0	0	345	tags=98%, list=3%, signal=100%
N_PARISII_40H_UP(BAKOWSKI)	31	0.92066	1.9419	0	0	0	706	tags=87%, list=6%, signal=93%
ORSAY_4D_UP(SARKIES)	22	0.950168	1.90084	0	0	0	250	tags=73%, list=2%, signal=74%
M_HUMICOLA_24H_UP	74	0.770775	1.80783	0	0	0	1191	tags=35%, list=10%, signal=39%
N_PARISII_64H_UP(BAKOWSKI)	47	0.790677	1.75699	0	0	0	1266	tags=60%, list=11%, signal=67%
HEAT_SHOCK_UP	415	0.609208	1.58419	0	0.0059148	0.078	1534	tags=34%, list=13%, signal=38%
CRY5B_UP	298	0.588254	1.52658	0	0.0143987	0.2	2011	tags=39%, list=18%, signal=46%
HSF1_UP	294	0.572482	1.48353	0	0.0259215	0.358	1255	tags=21%, list=11%, signal=23%
D_CONIOSPORA_12H_UP	422	0.556031	1.45869	0	0.0322836	0.446	897	tags=22%, list=8%, signal=23%
CADMIUM_UP	362	0.533974	1.38409	0	0.0752098	0.777	1507	tags=27%, list=13%, signal=31%
P_LUMINESCENS_24H_UP(ENG)	1489	0.504691	1.33436	0	0.116552	0.906	2034	tags=34%, list=18%, signal=36%
HARPOSPROIUM_24H_DOWN	738	0.502786	1.32058	0	0.126642	0.932	1861	tags=25%, list=16%, signal=28%
M_HUMICOLA_12H_UP	52	0.564163	1.28298	0.122302	0.170058	0.984	73	tags=6%, list=1%, signal=6%
P_AERUGINOSA_8H_UP	193	0.494826	1.25666	0.0530697	0.203126	0.995	1501	tags=45%, list=13%, signal=51%
COLD_WARMING_UP	374	0.483288	1.25209	0.0180723	0.201155	0.998	1208	tags=25%, list=11%, signal=27%
S_MARCESCENS_24H_DOWN(ENG)	436	0.473714	1.24383	0.0240722	0.2051	0.998	1920	tags=29%, list=17%, signal=34%
P_AERUGINOSA_4H_UP	226	0.462315	1.18302	0.104188	0.326629	1	1285	tags=38%, list=11%, signal=42%
M_HUMICOLA_12H_DOWN	5	0.713925	1.16542	0.310966	0.358051	1	2506	tags=80%, list=22%, signal=103%
E_FAECALIS_24H_UP(ENG)	1358	0.439722	1.15821	0.012	0.363323	1	2729	tags=45%, list=24%, signal=52%
S_MARCESCENS_24H_UP(WONG)	308	0.436865	1.14292	0.165323	0.39173	1	2044	tags=17%, list=18%, signal=20%
C_ALBICANS(LIVE)_FED_DOWN	147	0.447956	1.12837	0.254757	0.420552	1	1461	tags=26%, list=13%, signal=29%
HARPOSPROIUM_24H_UP	1059	0.423398	1.11556	0.071	0.44535	1	2251	tags=35%, list=20%, signal=39%
S_MARCESCENS_24H_DOWN(WONG)	362	0.419586	1.09283	0.240685	0.503005	1	1992	tags=17%, list=17%, signal=20%
PMK1_DOWN	22	0.514877	1.03729	0.44183	0.698118	1	929	tags=41%, list=8%, signal=44%
DAF16_UP	156	0.397247	0.99697	0.501571	0.841115	1	2609	tags=33%, list=23%, signal=42%
S_MARCESCENS_24H_UP(ENG)	1381	0.375408	0.993173	0.535	0.829317	1	2161	tags=31%, list=19%, signal=34%
P_LUMINESCENS_24H_UP(WONG)	421	0.378974	0.988513	0.557905	0.821049	1	1977	tags=22%, list=17%, signal=25%
C_ALBICANS(HK)_FED_UP	75	0.40089	0.94598	0.598857	0.947982	1	1446	tags=32%, list=13%, signal=36%
D_CONIOSPORA_12H_UP(TWOSETS)	39	0.425168	0.942465	0.579268	0.930417	1	1049	tags=13%, list=9%, signal=14%
E_CAROTOVORA_24H_UP	362	0.363071	0.942286	0.678715	0.903466	1	1399	tags=12%, list=12%, signal=13%
E_FAECALIS_24H_DOWN(ENG)	312	0.353407	0.916933	0.724798	0.95104	1	1671	tags=19%, list=15%, signal=22%
S_AUREUS_8H_UP	118	0.373954	0.916125	0.658324	0.926625	1	1528	tags=28%, list=13%, signal=32%
E_FAECALIS_24H_DOWN(WONG)	331	0.348946	0.913718	0.744702	0.9082	1	1819	tags=15%, list=16%, signal=18%
E_CAROTOVORA_24H_DOWN	238	0.350926	0.904277	0.723644	0.907573	1	1968	tags=16%, list=17%, signal=18%
D_CONIOSPORA_12H_DOWN	1059	0.337041	0.886776	0.927	0.923628	1	1717	tags=22%, list=15%, signal=24%
HEAT_SHOCK_L2_DOWN(LI)	446	0.320608	0.837206	0.900702	0.990634	1	2110	tags=22%, list=19%, signal=26%
E_FAECALIS_24H_UP(WONG)	418	0.320105	0.83036	0.901606	0.97638	1	2794	tags=29%, list=25%, signal=37%
C_ALBICANS(HK)_FED_DOWN	115	0.316279	0.786655	0.84806	1	1	1021	tags=17%, list=9%, signal=19%
RPW24_16H_UP	211	0.305641	0.779615	0.906379	0.993419	1	1712	tags=26%, list=15%, signal=30%
P_LUMINESCENS_24H_DOWN(WONG)	334	0.285366	0.736183	0.966599	1	1	2433	tags=20%, list=21%, signal=25%
B_THURINGIENSIS(BT247)_8H_UP	51	0.325217	0.73474	0.866588	0.989679	1	2300	tags=20%, list=20%, signal=24%
B_MEGETERIUM_FED_DOWN	30	0.335472	0.713971	0.854756	0.98291	1	3582	tags=40%, list=31%, signal=58%
M_LUTEUS_FED_UP	12	0.335623	0.625642	0.915594	1	1	3417	tags=58%, list=30%, signal=83%
HEAT_SHOCK_L2_UP(LI)	637	0.235215	0.613687	1	0.984052	1	1871	tags=11%, list=16%, signal=13%
SEK1_UP	79	-0.729004	-2.19821	0	0	0	567	tags=30%, list=5%, signal=32%
N_PARISII_40H_DOWN(BAKOWSKI)	161	-0.595492	-1.98525	0	0	0	911	tags=35%, list=8%, signal=37%
PMK1_UP	58	-0.622807	-1.85319	0	0.00463175	0.004	1049	tags=45%, list=9%, signal=49%
N_PARISII_30H_DOWN(BAKOWSKI)	17	-0.782216	-1.79349	0.00392157	0.00810238	0.009	768	tags=76%, list=7%, signal=82%
N_PARISII_64H_DOWN(BAKOWSKI)	289	-0.500385	-1.76346	0	0.0091581	0.013	1205	tags=30%, list=11%, signal=33%
RPW24_16H_DOWN	46	-0.592123	-1.70642	0	0.0148857	0.026	640	tags=30%, list=6%, signal=32%
HEAT_SHOCK_DOWN	49	-0.588695	-1.70016	0	0.0135918	0.028	1109	tags=27%, list=10%, signal=29%
P_AERUGINOSA_8H_DOWN	183	-0.466786	-1.64832	0	0.0206298	0.046	1258	tags=32%, list=11%, signal=36%
S_AUREUS_8H_DOWN	161	-0.491867	-1.6462	0	0.018782	0.047	1260	tags=36%, list=11%, signal=40%
DAF16_DOWN	165	-0.464432	-1.59211	0	0.0306679	0.083	716	tags=15%, list=6%, signal=15%
B_THURINGIENSIS(BT247)_8H_DOWN	115	-0.456924	-1.53151	0	0.0514222	0.15	615	tags=15%, list=5%, signal=15%
ORSAY_4D_DOWN(SARKIES)	10	-0.674877	-1.39709	0.106452	0.137236	0.366	284	tags=40%, list=2%, signal=41%
M_HUMICOLA_24H_DOWN	29	-0.542135	-1.39566	0.08	0.128206	0.369	27	tags=3%, list=0%, signal=3%
N_PARISII_12H_DOWN(CHEN)	6	-0.70653	-1.29619	0.224242	0.204582	0.555	186	tags=67%, list=2%, signal=68%
B_MEGATERIUM_FED_UP	7	-0.678708	-1.27994	0.225434	0.207106	0.593	640	tags=29%, list=6%, signal=30%
P_AERUGINOSA_FED_UP	54	-0.43076	-1.26837	0.0921053	0.207881	0.619	1306	tags=19%, list=11%, signal=21%
CRY5B_DOWN	380	-0.320686	-1.24784	0	0.213698	0.657	1070	tags=12%, list=9%, signal=13%
P_LUMINESCENS_24H_DOWN(ENG)	296	-0.321011	-1.20137	0	0.25142	0.737	1021	tags=23%, list=9%, signal=25%
COLD_WARMING_DOWN	148	-0.34438	-1.20048	0	0.239271	0.739	1107	tags=20%, list=10%, signal=21%
P_AERUGINOSA_4H_DOWN	92	-0.329981	-1.07852	0.257426	0.388957	0.908	1176	tags=25%, list=10%, signal=28%
C_ALBICANS(LIVE)_FED_UP	71	-0.336116	-1.03334	0.378788	0.445575	0.938	977	tags=28%, list=9%, signal=31%
M_LUTEUS_FED_DOWN	20	-0.389	-0.940215	0.542857	0.619688	0.981	1067	tags=15%, list=9%, signal=17%
CADMIUM_DOWN	323	-0.218695	-0.805126	1	0.845996	0.998	1710	tags=14%, list=15%, signal=16%
HSF1_DOWN	294	-0.183848	-0.677544	1	0.930594	0.999	1981	tags=18%, list=17%, signal=21%

## Sheet: N2+BTZ vs. N2 untreated
S7 Table - Detailed GSEA results
NAME	SIZE	ES	NES	NOM p-val	FDR q-val	FWER p-val	RANK AT MAX	LEADING EDGE
N_PARISII_12H_UP(CHEN)	125	0.911684	2.59599	0	0	0	301	tags=74%, list=3%, signal=75%
ORSAY_12H_UP(CHEN)	87	0.939464	2.55177	0	0	0	285	tags=77%, list=3%, signal=78%
N_PARISII_8H_UP(BAKOWSKI)	83	0.920684	2.53781	0	0	0	482	tags=83%, list=4%, signal=86%
N_PARISII_30H_UP(BAKOWSKI)	68	0.935977	2.46268	0	0	0	501	tags=81%, list=4%, signal=84%
N_PARISII_16H_UP(BAKOWSKI)	40	0.95739	2.30567	0	0	0	299	tags=93%, list=3%, signal=95%
N_PARISII_40H_UP(BAKOWSKI)	31	0.900356	2.09234	0	0	0	482	tags=77%, list=4%, signal=81%
ORSAY_4D_UP(SARKIES)	22	0.960585	2.07871	0	0	0	155	tags=77%, list=1%, signal=78%
M_HUMICOLA_24H_UP	74	0.74651	1.95543	0	0	0	957	tags=39%, list=8%, signal=43%
CADMIUM_UP	362	0.628322	1.95125	0	0	0	1057	tags=28%, list=9%, signal=29%
N_PARISII_64H_UP(BAKOWSKI)	47	0.775893	1.94931	0	0	0	769	tags=51%, list=7%, signal=55%
COLD_WARMING_UP	374	0.619404	1.92991	0	0	0	1611	tags=40%, list=14%, signal=45%
HEAT_SHOCK_UP	415	0.619713	1.92835	0	0	0	1241	tags=31%, list=11%, signal=33%
P_AERUGINOSA_8H_UP	193	0.624891	1.83988	0	6.29e-05	0.001	1038	tags=42%, list=9%, signal=45%
HSF1_UP	294	0.589085	1.79	0	0.000178	0.003	1396	tags=22%, list=12%, signal=25%
P_AERUGINOSA_4H_UP	226	0.590147	1.75544	0	0.000437	0.008	1059	tags=39%, list=9%, signal=43%
CRY5B_UP	298	0.567516	1.73816	0	0.000459	0.009	1465	tags=29%, list=13%, signal=33%
D_CONIOSPORA_12H_UP(TWOSETS)	39	0.681357	1.6561	0.00621118	0.00161415	0.033	1841	tags=38%, list=16%, signal=46%
P_LUMINESCENS_24H_UP(ENG)	1489	0.49367	1.59329	0	0.00423809	0.092	2000	tags=39%, list=18%, signal=41%
PMK1_DOWN	22	0.70498	1.53985	0.0131796	0.00819876	0.182	684	tags=36%, list=6%, signal=39%
SEK1_UP	79	0.570874	1.53211	0.00547945	0.00863158	0.2	1731	tags=34%, list=15%, signal=40%
D_CONIOSPORA_12H_UP	422	0.478231	1.49326	0	0.0141927	0.308	1682	tags=32%, list=15%, signal=36%
M_HUMICOLA_12H_UP	52	0.586839	1.48345	0.0253353	0.0152784	0.338	1923	tags=33%, list=17%, signal=39%
HEAT_SHOCK_L2_UP(LI)	637	0.438365	1.3864	0	0.041567	0.704	1579	tags=16%, list=14%, signal=18%
HARPOSPROIUM_24H_DOWN	738	0.431381	1.37958	0	0.0423672	0.723	1969	tags=26%, list=17%, signal=30%
HARPOSPROIUM_24H_UP	1059	0.422736	1.36532	0	0.0465482	0.768	1859	tags=31%, list=16%, signal=34%
E_FAECALIS_24H_UP(ENG)	1358	0.421882	1.36248	0	0.0460884	0.774	2294	tags=44%, list=20%, signal=49%
S_MARCESCENS_24H_DOWN(ENG)	436	0.416261	1.30023	0.00565611	0.0816047	0.945	1914	tags=29%, list=17%, signal=34%
PMK1_UP	58	0.500403	1.2775	0.0988024	0.0959472	0.974	2356	tags=59%, list=21%, signal=74%
DAF16_UP	156	0.415197	1.21039	0.101673	0.162363	0.998	1362	tags=22%, list=12%, signal=25%
E_FAECALIS_24H_DOWN(ENG)	312	0.394307	1.20666	0.0698487	0.161661	0.999	2034	tags=25%, list=18%, signal=29%
P_LUMINESCENS_24H_UP(WONG)	421	0.374649	1.17199	0.0893855	0.205281	1	1630	tags=19%, list=14%, signal=22%
E_FAECALIS_24H_DOWN(WONG)	331	0.376522	1.16146	0.121528	0.215535	1	2114	tags=18%, list=19%, signal=22%
E_CAROTOVORA_24H_DOWN	238	0.371408	1.12338	0.190942	0.282735	1	1590	tags=19%, list=14%, signal=22%
S_MARCESCENS_24H_DOWN(WONG)	362	0.360173	1.1218	0.16144	0.277738	1	1004	tags=11%, list=9%, signal=12%
E_CAROTOVORA_24H_UP	362	0.359521	1.10542	0.191193	0.306204	1	1903	tags=19%, list=17%, signal=22%
RPW24_16H_UP	211	0.355326	1.04166	0.370098	0.461151	1	769	tags=18%, list=7%, signal=18%
S_AUREUS_8H_DOWN	161	0.311787	0.901472	0.711196	0.873531	1	837	tags=13%, list=7%, signal=14%
P_LUMINESCENS_24H_DOWN(WONG)	334	0.291381	0.892667	0.783972	0.873688	1	1883	tags=20%, list=17%, signal=23%
S_MARCESCENS_24H_UP(WONG)	308	0.282065	0.86442	0.849188	0.919474	1	2015	tags=16%, list=18%, signal=19%
ORSAY_4D_DOWN(SARKIES)	10	0.457606	0.841776	0.67035	0.944727	1	688	tags=30%, list=6%, signal=32%
B_THURINGIENSIS(BT247)_8H_DOWN	115	0.299377	0.834773	0.820896	0.936258	1	1155	tags=13%, list=10%, signal=14%
P_AERUGINOSA_FED_UP	54	0.31799	0.806932	0.813044	0.959822	1	2616	tags=20%, list=23%, signal=26%
DAF16_DOWN	165	0.260663	0.759412	0.960957	0.988517	1	2139	tags=22%, list=19%, signal=26%
N_PARISII_12H_DOWN(CHEN)	6	0.386168	0.657385	0.866185	1	1	196	tags=17%, list=2%, signal=17%
M_LUTEUS_FED_UP	12	0.332196	0.647798	0.888496	0.987463	1	2455	tags=42%, list=22%, signal=53%
COLD_WARMING_DOWN	148	-0.685864	-2.27611	0	0	0	2198	tags=53%, list=19%, signal=64%
N_PARISII_40H_DOWN(BAKOWSKI)	161	-0.639562	-2.1211	0	0	0	1731	tags=57%, list=15%, signal=66%
RPW24_16H_DOWN	46	-0.727296	-2.00963	0	0	0	1572	tags=63%, list=14%, signal=73%
P_AERUGINOSA_8H_DOWN	183	-0.591552	-1.99625	0	0	0	1963	tags=51%, list=17%, signal=61%
CADMIUM_DOWN	323	-0.550075	-1.96868	0	0	0	1658	tags=28%, list=15%, signal=32%
P_AERUGINOSA_4H_DOWN	92	-0.620574	-1.91741	0	0	0	1899	tags=58%, list=17%, signal=69%
N_PARISII_64H_DOWN(BAKOWSKI)	289	-0.544162	-1.90001	0	0.000441	0.002	2103	tags=49%, list=18%, signal=58%
CRY5B_DOWN	380	-0.529156	-1.88982	0	0.000386	0.002	1932	tags=37%, list=17%, signal=43%
HEAT_SHOCK_L2_DOWN(LI)	446	-0.45466	-1.67088	0	0.0043407	0.022	2252	tags=42%, list=20%, signal=50%
M_LUTEUS_FED_DOWN	20	-0.717849	-1.65073	0.0121951	0.00504661	0.029	2910	tags=85%, list=26%, signal=114%
C_ALBICANS(HK)_FED_DOWN	115	-0.503241	-1.61094	0	0.00888404	0.056	1466	tags=41%, list=13%, signal=46%
S_AUREUS_8H_UP	118	-0.487238	-1.53811	0	0.0177572	0.123	1495	tags=46%, list=13%, signal=52%
C_ALBICANS(LIVE)_FED_DOWN	147	-0.46704	-1.53422	0	0.0176325	0.133	1932	tags=49%, list=17%, signal=58%
M_HUMICOLA_24H_DOWN	29	-0.604697	-1.52202	0.0184697	0.0192355	0.154	1277	tags=17%, list=11%, signal=19%
B_THURINGIENSIS(BT247)_8H_UP	51	-0.514625	-1.43083	0.0253165	0.0463563	0.351	2011	tags=25%, list=18%, signal=31%
N_PARISII_30H_DOWN(BAKOWSKI)	17	-0.62488	-1.37753	0.0915663	0.0654859	0.463	1269	tags=59%, list=11%, signal=66%
M_HUMICOLA_12H_DOWN	5	-0.814629	-1.36508	0.112088	0.0680681	0.501	713	tags=40%, list=6%, signal=43%
D_CONIOSPORA_12H_DOWN	1059	-0.351874	-1.34419	0	0.0735629	0.559	2089	tags=41%, list=18%, signal=45%
B_MEGETERIUM_FED_DOWN	30	-0.512027	-1.30193	0.0973684	0.0950036	0.67	1712	tags=23%, list=15%, signal=27%
P_LUMINESCENS_24H_DOWN(ENG)	296	-0.361374	-1.2842	0.00621118	0.103	0.718	1750	tags=28%, list=15%, signal=33%
HEAT_SHOCK_DOWN	49	-0.459206	-1.27623	0.0836013	0.104112	0.735	2143	tags=33%, list=19%, signal=40%
S_MARCESCENS_24H_UP(ENG)	1381	-0.317976	-1.22785	0	0.134661	0.831	1608	tags=30%, list=14%, signal=31%
HSF1_DOWN	294	-0.31933	-1.13045	0.0890411	0.237847	0.968	2173	tags=21%, list=19%, signal=26%
C_ALBICANS(HK)_FED_UP	75	-0.381234	-1.12316	0.221477	0.239014	0.972	996	tags=35%, list=9%, signal=38%
C_ALBICANS(LIVE)_FED_UP	71	-0.340157	-1.00362	0.432727	0.469435	1	1386	tags=34%, list=12%, signal=38%
E_FAECALIS_24H_UP(WONG)	418	-0.265484	-0.956232	0.6875	0.592464	1	1941	tags=20%, list=17%, signal=24%
B_MEGATERIUM_FED_UP	7	-0.462546	-0.840309	0.704955	0.841107	1	1209	tags=29%, list=11%, signal=32%
